# Supplementary material for: Crystal structure of (Z)-1-phenyl-3-styryl­undeca-2-en-4,10-diyn-1-ol
Source: Acta Crystallogr E Crystallogr Commun. 2015 Jan 1;71(Pt 1):o64. doi: 10.1107/S205698901402742X (PMC4331854; doi:10.1107/S205698901402742X)
Supplement: Supplementary file 1 [file e-71-00o64-sup1.cif]

##############################################################################
#                                                                            #
# This CIF contains the data in a paper accepted for publication in          #
# Acta Crystallographica Section E. It conforms to the requirements of       #
# Notes for Authors for Acta Crystallographica Section E, and has been       #
# peer reviewed under the auspices of the IUCr Commission on Journals.       #
#                                                                            #
# Full details of the Crystallographic Information File format               #
# are given in the paper "The Crystallographic Information File (CIF):       #
# a New Standard Archive File for Crystallography" by S. R. Hall, F. H.      #
# Allen and I. D. Brown [Acta Cryst. (1991), A47, 655-685].                  #
#                                                                            #
# The current version of the core CIF dictionary is obtainable from          #
# ftp://ftp.iucr.org/pub/cif_core.dic.                                       #
#                                                                            #
# Software is freely available for graphical display of the structure(s)     #
# in this CIF. For information consult the CIF software page                 #
# http://www.iucr.org/resources/cif/software.                                #
#                                                                            #
# This file may be used for bona fide research purposes within the           #
# scientific community so long as proper attribution is given to the journal # 
# article from which it was obtained.                                        #
#                                                                            #
##############################################################################
data_I
_database_code_depnum_ccdc_archive 'CCDC 1009363'
_audit_creation_method     SHELXL-2014/6
_chemical_name_systematic
;
(<i>Z</i>)-1-Phenyl-3-styrylundeca-2-en-4,10-diyn-1-ol
;
_chemical_name_common     ?
_chemical_formula_moiety     'C25 H24 O'
_chemical_formula_sum     'C25 H24 O'
_chemical_formula_iupac     'C25 H24 O'
_chemical_formula_weight     340.44
_chemical_melting_point     ?
_shelx_space_group_comment
;
The symmetry employed for this shelxl refinement is uniquely defined
by the following loop, which should always be used as a source of
symmetry information in preference to the above space-group names.
They are only intended as comments.
;
_space_group_crystal_system     trigonal
_space_group_name_H-M_alt     'P 32'
_space_group_name_Hall     'P 32'
loop_
    _space_group_symop_operation_xyz
    'x, y, z'
    '-y, x-y, z+2/3'
    '-x+y, -x, z+1/3'
_cell_length_a     17.867(2)
_cell_length_b     17.867(2)
_cell_length_c     5.3290(6)
_cell_angle_alpha     90
_cell_angle_beta     90
_cell_angle_gamma     120
_cell_volume     1473.3(4)
_cell_formula_units_Z     3
_cell_measurement_reflns_used     1285
_cell_measurement_theta_min     2.2798
_cell_measurement_theta_max     20.4703
_cell_measurement_temperature     103(2)
_exptl_crystal_description     needle
_exptl_crystal_colour     colourless
_exptl_crystal_size_max     0.34
_exptl_crystal_size_mid     0.04
_exptl_crystal_size_min     0.04
_exptl_crystal_density_diffrn     1.151
_exptl_crystal_density_meas     ?
_exptl_crystal_density_method     ?
_exptl_crystal_F_000     546
_exptl_absorpt_coefficient_mu     0.068
_exptl_absorpt_correction_type     multi-scan
_exptl_absorpt_process_details
;
(SADABS; Bruker, 2013)
;
_shelx_estimated_absorpt_T_min     ?
_shelx_estimated_absorpt_T_max     ?
_exptl_absorpt_correction_T_min     0.74
_exptl_absorpt_correction_T_max     1.00
_diffrn_ambient_temperature     103(2)
_diffrn_radiation_type     MoK\a
_diffrn_radiation_wavelength     0.71073
_diffrn_radiation_source     'fine-focus sealed tube'
_diffrn_radiation_monochromator     graphite
_diffrn_measurement_device_type     'Bruker Kappa APEXII CCD'
_diffrn_measurement_method     '\w and \f scan'
_diffrn_detector_area_resol_mean     ?
_diffrn_reflns_number     14182
_diffrn_reflns_av_R_equivalents     0.0779
_diffrn_reflns_theta_min     2.633
_diffrn_reflns_theta_max     28.292
_diffrn_reflns_theta_full     25.242
_diffrn_measured_fraction_theta_max     0.999
_diffrn_measured_fraction_theta_full     0.998
_diffrn_reflns_limit_h_min     -23
_diffrn_reflns_limit_h_max     14
_diffrn_reflns_limit_k_min     -22
_diffrn_reflns_limit_k_max     23
_diffrn_reflns_limit_l_min     -7
_diffrn_reflns_limit_l_max     7
_refine_special_details     ?
_reflns_number_total     4846
_reflns_number_gt     2945
_reflns_threshold_expression     I>2\s(I)
_refine_ls_structure_factor_coef     Fsqd
_refine_ls_matrix_type     full
_refine_ls_R_factor_all     0.1215
_refine_ls_R_factor_gt     0.0578
_refine_ls_wR_factor_gt     0.1033
_refine_ls_wR_factor_ref     0.1287
_refine_ls_goodness_of_fit_ref     0.976
_refine_ls_restrained_S_all     0.976
_refine_ls_number_reflns     4846
_refine_ls_number_parameters     235
_refine_ls_number_restraints     1
_refine_ls_hydrogen_treatment     constr
_refine_ls_weighting_scheme     calc
_refine_ls_weighting_details
                      'w=1/[\s^2^(Fo^2^)+(0.0486P)^2^] where P=(Fo^2^+2Fc^2^)/3'
_atom_sites_solution_hydrogens     geom
_atom_sites_solution_primary     direct
_atom_sites_solution_secondary     difmap
_refine_ls_shift/su_max     0.000
_refine_ls_shift/su_mean     0.000
_refine_diff_density_max     0.393
_refine_diff_density_min     -0.244
_refine_ls_extinction_method     none
_refine_ls_extinction_coef     .
loop_
    _atom_type_symbol
    _atom_type_description
    _atom_type_scat_dispersion_real
    _atom_type_scat_dispersion_imag
    _atom_type_scat_source
    'C' 'C' 0.0033 0.0016
                         'International Tables Vol C Tables 4.2.6.8 and 6.1.1.4'
    'H' 'H' 0.0000 0.0000
                         'International Tables Vol C Tables 4.2.6.8 and 6.1.1.4'
    'O' 'O' 0.0106 0.0060
                         'International Tables Vol C Tables 4.2.6.8 and 6.1.1.4'
_computing_data_collection
;
APEX2 (Bruker, 2013)
;
_computing_cell_refinement
;
SAINT (Bruker, 2013)
;
_computing_data_reduction
;
SAINT (Bruker, 2013)
;
_computing_structure_solution
;
SHELXS97 (Sheldrick 2008)
;
_computing_structure_refinement
;
SHELXL2014 (Sheldrick, 2008)
;
_computing_molecular_graphics
;
ORTEP-3 for Windows (Farrugia, 2012) and Mercury (Macrae <i>et al.</i>,
2008)
;
_computing_publication_material
;
SHELXL2014 (Sheldrick, 2008), PLATON (Spek, 2009) and
publCIF (Westrip, 2010)
;
loop_
    _atom_site_type_symbol
    _atom_site_label
    _atom_site_fract_x
    _atom_site_fract_y
    _atom_site_fract_z
    _atom_site_U_iso_or_equiv
    _atom_site_adp_type
    _atom_site_calc_flag
    _atom_site_occupancy
    _atom_site_disorder_assembly
    _atom_site_disorder_group
    O O1 0.30859(17) 0.59437(17) 0.3483(5) 0.0251(7) Uani d 1 . .
    H H1A 0.3463 0.6311 0.2521 0.038 Uiso calc 1 . .
    C C1 0.3069(3) 0.5136(2) 0.3226(7) 0.0199(9) Uani d 1 . .
    H H1 0.3048 0.4898 0.4940 0.024 Uiso calc 1 . .
    C C2 0.2281(2) 0.4484(3) 0.1774(7) 0.0197(9) Uani d 1 . .
    C C3 0.1897(3) 0.3614(3) 0.2407(8) 0.0281(10) Uani d 1 . .
    H H3 0.2105 0.3441 0.3801 0.034 Uiso calc 1 . .
    C C4 0.1209(3) 0.2999(3) 0.1007(9) 0.0341(12) Uani d 1 . .
    H H4 0.0948 0.2407 0.1461 0.041 Uiso calc 1 . .
    C C5 0.0899(3) 0.3235(3) -0.1032(9) 0.0333(11) Uani d 1 . .
    H H5 0.0434 0.2809 -0.1998 0.040 Uiso calc 1 . .
    C C6 0.1275(3) 0.4099(3) -0.1651(8) 0.0305(11) Uani d 1 . .
    H H6 0.1060 0.4269 -0.3038 0.037 Uiso calc 1 . .
    C C7 0.1962(3) 0.4721(3) -0.0270(8) 0.0272(10) Uani d 1 . .
    H H7 0.2216 0.5313 -0.0722 0.033 Uiso calc 1 . .
    C C8 0.3878(2) 0.5282(2) 0.1948(7) 0.0196(9) Uani d 1 . .
    H H8 0.4050 0.5639 0.0497 0.024 Uiso calc 1 . .
    C C9 0.4386(2) 0.4964(2) 0.2634(7) 0.0160(8) Uani d 1 . .
    C C10 0.5143(2) 0.5153(2) 0.1121(7) 0.0171(8) Uani d 1 . .
    H H10 0.5253 0.5510 -0.0311 0.021 Uiso calc 1 . .
    C C11 0.5691(2) 0.4869(2) 0.1575(7) 0.0171(8) Uani d 1 . .
    H H11 0.5608 0.4552 0.3082 0.021 Uiso calc 1 . .
    C C12 0.6413(2) 0.5000(2) -0.0039(7) 0.0173(9) Uani d 1 . .
    C C13 0.6850(2) 0.4550(2) 0.0458(7) 0.0184(9) Uani d 1 . .
    H H13 0.6692 0.4182 0.1882 0.022 Uiso calc 1 . .
    C C14 0.7511(3) 0.4630(3) -0.1091(8) 0.0220(9) Uani d 1 . .
    H H14 0.7805 0.4324 -0.0718 0.026 Uiso calc 1 . .
    C C15 0.7739(3) 0.5160(3) -0.3182(7) 0.0245(10) Uani d 1 . .
    H H15 0.8184 0.5209 -0.4264 0.029 Uiso calc 1 . .
    C C16 0.7321(2) 0.5620(3) -0.3704(7) 0.0231(9) Uani d 1 . .
    H H16 0.7482 0.5985 -0.5134 0.028 Uiso calc 1 . .
    C C17 0.6665(3) 0.5545(3) -0.2137(7) 0.0204(9) Uani d 1 . .
    H H17 0.6385 0.5867 -0.2492 0.024 Uiso calc 1 . .
    C C18 0.4152(2) 0.4385(3) 0.4758(8) 0.0184(8) Uani d 1 . .
    C C19 0.3892(2) 0.3880(2) 0.6457(7) 0.0201(9) Uani d 1 . .
    C C20 0.3519(3) 0.3267(3) 0.8553(8) 0.0275(10) Uani d 1 . .
    H H20A 0.3052 0.3336 0.9313 0.033 Uiso calc 1 . .
    H H20B 0.3973 0.3426 0.9844 0.033 Uiso calc 1 . .
    C C21 0.3157(3) 0.2328(3) 0.7913(8) 0.0310(11) Uani d 1 . .
    H H21A 0.2888 0.1977 0.9434 0.037 Uiso calc 1 . .
    H H21B 0.3637 0.2235 0.7405 0.037 Uiso calc 1 . .
    C C22 0.2484(3) 0.2009(3) 0.5807(8) 0.0317(11) Uani d 1 . .
    H H22A 0.2021 0.2137 0.6248 0.038 Uiso calc 1 . .
    H H22B 0.2760 0.2322 0.4237 0.038 Uiso calc 1 . .
    C C23 0.2091(3) 0.1044(3) 0.5383(9) 0.0467(14) Uani d 1 . .
    H H23A 0.1740 0.0881 0.3830 0.056 Uiso calc 1 . .
    H H23B 0.2562 0.0913 0.5127 0.056 Uiso calc 1 . .
    C C24 0.1549(3) 0.0521(3) 0.7450(9) 0.0326(11) Uani d 1 . .
    C C25 0.1097(3) 0.0105(3) 0.9069(10) 0.0431(13) Uani d 1 . .
    H H25 0.0727 -0.0235 1.0394 0.052 Uiso calc 1 . .
loop_
    _atom_site_aniso_label
    _atom_site_aniso_U_11
    _atom_site_aniso_U_22
    _atom_site_aniso_U_33
    _atom_site_aniso_U_12
    _atom_site_aniso_U_13
    _atom_site_aniso_U_23
    O1 0.0252(16) 0.0188(15) 0.0341(17) 0.0130(13) 0.0087(14) 0.0019(13)
    C1 0.024(2) 0.021(2) 0.021(2) 0.0159(19) 0.0076(18) 0.0067(18)
    C2 0.019(2) 0.021(2) 0.024(2) 0.0129(18) 0.0084(18) 0.0036(18)
    C3 0.022(2) 0.025(2) 0.036(3) 0.010(2) 0.002(2) 0.008(2)
    C4 0.026(2) 0.026(3) 0.047(3) 0.010(2) 0.003(2) 0.005(2)
    C5 0.024(2) 0.034(3) 0.038(3) 0.011(2) -0.001(2) -0.006(2)
    C6 0.031(3) 0.035(3) 0.030(3) 0.020(2) -0.005(2) -0.002(2)
    C7 0.028(2) 0.027(2) 0.029(2) 0.016(2) 0.003(2) 0.005(2)
    C8 0.020(2) 0.018(2) 0.021(2) 0.0093(18) 0.0026(17) 0.0022(17)
    C9 0.016(2) 0.0124(19) 0.019(2) 0.0071(17) -0.0012(17) -0.0009(16)
    C10 0.018(2) 0.0110(19) 0.019(2) 0.0051(17) 0.0007(17) 0.0011(16)
    C11 0.019(2) 0.015(2) 0.017(2) 0.0078(18) 0.0010(17) 0.0004(16)
    C12 0.014(2) 0.017(2) 0.020(2) 0.0066(17) -0.0008(17) -0.0034(17)
    C13 0.018(2) 0.019(2) 0.018(2) 0.0087(18) 0.0014(17) 0.0001(17)
    C14 0.021(2) 0.025(2) 0.024(2) 0.0145(19) -0.0020(18) -0.0037(19)
    C15 0.019(2) 0.031(2) 0.023(2) 0.012(2) 0.0035(18) -0.0035(19)
    C16 0.021(2) 0.025(2) 0.022(2) 0.0096(19) 0.0035(18) 0.0020(19)
    C17 0.017(2) 0.021(2) 0.025(2) 0.0119(18) -0.0006(18) 0.0014(18)
    C18 0.015(2) 0.020(2) 0.021(2) 0.0094(17) -0.0002(17) -0.0042(18)
    C19 0.017(2) 0.020(2) 0.021(2) 0.0073(18) 0.0002(18) 0.0011(18)
    C20 0.031(3) 0.024(2) 0.020(2) 0.008(2) -0.001(2) 0.0045(19)
    C21 0.033(3) 0.026(2) 0.027(2) 0.010(2) 0.002(2) 0.002(2)
    C22 0.032(3) 0.024(2) 0.029(3) 0.006(2) 0.003(2) 0.003(2)
    C23 0.055(3) 0.028(3) 0.039(3) 0.007(2) 0.006(3) -0.002(2)
    C24 0.033(3) 0.019(2) 0.043(3) 0.010(2) -0.004(2) -0.003(2)
    C25 0.037(3) 0.029(3) 0.054(4) 0.009(2) 0.001(3) 0.006(3)
_geom_special_details
;
All e.s.d.'s (except the e.s.d. in the dihedral angle between two l.s. planes)
are estimated using the full covariance matrix. The cell e.s.d.'s are taken
into account individually in the estimation of e.s.d.'s in distances, angles
and torsion angles; correlations between e.s.d.'s in cell parameters are only
used when they are defined by crystal symmetry. An approximate (isotropic)
treatment of cell e.s.d.'s is used for estimating e.s.d.'s involving l.s.
planes.
;
loop_
    _geom_bond_atom_site_label_1
    _geom_bond_atom_site_label_2
    _geom_bond_site_symmetry_2
    _geom_bond_distance
    _geom_bond_publ_flag
    O1 C1 . 1.435(4) ?
    O1 H1A . 0.8400 ?
    C1 C8 . 1.498(5) ?
    C1 C2 . 1.516(6) ?
    C1 H1 . 1.0000 ?
    C2 C3 . 1.390(5) ?
    C2 C7 . 1.390(5) ?
    C3 C4 . 1.387(6) ?
    C3 H3 . 0.9500 ?
    C4 C5 . 1.378(6) ?
    C4 H4 . 0.9500 ?
    C5 C6 . 1.381(6) ?
    C5 H5 . 0.9500 ?
    C6 C7 . 1.385(6) ?
    C6 H6 . 0.9500 ?
    C7 H7 . 0.9500 ?
    C8 C9 . 1.341(5) ?
    C8 H8 . 0.9500 ?
    C9 C18 . 1.446(5) ?
    C9 C10 . 1.461(5) ?
    C10 C11 . 1.332(5) ?
    C10 H10 . 0.9500 ?
    C11 C12 . 1.467(5) ?
    C11 H11 . 0.9500 ?
    C12 C13 . 1.399(5) ?
    C12 C17 . 1.401(5) ?
    C13 C14 . 1.388(5) ?
    C13 H13 . 0.9500 ?
    C14 C15 . 1.385(6) ?
    C14 H14 . 0.9500 ?
    C15 C16 . 1.388(6) ?
    C15 H15 . 0.9500 ?
    C16 C17 . 1.390(5) ?
    C16 H16 . 0.9500 ?
    C17 H17 . 0.9500 ?
    C18 C19 . 1.197(5) ?
    C19 C20 . 1.470(5) ?
    C20 C21 . 1.504(6) ?
    C20 H20A . 0.9900 ?
    C20 H20B . 0.9900 ?
    C21 C22 . 1.531(6) ?
    C21 H21A . 0.9900 ?
    C21 H21B . 0.9900 ?
    C22 C23 . 1.519(6) ?
    C22 H22A . 0.9900 ?
    C22 H22B . 0.9900 ?
    C23 C24 . 1.456(7) ?
    C23 H23A . 0.9900 ?
    C23 H23B . 0.9900 ?
    C24 C25 . 1.161(6) ?
    C25 H25 . 0.9500 ?
loop_
    _geom_angle_atom_site_label_1
    _geom_angle_atom_site_label_2
    _geom_angle_atom_site_label_3
    _geom_angle_site_symmetry_1
    _geom_angle_site_symmetry_3
    _geom_angle
    _geom_angle_publ_flag
    C1 O1 H1A . . 109.5 ?
    O1 C1 C8 . . 109.5(3) ?
    O1 C1 C2 . . 111.5(3) ?
    C8 C1 C2 . . 110.3(3) ?
    O1 C1 H1 . . 108.5 ?
    C8 C1 H1 . . 108.5 ?
    C2 C1 H1 . . 108.5 ?
    C3 C2 C7 . . 118.8(4) ?
    C3 C2 C1 . . 119.0(4) ?
    C7 C2 C1 . . 122.0(4) ?
    C2 C3 C4 . . 120.2(4) ?
    C2 C3 H3 . . 119.9 ?
    C4 C3 H3 . . 119.9 ?
    C5 C4 C3 . . 120.9(4) ?
    C5 C4 H4 . . 119.5 ?
    C3 C4 H4 . . 119.5 ?
    C4 C5 C6 . . 119.0(4) ?
    C4 C5 H5 . . 120.5 ?
    C6 C5 H5 . . 120.5 ?
    C5 C6 C7 . . 120.7(4) ?
    C5 C6 H6 . . 119.6 ?
    C7 C6 H6 . . 119.6 ?
    C6 C7 C2 . . 120.4(4) ?
    C6 C7 H7 . . 119.8 ?
    C2 C7 H7 . . 119.8 ?
    C9 C8 C1 . . 126.9(3) ?
    C9 C8 H8 . . 116.5 ?
    C1 C8 H8 . . 116.5 ?
    C8 C9 C18 . . 120.1(3) ?
    C8 C9 C10 . . 119.7(3) ?
    C18 C9 C10 . . 120.0(3) ?
    C11 C10 C9 . . 125.7(4) ?
    C11 C10 H10 . . 117.1 ?
    C9 C10 H10 . . 117.1 ?
    C10 C11 C12 . . 125.9(4) ?
    C10 C11 H11 . . 117.0 ?
    C12 C11 H11 . . 117.0 ?
    C13 C12 C17 . . 118.2(3) ?
    C13 C12 C11 . . 119.7(4) ?
    C17 C12 C11 . . 122.1(3) ?
    C14 C13 C12 . . 121.3(4) ?
    C14 C13 H13 . . 119.4 ?
    C12 C13 H13 . . 119.4 ?
    C15 C14 C13 . . 119.5(4) ?
    C15 C14 H14 . . 120.2 ?
    C13 C14 H14 . . 120.2 ?
    C14 C15 C16 . . 120.3(4) ?
    C14 C15 H15 . . 119.9 ?
    C16 C15 H15 . . 119.9 ?
    C15 C16 C17 . . 120.1(4) ?
    C15 C16 H16 . . 120.0 ?
    C17 C16 H16 . . 120.0 ?
    C16 C17 C12 . . 120.6(4) ?
    C16 C17 H17 . . 119.7 ?
    C12 C17 H17 . . 119.7 ?
    C19 C18 C9 . . 174.8(4) ?
    C18 C19 C20 . . 176.0(4) ?
    C19 C20 C21 . . 116.2(4) ?
    C19 C20 H20A . . 108.2 ?
    C21 C20 H20A . . 108.2 ?
    C19 C20 H20B . . 108.2 ?
    C21 C20 H20B . . 108.2 ?
    H20A C20 H20B . . 107.4 ?
    C20 C21 C22 . . 113.6(4) ?
    C20 C21 H21A . . 108.8 ?
    C22 C21 H21A . . 108.8 ?
    C20 C21 H21B . . 108.8 ?
    C22 C21 H21B . . 108.8 ?
    H21A C21 H21B . . 107.7 ?
    C23 C22 C21 . . 111.3(4) ?
    C23 C22 H22A . . 109.4 ?
    C21 C22 H22A . . 109.4 ?
    C23 C22 H22B . . 109.4 ?
    C21 C22 H22B . . 109.4 ?
    H22A C22 H22B . . 108.0 ?
    C24 C23 C22 . . 113.4(4) ?
    C24 C23 H23A . . 108.9 ?
    C22 C23 H23A . . 108.9 ?
    C24 C23 H23B . . 108.9 ?
    C22 C23 H23B . . 108.9 ?
    H23A C23 H23B . . 107.7 ?
    C25 C24 C23 . . 178.0(5) ?
    C24 C25 H25 . . 180.0 ?
loop_
    _geom_torsion_atom_site_label_1
    _geom_torsion_atom_site_label_2
    _geom_torsion_atom_site_label_3
    _geom_torsion_atom_site_label_4
    _geom_torsion_site_symmetry_1
    _geom_torsion_site_symmetry_2
    _geom_torsion_site_symmetry_3
    _geom_torsion_site_symmetry_4
    _geom_torsion
    _geom_torsion_publ_flag
    O1 C1 C2 C3 . . . . -145.9(3) ?
    C8 C1 C2 C3 . . . . 92.2(4) ?
    O1 C1 C2 C7 . . . . 38.1(5) ?
    C8 C1 C2 C7 . . . . -83.8(4) ?
    C7 C2 C3 C4 . . . . 0.2(6) ?
    C1 C2 C3 C4 . . . . -175.9(4) ?
    C2 C3 C4 C5 . . . . 0.4(6) ?
    C3 C4 C5 C6 . . . . -1.0(7) ?
    C4 C5 C6 C7 . . . . 1.0(7) ?
    C5 C6 C7 C2 . . . . -0.3(7) ?
    C3 C2 C7 C6 . . . . -0.2(6) ?
    C1 C2 C7 C6 . . . . 175.8(4) ?
    O1 C1 C8 C9 . . . . 133.8(4) ?
    C2 C1 C8 C9 . . . . -103.1(4) ?
    C1 C8 C9 C18 . . . . 2.6(6) ?
    C1 C8 C9 C10 . . . . 178.2(3) ?
    C8 C9 C10 C11 . . . . -179.1(4) ?
    C18 C9 C10 C11 . . . . -3.5(6) ?
    C9 C10 C11 C12 . . . . 175.0(3) ?
    C10 C11 C12 C13 . . . . -169.7(4) ?
    C10 C11 C12 C17 . . . . 8.1(6) ?
    C17 C12 C13 C14 . . . . -0.6(5) ?
    C11 C12 C13 C14 . . . . 177.2(3) ?
    C12 C13 C14 C15 . . . . -0.6(6) ?
    C13 C14 C15 C16 . . . . 1.1(6) ?
    C14 C15 C16 C17 . . . . -0.5(6) ?
    C15 C16 C17 C12 . . . . -0.8(6) ?
    C13 C12 C17 C16 . . . . 1.3(5) ?
    C11 C12 C17 C16 . . . . -176.5(4) ?
    C19 C20 C21 C22 . . . . -54.5(5) ?
    C20 C21 C22 C23 . . . . -175.6(4) ?
    C21 C22 C23 C24 . . . . 68.5(6) ?
loop_
    _geom_hbond_atom_site_label_D
    _geom_hbond_atom_site_label_H
    _geom_hbond_atom_site_label_A
    _geom_hbond_site_symmetry_A
    _geom_hbond_distance_DH
    _geom_hbond_distance_HA
    _geom_hbond_distance_DA
    _geom_hbond_angle_DHA
    O1 H1A O1 2_664 0.84 1.83 2.652(3) 166
_shelx_hkl_file
;
   0  -2   0   -0.41    0.14
  -2   2   0   -0.14    0.30
   0  -2   0   -0.24    0.14
  -2   2   0    0.24    0.31
   2   0   0   -0.51    0.20
   2   0   0   -0.44    0.25
   0  -2   0   -0.17    0.17
  -2   0   0   -0.22    0.22
  -2   0   0    0.38    0.38
   0   2   0    0.05    0.24
   2  -2   0   -0.41    0.16
   2  -2   0   -0.22    0.18
   1   2   0    2.33    0.45
  -3   1   0    2.67    0.60
  -3   1   0    4.60    0.74
   1   2   0    3.14    0.55
  -2   3   0    2.99    0.56
  -1  -2   0    3.33    0.50
  -1  -2   0    3.98    0.60
  -2   3   0    3.59    0.53
  -3   3   0  133.90    4.34
   0  -3   0  143.75    4.14
   0  -3   0  136.56    4.11
  -3   3   0  143.81    4.38
   3   0   0  143.34    4.55
  -3   0   0  142.17    4.52
   0   3   0  137.66    4.12
  -3   0   0  142.36    4.52
   3  -4   0   95.30    3.16
   1   3   0   88.52    3.08
   3  -4   0   88.53    3.11
  -4   1   0   91.21    3.44
   1   3   0   95.10    3.12
  -4   1   0   88.33    3.48
   4  -1   0   92.92    3.46
   4  -1   0   93.53    3.48
  -3   4   0   92.19    3.15
  -3   4   0   91.72    3.15
  -1  -3   0   88.94    3.06
  -1  -3   0   95.78    3.15
   2  -4   0  166.62    4.94
   2   2   0  174.46    5.23
  -4   2   0  165.16    5.37
   2   2   0  171.80    5.17
   2  -4   0  169.35    4.98
  -4   2   0  163.24    5.36
  -2  -2   0  171.61    5.22
   4  -2   0  179.73    5.48
   4  -2   0  167.75    5.40
  -2  -2   0  167.62    5.21
  -2   4   0  166.85    4.99
  -2  -2   0  169.55    5.14
  -4   3   0  881.25   23.53
   1  -4   0  888.95   23.05
   1  -4   0  867.29   22.99
   3   1   0  887.54   23.52
   3   1   0  884.13   23.44
  -4   3   0  880.20   23.45
  -1   4   0  870.76   23.06
  -3  -1   0  889.82   23.54
   4  -3   0  898.23   23.52
  -3  -1   0  871.65   23.46
   4  -3   0  902.58   23.48
  -4   4   0  224.64    6.97
   4   0   0  250.02    7.35
   0  -4   0  229.26    6.70
   0  -4   0  239.03    6.74
  -4   4   0  232.04    7.05
   0  -4   0  234.07    6.70
   4   0   0  244.21    7.28
   0   4   0  233.75    6.72
   4  -4   0  233.60    7.01
   4  -4   0  234.62    7.02
  -4   0   0  234.19    7.24
  -4   0   0  227.87    7.22
   4  -5   0   86.18    3.20
  -5   1   0   84.47    3.57
   4  -5   0   82.51    3.13
   1   4   0   84.42    3.07
  -5   1   0   84.45    3.49
   1   4   0   82.06    3.05
  -4   5   0   80.39    3.16
   5  -1   0   91.97    3.60
  -4   5   0   81.82    3.15
  -1  -4   0   85.55    3.06
   5  -1   0   89.52    3.59
  -1  -4   0   84.91    3.09
  -5   2   0   41.06    2.28
   3  -5   0   44.82    2.01
   2   3   0   47.99    2.14
   3  -5   0   44.85    1.95
   2   3   0   43.23    2.05
  -5   2   0   43.26    2.39
   5  -2   0   48.41    2.48
  -2  -3   0   46.84    2.11
  -2  -3   0   45.17    2.07
   5  -2   0   48.48    2.45
  -3   5   0   45.78    2.02
  -2  -3   0   46.96    2.18
  -3   5   0   44.01    2.02
   2  -5   0  250.53    7.07
   2  -5   0  248.24    7.11
   3   2   0  242.59    7.41
  -5   3   0  242.07    7.62
   3   2   0  248.26    7.50
  -5   3   0  248.61    7.68
   5  -3   0  257.75    7.68
  -2   5   0  243.54    7.09
  -3  -2   0  244.04    7.39
  -3  -2   0  245.76    7.51
  -3  -2   0  246.34    7.49
   5  -3   0  244.13    7.63
  -5   4   0   25.17    1.75
   1  -5   0   23.88    1.38
   1  -5   0   23.61    1.32
   1  -5   0   25.01    1.39
  -5   4   0   23.10    1.70
   4   1   0   25.38    1.75
   4   1   0   25.28    1.78
   5  -4   0   22.05    1.63
  -4  -1   0   24.22    1.73
  -1   5   0   23.42    1.39
   5  -4   0   26.40    1.76
  -4  -1   0   24.88    1.81
   0  -5   0   74.92    2.75
  -5   5   0   70.67    3.02
   5   0   0   70.15    3.23
   0  -5   0   70.53    2.73
   0  -5   0   75.59    2.77
  -5   5   0   68.73    3.03
   5   0   0   79.45    3.41
  -5   0   0   68.08    3.17
   5  -5   0   73.51    3.05
  -5   0   0   76.31    3.33
   5  -5   0   73.54    3.08
   0   5   0   73.01    2.74
   1   5   0   15.25    1.39
   5  -6   0   17.02    1.56
   1   5   0   18.06    1.40
   5  -6   0   22.83    1.62
  -6   1   0   15.25    1.71
  -6   1   0   18.12    1.93
  -5   6   0   16.98    1.58
  -1  -5   0   18.06    1.39
   6  -1   0   18.90    1.94
  -1  -5   0   16.30    1.32
  -5   6   0   20.77    1.72
   6  -1   0   20.96    2.07
   4  -6   0   78.29    3.04
   2   4   0   77.77    3.07
   4  -6   0   75.89    2.96
  -6   2   0   75.70    3.53
   2   4   0   79.11    3.08
  -6   2   0   73.22    3.46
  -2  -4   0   76.66    3.15
  -4   6   0   82.55    3.08
  -2  -4   0   73.44    3.00
  -2  -4   0   74.52    3.03
  -4   6   0   76.03    3.02
   6  -2   0   77.32    3.41
   6  -2   0   77.81    3.49
   3   3   0   13.82    1.41
   3  -6   0   12.68    1.20
  -6   3   0   12.88    1.58
  -6   3   0   12.32    1.62
   3  -6   0   12.87    1.16
   6  -3   0   11.86    1.55
  -3  -3   0    9.11    1.24
  -3   6   0   10.20    1.07
   6  -3   0   11.72    1.52
  -3  -3   0   12.43    1.39
  -3  -3   0   12.60    1.30
  -3   6   0   11.51    1.15
   4   2   0   89.77    3.63
  -6   4   0   84.36    3.69
   2  -6   0   88.00    3.13
   2  -6   0   86.53    3.17
   4   2   0   87.70    3.57
  -6   4   0   82.07    3.65
   6  -4   0   83.91    3.66
   6  -4   0   86.52    3.67
  -2   6   0   88.39    3.18
  -4  -2   0   93.44    3.69
  -4  -2   0   88.08    3.65
  -4  -2   0   88.45    3.53
   5   1   0   15.19    1.70
   1  -6   0   13.90    1.20
   5   1   0   14.72    1.65
   1  -6   0   12.27    1.17
   1  -6   0   13.64    1.23
  -6   5   0   13.60    1.56
  -6   5   0   12.30    1.52
  -5  -1   0   15.58    1.75
  -5  -1   0   13.29    1.62
   6  -5   0   14.50    1.59
  -1   6   0   12.44    1.17
   6  -5   0   15.61    1.66
   6   0   0    3.71    1.14
   6   0   0    5.36    1.19
  -6   6   0    3.10    1.02
   0  -6   0    1.98    0.68
   0  -6   0    3.83    0.83
   0  -6   0    2.65    0.71
  -6   6   0    2.21    0.86
  -6   0   0    1.64    1.01
   0   6   0    2.36    0.72
  -6   0   0    2.51    1.01
   6  -6   0    3.11    0.90
   6  -6   0    3.01    0.93
   6  -7   0   50.71    2.61
   6  -7   0   51.39    2.64
   1   6   0   51.82    2.44
   1   6   0   48.15    2.34
  -7   1   0   48.90    3.00
  -7   1   0   45.74    2.81
   7  -1   0   51.49    2.90
  -6   7   0   44.84    2.50
  -6   7   0   47.99    2.57
  -1  -6   0   50.16    2.47
  -1  -6   0   51.46    2.38
  -1  -6   0   52.60    2.46
   7  -1   0   61.31    3.22
   5  -7   0   21.76    1.59
   2   5   0   20.41    1.62
   2   5   0   21.98    1.64
  -7   2   0   26.30    2.43
   5  -7   0   20.77    1.65
  -7   2   0   16.29    1.90
   7  -2   0   26.47    2.35
  -5   7   0   20.29    1.61
  -5   7   0   18.21    1.62
  -2  -5   0   20.12    1.60
  -2  -5   0   19.80    1.55
  -2  -5   0   20.79    1.62
   7  -2   0   21.86    2.17
  -7   3   0   27.23    2.08
   3   4   0   28.48    1.89
   4  -7   0   31.08    1.77
   4  -7   0   30.80    1.83
  -7   3   0   28.27    2.27
  -4   7   0   27.91    1.75
  -3  -4   0   28.61    1.85
  -3  -4   0   33.57    2.07
  -3  -4   0   30.18    1.95
   7  -3   0   31.79    2.25
  -4   7   0   33.34    1.88
   7  -3   0   34.24    2.35
   4   3   0   26.28    1.86
  -7   4   0   24.11    2.22
   4   3   0   25.06    1.89
   3  -7   0   28.84    1.67
  -7   4   0   25.14    2.28
   3  -7   0   26.88    1.57
   7  -4   0   29.68    2.15
  -4  -3   0   26.79    1.94
  -4  -3   0   27.74    1.87
  -3   7   0   24.37    1.59
  -3   7   0   26.22    1.62
  -4  -3   0   26.54    1.98
   7  -4   0   27.91    2.16
   5   2   0   97.43    4.00
  -7   5   0   89.32    3.99
   2  -7   0   89.22    3.32
  -7   5   0   88.22    3.97
   2  -7   0   91.59    3.40
   5   2   0   87.61    3.84
   7  -5   0   93.48    4.03
  -5  -2   0   88.20    3.94
  -5  -2   0   91.52    3.84
   7  -5   0   92.16    3.97
  -5  -2   0   95.56    4.00
  -2   7   0   89.33    3.39
   1  -7   0   43.23    2.19
  -7   6   0   38.76    2.49
   6   1   0   39.58    2.56
   1  -7   0   45.41    2.17
   6   1   0   49.45    2.72
  -7   6   0   43.59    2.57
   1  -7   0   43.52    2.08
  -6  -1   0   38.95    2.60
  -1   7   0   42.91    2.11
  -6  -1   0   48.06    2.79
   7  -6   0   41.12    2.54
   7  -6   0   42.86    2.51
   0  -7   0    0.93    0.67
   0  -7   0    2.87    0.81
   7   0   0    1.32    1.04
   7   0   0    0.70    0.89
  -7   7   0    1.86    0.91
   0  -7   0    1.77    0.74
  -7   7   0    2.18    0.93
   7  -7   0    1.56    0.90
  -7   0   0   -0.20    0.89
  -7   0   0    1.44    1.03
   0   7   0    0.86    0.71
   7  -7   0    1.05    0.84
   1   7   0   43.29    2.32
  -8   1   0   40.10    2.90
   7  -8   0   42.59    2.52
   1   7   0   43.78    2.36
   7  -8   0   48.82    2.76
  -8   1   0   42.11    2.98
  -7   8   0   46.65    2.68
   8  -1   0   45.02    2.87
  -1  -7   0   43.53    2.29
   8  -1   0   42.88    3.00
  -1  -7   0   43.65    2.35
  -1  -7   0   44.64    2.41
  -7   8   0   45.17    2.66
  -8   2   0   43.04    2.92
   2   6   0   40.47    2.27
   6  -8   0   46.88    2.53
   2   6   0   47.13    2.46
   6  -8   0   45.66    2.49
  -8   2   0   42.66    2.82
  -2  -6   0   45.66    2.39
  -2  -6   0   45.76    2.41
  -2  -6   0   46.81    2.54
   8  -2   0   50.36    3.08
  -6   8   0   41.95    2.41
   8  -2   0   41.53    2.74
  -6   8   0   43.78    2.42
   5  -8   0   33.58    2.09
  -8   3   0   35.75    2.66
   3   5   0   33.95    2.18
   5  -8   0   32.45    1.97
  -8   3   0   33.82    2.57
   8  -3   0   36.01    2.44
  -3  -5   0   32.75    2.16
   8  -3   0   32.37    2.35
  -3  -5   0   31.53    2.25
  -5   8   0   31.32    1.97
  -5   8   0   37.12    2.13
  -3  -5   0   34.14    2.10
  -8   4   0   19.76    2.22
   4  -8   0   16.38    1.50
   4  -8   0   13.83    1.43
   4   4   0   20.61    1.96
  -8   4   0   13.86    1.94
  -4   8   0   16.62    1.50
  -4  -4   0   18.93    1.86
  -4   8   0   14.60    1.48
   8  -4   0   20.47    2.15
  -4  -4   0   15.99    1.80
   8  -4   0   18.60    2.17
  -4  -4   0   16.79    1.84
   3  -8   0    8.05    1.13
   3  -8   0   10.42    1.18
  -8   5   0    9.51    1.60
   5   3   0    9.24    1.42
   5   3   0   11.51    1.58
  -8   5   0   11.30    1.70
   8  -5   0    9.44    1.56
  -3   8   0    7.45    1.05
  -5  -3   0    9.77    1.58
  -3   8   0    9.96    1.22
   8  -5   0    8.14    1.54
  -5  -3   0    9.32    1.49
  -5  -3   0   10.12    1.46
   2  -8   0   52.66    2.47
  -8   6   0   48.80    2.96
   6   2   0   50.46    2.95
   6   2   0   50.14    2.90
  -8   6   0   48.70    2.97
   2  -8   0   50.46    2.33
   2  -8   0   48.47    2.37
  -2   8   0   47.92    2.52
  -6  -2   0   50.80    2.99
   8  -6   0   53.14    2.98
   8  -6   0   52.99    3.05
  -6  -2   0   48.27    2.91
  -2   8   0   45.97    2.34
  -6  -2   0   48.51    2.85
  -8   7   0    6.39    1.36
   1  -8   0    8.32    1.11
   7   1   0    9.64    1.65
   7   1   0   12.03    1.89
  -8   7   0    9.25    1.55
   1  -8   0    9.45    1.19
   1  -8   0    7.67    1.13
   8  -7   0    9.39    1.60
  -7  -1   0   10.42    1.70
   8  -7   0    7.54    1.44
  -1   8   0    9.18    1.20
  -7  -1   0   10.27    1.71
  -8   8   0   58.96    3.32
   8   0   0   86.37    4.12
   0  -8   0   65.65    3.01
   0  -8   0   61.45    2.89
   0  -8   0   65.03    2.94
  -8   8   0   63.50    3.35
  -8   0   0   71.58    3.85
   0   8   0   67.29    2.98
  -8   0   0   61.88    3.58
   8  -8   0   68.63    3.47
   8  -9   0   10.50    1.57
   1   8   0   10.18    1.37
  -9   1   0    8.97    1.80
  -9   1   0    7.19    1.63
  -1  -8   0    7.41    1.22
  -8   9   0    7.77    1.46
  -8   9   0    8.92    1.47
   9  -1   0   10.10    1.90
  -1  -8   0    7.69    1.28
  -1  -8   0    8.58    1.25
  -9   2   0    3.84    1.42
   2   7   0    3.32    0.92
   7  -9   0    4.31    1.15
  -9   2   0    3.05    1.33
   2   7   0    5.14    1.08
  -2  -7   0    4.51    1.04
  -2  -7   0    2.86    0.92
  -7   9   0    3.77    1.00
  -2  -7   0    1.34    0.88
  -7   9   0    3.62    1.10
   9  -2   0    2.86    1.27
  -2  -7   0    5.28    1.10
  -9   3   0   10.27    1.85
  -9   3   0    7.16    1.67
   6  -9   0    8.86    1.34
   6  -9   0   10.67    1.41
   3   6   0    6.81    1.26
  -6   9   0    9.21    1.34
   9  -3   0    7.71    1.52
  -3  -6   0    7.99    1.36
  -6   9   0    8.08    1.27
  -3  -6   0    6.02    1.32
  -3  -6   0    8.44    1.27
   5  -9   0    3.39    0.92
  -9   4   0    4.50    1.28
   5  -9   0    1.26    0.72
  -9   4   0    3.23    1.22
   4   5   0    1.54    0.89
  -4  -5   0    3.03    1.10
  -4  -5   0    2.18    0.88
  -4  -5   0    0.19    0.82
   9  -4   0    3.48    1.28
  -5   9   0    1.81    0.82
  -5   9   0    1.10    0.73
   4  -9   0   24.64    1.78
   4  -9   0   26.42    1.70
  -9   5   0   24.59    2.58
  -9   5   0   27.17    2.73
   5   4   0   27.16    2.15
  -5  -4   0   25.53    2.44
  -5  -4   0   25.46    2.38
   9  -5   0   23.99    2.54
  -4   9   0   24.69    1.77
  -4   9   0   25.02    1.71
  -9   6   0   22.23    2.46
   3  -9   0   25.42    1.70
  -9   6   0   23.96    2.47
   3  -9   0   22.03    1.69
   6   3   0   25.88    2.47
  -3   9   0   24.87    1.75
   9  -6   0   28.30    2.66
  -3   9   0   22.66    1.71
  -6  -3   0   24.84    2.44
  -6  -3   0   28.43    2.61
   2  -9   0   26.38    1.83
   2  -9   0   25.33    1.78
  -9   7   0   28.18    2.64
   7   2   0   23.91    2.50
  -9   7   0   28.62    2.66
   2  -9   0   26.79    1.78
  -7  -2   0   25.99    2.63
  -7  -2   0   26.17    2.64
  -2   9   0   25.19    1.78
   9  -7   0   27.93    2.60
   8   1   0   34.18    2.69
   1  -9   0   31.70    1.95
  -9   8   0   32.46    2.48
   1  -9   0   33.68    2.01
  -9   8   0   28.49    2.70
   1  -9   0   31.41    2.05
  -8  -1   0   28.32    2.82
  -1   9   0   34.02    2.03
  -8  -1   0   33.14    3.09
   9  -8   0   35.25    2.60
   0  -9   0   34.87    2.23
  -9   9   0   34.50    2.66
   0  -9   0   38.49    2.22
  -9   9   0   37.55    2.67
   9   0   0   39.70    2.90
   0  -9   0   36.67    2.23
   9  -9   0   37.32    2.67
  -9   0   0   40.44    3.09
   0   9   0   36.73    2.22
  -9   0   0   34.66    3.29
 -10   1   0    6.87    1.74
   1   9   0    6.21    1.20
 -10   1   0    9.33    1.96
   9 -10   0    7.61    1.50
  -1  -9   0    5.71    1.25
  -9  10   0    7.48    1.49
  -9  10   0    7.43    1.55
  -1  -9   0    8.13    1.34
   2   8   0   16.36    1.78
 -10   2   0   20.01    2.52
   2   8   0   16.69    1.81
 -10   2   0   18.72    2.44
   8 -10   0   20.28    2.15
  -2  -8   0   15.23    1.75
  -2  -8   0   15.49    1.75
  -8  10   0   18.56    2.01
  -2  -8   0   15.76    1.83
  -8  10   0   17.74    1.92
   7 -10   0   27.50    2.09
 -10   3   0   26.34    2.93
   3   7   0   26.69    2.03
 -10   3   0   27.06    2.95
  -3  -7   0   26.36    2.11
  -7  10   0   30.09    2.20
  -3  -7   0   24.25    2.26
  -7  10   0   25.30    1.96
 -10   4   0   39.58    3.07
   6 -10   0   40.81    2.41
   4   6   0   43.05    2.69
 -10   4   0   46.77    3.13
  -4  -6   0   42.70    2.67
  -4  -6   0   42.82    2.75
  -6  10   0   42.76    2.51
  -6  10   0   40.06    2.42
 -10   5   0    3.46    1.19
   5 -10   0    4.36    0.98
   5   5   0    4.58    1.20
 -10   5   0    6.78    1.44
   5 -10   0    5.24    1.04
  -5  -5   0    3.22    1.12
  -5  -5   0    5.11    1.33
  -5  10   0    5.24    1.02
  -5  10   0    5.96    1.14
  10  -5   0    4.05    1.34
   4 -10   0   69.10    3.00
   4 -10   0   67.34    3.10
 -10   6   0   73.57    4.01
 -10   6   0   61.83    3.79
   6   4   0   61.99    3.51
  -6  -4   0   68.55    3.74
  -6  -4   0   73.12    3.74
  -4  10   0   61.65    3.02
  -4  10   0   65.23    2.95
  10  -6   0   72.34    3.99
   3 -10   0   47.69    2.44
   3 -10   0   44.11    2.35
   7   3   0   48.15    3.14
 -10   7   0   40.15    3.01
 -10   7   0   43.12    3.11
  10  -7   0   48.62    3.23
  -7  -3   0   46.25    3.13
  -7  -3   0   47.11    3.09
  -3  10   0   44.42    2.40
   2 -10   0    1.20    0.74
 -10   8   0    1.35    1.03
   2 -10   0    1.36    0.73
   2 -10   0    0.77    0.70
 -10   8   0    3.15    1.20
   8   2   0    0.77    1.03
  -8  -2   0    1.90    1.15
  -8  -2   0    0.73    1.07
  -2  10   0    1.35    0.74
  10  -8   0    1.62    1.05
 -10   9   0   56.42    3.51
   1 -10   0   58.59    2.96
   9   1   0   60.53    3.76
 -10   9   0   55.81    3.49
   1 -10   0   58.19    2.86
  -9  -1   0   56.15    3.75
  -9  -1   0   60.36    3.75
  10  -9   0   60.53    3.61
  -1  10   0   63.64    3.01
   0 -10   0   33.87    2.29
 -10  10   0   33.71    2.65
 -10  10   0   30.48    2.94
   0 -10   0   34.23    2.21
   0  10   0   31.98    2.22
 -10   0   0   33.18    3.40
 -10   0   0   38.68    3.66
  10 -10   0   33.70    3.01
  10 -11   0   23.31    2.51
   1  10   0   20.67    2.11
 -11   1   0   24.75    2.95
 -11   1   0   22.34    2.84
 -10  11   0   19.65    2.38
 -10  11   0   27.29    2.69
  -1 -10   0   22.13    2.11
  -1 -10   0   22.76    2.24
   9 -11   0   29.85    2.74
 -11   2   0   32.54    3.49
   2   9   0   32.93    2.34
 -11   2   0   32.21    3.43
   2   9   0   32.56    2.36
  -9  11   0   32.09    2.48
  -9  11   0   33.41    2.59
  -2  -9   0   29.51    2.59
  -2  -9   0   35.86    2.53
  -2  -9   0   34.93    2.36
 -11   3   0   29.29    3.20
   3   8   0   30.06    2.21
   8 -11   0   31.32    2.46
 -11   3   0   27.15    3.10
  -3  -8   0   27.36    2.15
  -3  -8   0   28.13    2.61
  -8  11   0   24.20    2.38
  -8  11   0   28.82    2.53
 -11   4   0   21.48    2.82
   4   7   0   22.47    2.29
 -11   4   0   17.58    2.56
   7 -11   0   20.25    2.04
  -4  -7   0   18.27    2.17
  -4  -7   0   23.25    2.49
  -7  11   0   21.14    2.08
  -7  11   0   15.63    1.91
   5   6   0   22.23    2.33
 -11   5   0   18.45    2.54
   6 -11   0   14.74    1.74
 -11   5   0   19.97    2.64
  -6  11   0   16.73    1.83
  -5  -6   0   17.67    2.22
  -5  -6   0   17.20    2.14
  -6  11   0   16.62    1.76
   5 -11   0   47.56    2.64
   6   5   0   47.89    3.09
 -11   6   0   39.72    3.75
 -11   6   0   47.01    3.45
  -6  -5   0   45.28    3.17
  -5  11   0   46.62    2.51
  -5  11   0   41.79    2.52
  -6  -5   0   44.23    3.01
   7   4   0   51.02    3.28
   4 -11   0   51.24    2.72
 -11   7   0   48.05    3.50
 -11   7   0   47.65    3.48
  -4  11   0   48.48    2.70
  -4  11   0   50.81    2.72
  -7  -4   0   53.02    3.37
  -7  -4   0   48.68    3.34
 -11   8   0   20.19    2.53
   3 -11   0   20.51    1.96
 -11   8   0   20.66    2.63
   8   3   0   22.59    2.67
   3 -11   0   20.10    1.84
  11  -8   0   17.26    2.39
  -3  11   0   20.57    1.90
  -8  -3   0   19.54    2.50
  -8  -3   0   17.85    2.50
   9   2   0   18.16    2.70
 -11   9   0   18.53    2.51
   2 -11   0   20.60    1.87
 -11   9   0   17.90    2.35
   2 -11   0   20.48    1.95
  11  -9   0   23.85    2.68
  -9  -2   0   30.28    3.15
  -2  11   0   20.07    1.94
  -9  -2   0   19.67    2.60
 -11  10   0   29.49    3.05
 -11  10   0   34.92    3.20
   1 -11   0   34.55    2.37
  11 -10   0   36.46    3.31
 -10  -1   0   32.70    3.44
  -1  11   0   35.35    2.33
 -10  -1   0   32.83    3.48
   0 -11   0   18.06    1.93
 -11  11   0   21.15    2.44
   0 -11   0   17.28    1.88
 -11  11   0   19.08    2.44
 -11   0   0   20.68    2.97
 -11   0   0   20.40    2.84
   0  11   0   17.72    1.90
  11 -11   0   18.29    2.38
  11 -12   0    4.40    1.50
 -12   1   0    8.48    2.17
 -12   1   0    3.95    1.73
   1  11   0    7.04    1.39
  -1 -11   0    8.42    1.53
  -1 -11   0    4.76    1.19
 -11  12   0    7.89    1.67
  -1 -11   0    6.88    1.43
 -11  12   0    7.92    1.63
  10 -12   0    5.75    1.50
 -12   2   0    5.05    1.77
   2  10   0    6.64    1.41
 -12   2   0    5.10    1.79
  -2 -10   0    4.71    1.18
 -10  12   0    7.34    1.50
  -2 -10   0    6.06    1.36
  -2 -10   0    6.52    1.46
 -10  12   0    6.79    1.57
 -12   3   0    8.67    2.08
 -12   3   0    7.06    1.81
   3   9   0    8.74    1.56
   9 -12   0   11.74    1.80
  -9  12   0   11.36    1.75
  -3  -9   0   10.73    1.72
  -3  -9   0   12.12    1.78
  -9  12   0    9.97    1.66
  -3  -9   0   13.35    1.96
   8 -12   0    4.70    1.23
 -12   4   0    6.37    1.78
 -12   4   0    0.12    0.94
   4   8   0    4.87    1.36
  -8  12   0    2.99    1.07
  -4  -8   0    2.64    1.16
  -4  -8   0    4.76    1.33
  -8  12   0    5.83    1.31
 -12   5   0   24.42    2.94
   5   7   0   21.90    2.40
   7 -12   0   28.01    2.46
 -12   5   0   26.09    3.18
  -5  -7   0   25.55    2.60
  -5  -7   0   22.78    2.52
  -7  12   0   23.93    2.20
  -7  12   0   18.90    2.08
   6 -12   0   26.17    2.32
 -12   6   0   33.87    3.50
 -12   6   0   32.87    3.41
   6   6   0   33.38    3.02
  -6  12   0   33.75    2.24
  -6  12   0   29.32    2.19
  -6  -6   0   29.96    3.01
  -6  -6   0   33.09    3.10
 -12   7   0   12.55    2.26
   7   5   0   16.51    2.22
   5 -12   0   11.46    1.57
 -12   7   0   13.54    2.26
  -5  12   0   11.97    1.58
  -7  -5   0   12.43    1.96
  -7  -5   0   12.99    2.07
  -5  12   0   12.30    1.48
   4 -12   0   11.03    1.45
   4 -12   0   11.98    1.54
   8   4   0   16.34    2.42
 -12   8   0   13.00    2.26
 -12   8   0   17.61    2.53
  -8  -4   0   15.56    2.33
  -8  -4   0   13.75    2.14
  -4  12   0   12.61    1.57
   3 -12   0    3.36    1.11
   3 -12   0    4.13    1.05
 -12   9   0    5.20    1.58
 -12   9   0    5.06    1.59
  -9  -3   0    5.87    1.66
  -9  -3   0    3.81    1.51
  -3  12   0    4.85    1.11
   2 -12   0    4.58    1.08
 -12  10   0    5.06    1.54
 -12  10   0    6.62    1.68
   2 -12   0    4.15    1.11
 -10  -2   0    5.72    1.77
 -10  -2   0    1.30    1.27
  -2  12   0    5.49    1.21
  12 -10   0    4.41    1.76
 -12  11   0   17.91    2.58
   1 -12   0   22.63    2.07
   1 -12   0   27.42    2.41
 -12  11   0   23.86    2.86
  -1  12   0   23.81    2.22
 -11  -1   0   25.55    3.27
 -11  -1   0   26.32    3.35
  12 -11   0   30.14    3.27
   0 -12   0    4.84    1.20
 -12  12   0    4.36    1.46
   0 -12   0    4.52    1.25
 -12  12   0    5.56    1.56
 -12   0   0    3.74    1.63
  12 -12   0    2.68    1.38
   0  12   0    5.27    1.26
 -12   0   0    5.72    1.85
 -13   1   0    2.21    1.67
  12 -13   0   -0.99    1.16
   1  12   0    3.68    1.23
 -13   1   0    4.91    2.00
  -1 -12   0    4.09    1.19
  -1 -12   0    5.57    1.41
  -1 -12   0    6.08    1.46
 -12  13   0    4.06    1.39
 -12  13   0    2.15    1.38
 -13   2   0    7.13    2.14
 -13   2   0   10.22    2.34
   2  11   0   13.01    1.82
  11 -13   0   10.46    2.01
 -11  13   0    7.92    1.64
  -2 -11   0    9.01    1.67
 -11  13   0    8.69    1.77
  -2 -11   0    9.12    1.65
  -2 -11   0    6.11    1.53
 -13   3   0    4.84    1.87
   3  10   0    7.75    1.53
 -13   3   0    2.88    1.73
  10 -13   0    2.67    1.14
 -10  13   0    3.97    1.34
  -3 -10   0    5.85    1.39
  -3 -10   0    5.49    1.54
 -10  13   0    5.92    1.42
  -3 -10   0    4.25    1.25
 -13   4   0    8.67    2.20
   9 -13   0    6.69    1.54
 -13   4   0    6.49    1.92
   4   9   0    7.27    1.56
  -9  13   0    6.72    1.53
  -9  13   0    6.27    1.38
  -4  -9   0    9.13    1.78
  -4  -9   0    6.43    1.54
  -4  -9   0    4.08    1.39
 -13   5   0    8.12    2.09
   8 -13   0    4.19    1.24
 -13   5   0    4.21    1.75
   5   8   0    3.36    1.18
  -5  -8   0    6.52    1.57
  -5  -8   0    5.17    1.46
  -8  13   0    4.27    1.28
  -8  13   0    4.02    1.20
 -13   6   0    8.11    1.93
   7 -13   0    5.13    1.32
 -13   6   0    5.57    1.90
   6   7   0    6.48    1.56
  -7  13   0    4.05    1.15
  -6  -7   0    5.06    1.56
  -7  13   0    8.35    1.42
  -6  -7   0    7.79    1.66
 -13   7   0    7.46    1.89
   6 -13   0    6.22    1.36
 -13   7   0    5.77    1.88
   7   6   0    7.92    1.71
  -6  13   0    5.01    1.21
  -7  -6   0    4.21    1.41
  -7  -6   0    6.77    1.78
  -6  13   0    6.96    1.23
 -13   8   0    6.38    1.88
   5 -13   0    4.15    1.15
   8   5   0    4.23    1.58
 -13   8   0    6.64    1.96
  -8  -5   0    5.77    1.65
  -5  13   0    5.96    1.29
  -8  -5   0    4.54    1.50
 -13   9   0   -0.19    1.08
   4 -13   0   -0.11    0.71
   4 -13   0   -0.55    0.70
 -13   9   0    0.97    1.26
  -9  -4   0   -2.01    0.89
  -4  13   0    0.09    0.76
  -9  -4   0   -0.72    1.01
 -13  10   0   12.56    2.26
   3 -13   0   15.72    1.89
   3 -13   0   12.09    1.57
 -13  10   0   11.34    2.15
  -3  13   0   11.63    1.64
 -10  -3   0   10.80    2.21
 -10  -3   0   14.14    2.55
   2 -13   0    3.99    1.22
 -13  11   0    2.96    1.48
   2 -13   0    3.76    1.11
 -13  11   0    6.52    1.78
  -2  13   0    4.53    1.17
 -11  -2   0    8.24    2.06
 -11  -2   0    6.12    1.80
   1 -13   0    6.95    1.30
 -13  12   0    6.49    1.85
 -13  12   0    4.50    1.58
   1 -13   0    4.39    1.26
 -12  -1   0    4.78    1.79
 -12  -1   0    4.18    1.79
  -1  13   0    5.88    1.31
   0 -13   0    5.62    1.39
   0 -13   0    4.32    1.25
 -13  13   0    5.14    1.74
 -13  13   0    5.92    1.75
 -13   0   0    4.54    1.75
   0  13   0    4.24    1.21
 -13   0   0    2.76    1.76
  13 -14   0    0.19    1.41
   1  13   0    1.06    1.04
 -14   1   0   -0.89    1.21
 -14   1   0    1.14    1.60
  -1 -13   0    0.58    1.04
  -1 -13   0    0.58    1.12
 -13  14   0    2.05    1.28
  -1 -13   0    0.51    0.91
 -13  14   0    1.20    1.22
 -14   2   0   29.33    3.81
  12 -14   0   27.89    3.13
 -14   2   0   28.33    3.76
  -2 -12   0   25.61    2.71
 -12  14   0   28.94    3.01
  -2 -12   0   22.99    2.59
  -2 -12   0   26.05    2.61
 -12  14   0   26.42    2.98
  11 -14   0   12.00    2.11
 -14   3   0   12.09    2.75
 -14   3   0    9.47    2.44
  -3 -11   0    7.76    1.76
 -11  14   0   10.29    1.93
 -11  14   0   11.61    1.94
  -3 -11   0    9.28    1.79
  -3 -11   0    6.58    1.58
   4  10   0    1.35    1.09
 -14   4   0    0.72    1.50
  10 -14   0    1.51    1.13
 -14   4   0    2.56    1.48
  -4 -10   0    1.94    1.30
 -10  14   0    1.11    1.05
  -4 -10   0    2.11    1.27
  -4 -10   0    4.22    1.38
 -10  14   0    2.29    1.20
 -14   5   0   39.15    4.20
   9 -14   0   35.64    3.14
   5   9   0   35.21    2.82
 -14   5   0   37.25    4.00
  -9  14   0   34.47    2.75
  -5  -9   0   38.61    3.01
  -9  14   0   35.82    2.69
  -5  -9   0   34.25    3.36
 -14   6   0   33.76    3.85
   8 -14   0   28.24    2.67
 -14   6   0   29.16    3.67
   6   8   0   29.65    3.00
  -6  -8   0   27.19    2.98
  -8  14   0   23.89    2.34
  -8  14   0   27.13    2.64
  -6  -8   0   24.96    2.81
 -14   7   0   -0.03    1.24
   7   7   0    1.92    1.26
 -14   7   0   -0.05    1.13
   7 -14   0    1.57    0.99
  -7  14   0   -0.71    0.72
  -7  14   0    2.60    1.05
  -7  -7   0   -0.16    1.23
  -7  -7   0    0.36    1.09
 -14   8   0    5.50    1.87
   8   6   0    6.97    1.75
 -14   8   0    7.95    2.07
   6 -14   0    5.65    1.31
  -6  14   0    5.91    1.34
  -8  -6   0    3.07    1.47
  -8  -6   0    5.37    1.68
  -6  14   0    3.53    1.21
   5 -14   0   24.60    2.40
   5 -14   0   29.66    2.20
 -14   9   0   29.04    3.51
 -14   9   0   25.34    3.28
  -9  -5   0   29.17    3.36
  -5  14   0   24.92    2.33
  -9  -5   0   23.22    3.04
   4 -14   0    4.97    1.18
   4 -14   0    7.53    1.39
 -14  10   0    5.49    1.78
 -14  10   0    4.57    1.59
  -4  14   0    5.98    1.26
 -10  -4   0    6.13    1.94
 -10  -4   0    8.72    2.11
   3 -14   0    5.30    1.24
 -14  11   0    1.15    1.33
   3 -14   0    1.40    1.01
 -14  11   0    3.32    1.54
 -11  -3   0    5.92    1.95
 -11  -3   0    3.84    1.68
  -3  14   0    3.59    1.11
 -14  12   0    8.57    2.04
   2 -14   0    8.54    1.62
   2 -14   0    8.35    1.40
 -14  12   0    4.83    1.71
  -2  14   0    5.01    1.25
 -12  -2   0    6.96    2.18
 -12  -2   0    6.79    1.93
 -14  13   0    8.66    2.04
   1 -14   0    8.38    1.49
 -14  13   0    8.88    2.16
   1 -14   0    7.14    1.54
 -13  -1   0    5.93    2.13
  -1  14   0   10.12    1.64
 -13  -1   0    9.36    2.31
   0 -14   0    1.55    1.15
 -14  14   0    3.66    1.59
 -14  14   0    2.55    1.62
   0 -14   0    4.05    1.21
   0  14   0    4.19    1.30
 -14   0   0    0.85    1.66
 -14   0   0    3.46    1.89
 -15   1   0   20.34    3.43
 -15   1   0   20.72    3.36
   1  14   0   20.21    2.36
  -1 -14   0   18.79    2.48
 -14  15   0   22.43    2.98
 -14  15   0   24.45    3.04
 -15   2   0   22.84    3.58
 -15   2   0   20.30    3.33
  -2 -13   0   17.85    2.36
 -13  15   0   23.44    2.89
 -13  15   0   15.46    2.48
  -2 -13   0   22.46    2.67
 -15   3   0   24.56    3.67
  12 -15   0   26.95    3.24
 -15   3   0   25.93    3.76
 -12  15   0   30.24    3.15
  -3 -12   0   23.19    2.63
  -3 -12   0   24.66    2.82
 -12  15   0   27.12    3.05
 -15   4   0    6.92    2.25
 -15   4   0    4.20    2.00
  11 -15   0    5.71    1.65
   4  11   0    4.37    1.49
  -4 -11   0    3.60    1.51
  -4 -11   0    8.23    1.74
 -11  15   0    5.41    1.50
 -11  15   0    5.72    1.52
  -4 -11   0    7.47    1.80
  10 -15   0   13.47    2.14
 -15   5   0   15.34    2.88
   5  10   0   14.21    2.15
 -15   5   0   17.11    3.04
  -5 -10   0   15.33    2.30
 -10  15   0   14.04    2.05
  -5 -10   0   11.31    2.03
  -5 -10   0   15.15    2.46
 -10  15   0   11.53    2.04
 -15   6   0   62.18    4.78
   9 -15   0   62.55    3.77
 -15   6   0   59.84    4.72
   6   9   0   66.27    3.93
  -6  -9   0   61.46    3.94
  -9  15   0   58.01    3.60
  -6  -9   0   58.63    3.99
  -9  15   0   64.25    3.51
 -15   7   0   34.86    4.16
 -15   7   0   38.01    4.27
   7   8   0   44.93    3.35
   8 -15   0   39.87    2.90
  -7  -8   0   39.28    3.63
  -8  15   0   39.43    2.83
  -8  15   0   42.36    2.75
  -7  -8   0   38.23    3.76
 -15   8   0    0.46    1.47
 -15   8   0    1.01    1.48
   7 -15   0    0.93    1.03
   8   7   0    1.78    1.30
  -8  -7   0   -0.19    1.11
  -7  15   0    1.70    0.92
  -7  15   0    0.56    0.94
  -8  -7   0    1.65    1.31
 -15   9   0   23.50    3.28
 -15   9   0   27.47    3.64
   6 -15   0   31.01    2.76
  -9  -6   0   32.33    3.58
  -9  -6   0   25.48    3.21
  -6  15   0   31.15    2.40
   5 -15   0    4.13    1.16
 -15  10   0    7.06    2.04
 -15  10   0    7.13    2.08
   5 -15   0    2.84    1.20
 -10  -5   0    7.61    2.04
 -10  -5   0    7.16    1.93
  -5  15   0    4.28    1.21
 -15  11   0    8.40    2.12
   4 -15   0    5.37    1.42
 -15  11   0    8.75    2.21
   4 -15   0    7.51    1.37
 -11  -4   0    8.85    2.29
  -4  15   0   10.38    1.59
 -11  -4   0    7.29    2.15
 -15  12   0   17.17    2.85
 -15  12   0   13.76    2.63
   3 -15   0   13.88    1.94
   3 -15   0   16.37    1.85
 -12  -3   0   18.82    3.06
 -12  -3   0   11.60    2.56
  -3  15   0   17.67    2.07
 -15  13   0    9.35    2.20
 -15  13   0    7.99    2.11
  -2  15   0    9.61    1.63
 -13  -2   0    8.75    2.38
 -13  -2   0   12.83    2.74
 -15  14   0    2.35    1.59
 -15  14   0    6.60    2.00
 -14  -1   0    3.58    1.77
 -14  -1   0    4.57    2.05
  -1  15   0    3.88    1.16
 -15  15   0    4.60    1.84
   0 -15   0    4.78    1.46
 -15  15   0    4.65    1.76
   0  15   0    2.27    1.28
 -15   0   0    2.60    1.92
 -15   0   0    5.11    2.33
 -16   1   0   15.41    3.25
 -16   1   0   15.19    3.30
  -1 -15   0   16.45    2.33
 -15  16   0   17.00    2.85
 -15  16   0   11.51    2.41
 -16   2   0   21.07    3.72
 -16   2   0   15.45    3.23
 -14  16   0   25.09    3.10
 -14  16   0   22.76    3.15
  -2 -14   0   16.57    2.47
 -16   3   0    7.62    2.36
 -16   3   0    7.17    2.35
 -13  16   0    3.80    1.59
  -3 -13   0    6.77    1.77
 -13  16   0    3.03    1.55
 -16   4   0    1.59    1.50
 -16   4   0    4.32    2.25
  -4 -12   0    4.69    1.68
  -4 -12   0    5.59    1.60
 -12  16   0    4.25    1.47
 -12  16   0    3.08    1.46
 -16   5   0    6.85    2.37
 -16   5   0   13.27    2.74
 -11  16   0    7.57    1.83
 -11  16   0    6.98    1.62
  -5 -11   0    8.93    2.00
  -5 -11   0   11.84    2.14
 -16   6   0   15.51    2.82
 -16   6   0   13.56    2.82
  -6 -10   0   18.30    2.60
 -10  16   0   17.65    2.24
 -10  16   0   15.53    2.27
  -6 -10   0   19.49    2.76
 -16   7   0   43.91    4.72
 -16   7   0   42.29    4.66
   7   9   0   35.80    3.89
  -9  16   0   38.58    2.80
  -7  -9   0   41.80    3.88
  -7  -9   0   40.45    3.93
  -9  16   0   37.56    2.91
 -16   8   0   10.22    2.65
 -16   8   0    9.42    2.45
   8   8   0   11.59    2.17
  -8  16   0   10.81    1.78
  -8  -8   0    9.80    2.13
  -8  -8   0    6.32    1.96
  -8  16   0    9.92    1.80
 -16   9   0   46.95    4.90
 -16   9   0   47.35    4.89
  -9  -7   0   56.28    4.09
  -7  16   0   50.22    3.14
  -9  -7   0   51.69    4.66
   6 -16   0   15.85    1.92
 -16  10   0   15.49    3.01
 -16  10   0   15.78    2.94
 -10  -6   0   16.96    2.79
  -6  16   0   13.27    1.85
 -10  -6   0   19.19    3.02
 -16  11   0   14.96    2.82
 -16  11   0    6.96    2.22
 -11  -5   0    5.52    2.00
  -5  16   0    9.81    1.64
 -11  -5   0   11.20    2.62
 -16  12   0    3.35    1.78
 -16  12   0    5.55    1.97
  -4  16   0    7.22    1.42
 -12  -4   0    8.93    2.48
 -12  -4   0    7.60    2.22
 -16  13   0    2.47    1.58
 -16  13   0    0.07    1.36
 -13  -3   0    1.80    1.64
 -13  -3   0    1.78    1.58
  -3  16   0    2.73    1.13
 -16  14   0   10.81    2.44
 -16  14   0   15.57    2.74
  -2  16   0   11.41    1.79
 -14  -2   0   12.29    2.84
 -14  -2   0   10.82    2.65
 -16  15   0    0.43    1.55
 -16  15   0    3.55    1.86
   1 -16   0    1.48    1.20
 -15  -1   0   -0.49    1.45
  -1  16   0    1.21    1.14
 -15  -1   0   -0.04    1.77
 -16  16   0   -0.25    1.32
   0 -16   0    1.86    1.22
 -16  16   0    0.71    1.31
   0  16   0    0.13    1.00
 -16   0   0    3.26    2.14
 -16   0   0   -0.06    1.66
 -17   1   0   -1.75    1.45
 -17   1   0    2.47    1.98
 -16  17   0   -2.43    0.97
  -1 -16   0    1.73    1.42
 -17   2   0    0.43    1.72
 -17   2   0    1.83    1.90
 -15  17   0    5.16    1.80
  -2 -15   0    1.92    1.46
 -17   3   0   20.84    3.84
 -17   3   0   14.60    3.12
 -14  17   0   11.36    2.40
  -3 -14   0   18.45    2.69
 -17   4   0    0.25    1.77
 -17   4   0    6.87    2.51
 -13  17   0    3.24    1.57
  -4 -13   0    1.14    1.30
 -17   5   0   21.82    3.71
 -17   5   0   19.22    3.44
 -12  17   0   13.47    2.35
  -5 -12   0   15.42    2.54
 -17   6   0    3.76    2.03
 -17   6   0    5.30    2.21
  -6 -11   0    1.48    1.56
 -11  17   0    2.49    1.38
  -6 -11   0    4.70    1.72
 -17   7   0    5.82    2.24
 -17   7   0    6.77    2.36
 -10  17   0    6.69    1.67
  -7 -10   0    4.85    1.85
  -7 -10   0    8.60    2.02
 -17   8   0   26.35    3.92
 -17   8   0   20.15    3.47
  -8  -9   0   16.78    2.73
  -9  17   0   20.92    2.54
  -8  -9   0   20.08    2.99
 -17   9   0   13.64    2.94
 -17   9   0    9.41    2.49
  -8  17   0    8.02    1.70
  -9  -8   0   10.98    2.45
  -9  -8   0   12.51    2.56
 -17  10   0    4.57    1.95
 -17  10   0    4.49    2.04
 -10  -7   0   -1.08    1.11
  -7  17   0    2.96    1.16
 -10  -7   0    2.00    1.84
 -17  11   0    4.89    2.14
 -17  11   0   10.87    2.40
 -11  -6   0    4.45    1.90
  -6  17   0    6.27    1.44
 -11  -6   0    4.38    2.01
 -17  12   0    7.72    2.21
 -17  12   0    7.00    2.28
  -5  17   0    8.06    1.58
 -12  -5   0    6.09    2.19
 -12  -5   0    8.71    2.49
 -17  13   0    2.29    1.76
 -17  13   0    1.74    1.71
 -13  -4   0    0.04    1.56
  -4  17   0    3.08    1.23
 -13  -4   0    1.60    1.83
 -17  14   0   -0.53    1.49
 -17  14   0   -2.17    0.99
 -14  -3   0    0.00    1.68
  -3  17   0    0.45    0.90
 -14  -3   0    0.59    1.48
 -17  15   0   -1.94    1.04
 -17  15   0   -0.60    1.48
  -2  17   0    1.33    1.04
 -15  -2   0   -1.45    1.40
 -15  -2   0    0.00    1.57
   1 -17   0    2.88    1.48
 -17  16   0    5.62    2.01
 -17  16   0    5.35    2.02
 -16  -1   0    2.01    1.95
  -1  17   0    1.73    1.25
 -16  -1   0    3.85    2.15
   0 -17   0    0.92    1.35
 -17  17   0    1.26    1.65
 -17   0   0    3.19    2.11
 -17   0   0   -1.93    1.57
 -18   1   0    5.29    2.40
 -18   1   0   -1.26    1.73
 -17  18   0    0.32    1.50
  -1 -17   0    2.03    1.42
 -18   2   0   -0.61    1.61
 -18   2   0    1.41    2.01
  -2 -16   0    3.88    1.62
 -16  18   0    1.07    1.63
 -18   3   0    3.51    2.20
 -18   3   0   -0.34    1.67
  -3 -15   0   -0.69    1.17
 -15  18   0    2.92    1.71
 -18   4   0   16.51    3.54
 -18   4   0    3.66    2.33
  -4 -14   0   12.19    2.33
 -14  18   0   12.10    2.47
 -18   5   0    6.53    2.45
 -18   5   0    6.49    2.58
  -5 -13   0    5.67    1.89
 -13  18   0    7.68    1.98
 -18   6   0    0.56    1.84
 -18   6   0    1.57    1.90
  -6 -12   0   -0.90    1.45
 -12  18   0    2.89    1.43
 -18   7   0    8.62    2.69
 -18   7   0   15.18    3.26
  -7 -11   0    8.90    2.20
 -11  18   0   12.39    2.20
 -18   8   0   16.43    3.45
 -18   8   0   12.30    2.98
  -8 -10   0   18.00    2.96
 -10  18   0   17.99    2.51
  -8 -10   0   19.30    3.12
 -18   9   0    8.91    2.63
 -18   9   0    6.07    2.39
  -9  -9   0    8.73    2.15
  -9  -9   0    7.30    2.33
  -9  18   0    7.97    1.79
 -18  10   0    0.98    1.78
 -18  10   0   -0.39    1.54
 -10  -8   0   -0.52    1.26
  -8  18   0    0.28    0.98
 -10  -8   0   -0.36    1.40
 -18  11   0    3.54    1.98
 -18  11   0    0.58    1.80
  -7  18   0    2.90    1.15
 -11  -7   0    0.94    1.65
 -11  -7   0    2.14    1.60
 -18  12   0    1.26    1.70
 -18  12   0    2.31    1.66
 -12  -6   0    0.39    1.63
  -6  18   0    3.59    1.20
 -12  -6   0   -0.54    1.42
 -18  13   0   15.18    3.04
 -18  13   0   17.90    3.35
 -13  -5   0   20.48    3.62
 -13  -5   0   25.67    3.83
  -5  18   0   18.42    2.25
 -18  14   0   -0.09    1.64
 -18  14   0    4.72    2.05
  -4  18   0    6.87    1.49
 -14  -4   0    5.60    2.37
 -14  -4   0    4.02    2.12
 -18  15   0    2.48    1.95
 -18  15   0    9.16    2.59
 -15  -3   0    4.24    2.26
  -3  18   0    4.52    1.36
 -15  -3   0    5.93    2.36
 -18  16   0    6.84    2.32
 -18  16   0    2.81    1.93
   2 -18   0    4.99    1.63
 -16  -2   0    3.93    2.31
 -16  -2   0   10.83    3.00
  -2  18   0    5.67    1.58
 -18  17   0    6.80    2.24
   1 -18   0    1.67    1.29
 -17  -1   0   12.09    3.21
 -17  -1   0    7.65    2.47
   0 -18   0    4.94    1.67
 -18  18   0    1.82    1.86
 -18   0   0    3.07    2.38
 -18   0   0    5.89    2.62
 -19   1   0    5.33    2.62
 -19   1   0    3.53    2.54
  -1 -18   0    2.59    1.68
 -18  19   0    1.44    1.76
 -19   2   0    7.57    2.99
 -19   2   0   10.39    3.19
  -2 -17   0    9.08    2.14
 -17  19   0   11.11    2.57
 -19   3   0   10.51    3.27
 -19   3   0    9.55    3.07
 -16  19   0    7.64    2.26
  -3 -16   0    8.27    2.09
 -19   4   0    2.54    2.24
 -19   4   0    1.35    2.20
 -15  19   0    3.05    1.77
  -4 -15   0    3.82    1.77
 -19   5   0    5.77    2.55
 -19   5   0    0.47    1.80
 -14  19   0    3.15    1.71
  -5 -14   0    2.17    1.69
 -19   6   0   -0.78    1.35
 -19   6   0   -1.04    1.55
 -13  19   0    1.98    1.42
  -6 -13   0   -0.13    1.55
 -19   7   0    6.68    2.64
 -19   7   0    1.95    2.13
  -7 -12   0   -2.00    1.36
 -12  19   0    2.02    1.41
 -19   8   0    8.68    2.95
 -19   8   0    9.26    2.86
  -8 -11   0   10.40    2.39
 -11  19   0   13.36    2.28
 -19   9   0    6.66    2.60
 -19   9   0    2.19    1.70
  -9 -10   0    2.84    1.64
 -10  19   0    2.32    1.36
 -19  10   0    3.59    1.87
 -19  10   0    0.60    1.85
  -9  19   0   -0.20    1.02
 -10  -9   0    1.95    1.91
 -19  11   0    2.42    1.86
 -19  11   0   -0.29    1.53
 -11  -8   0   -0.18    1.38
 -11  -8   0    2.02    2.07
  -8  19   0    1.07    0.99
 -19  12   0    2.03    1.92
 -19  12   0    3.02    2.02
 -12  -7   0    3.26    2.09
 -12  -7   0    7.30    2.40
  -7  19   0    4.59    1.38
 -19  13   0   -1.15    1.28
 -19  13   0    7.15    2.36
  -6  19   0    3.47    1.25
 -13  -6   0    3.77    2.13
 -13  -6   0    4.38    2.10
 -19  14   0    1.59    1.77
 -19  14   0    3.81    1.98
  -5  19   0    0.56    0.94
 -14  -5   0    1.44    1.74
 -14  -5   0    2.92    2.06
 -19  15   0    2.35    1.81
 -19  15   0    2.06    2.00
  -4  19   0    2.12    1.16
 -15  -4   0    0.10    1.69
 -15  -4   0   -2.60    1.35
 -19  16   0   10.31    2.87
 -19  16   0   15.78    3.19
  -3  19   0   10.20    1.88
 -16  -3   0   11.33    3.21
 -16  -3   0   16.74    3.64
 -19  17   0   14.06    3.06
   2 -19   0   11.58    2.07
 -17  -2   0   11.00    3.21
  -2  19   0   12.42    2.03
 -17  -2   0   15.72    3.62
 -19  18   0    9.95    2.81
   1 -19   0   14.77    2.39
 -18  -1   0   10.89    3.33
 -18  -1   0   20.26    4.18
 -19  19   0    2.05    1.94
   0 -19   0   -0.10    1.29
 -19   0   0   -1.05    1.96
 -19   0   0   -0.43    2.06
 -20   1   0   -1.96    1.94
 -20   1   0   -1.16    2.02
  -1 -19   0    2.50    1.61
 -19  20   0    1.84    1.96
 -20   2   0    3.75    2.57
 -20   2   0    4.09    2.62
  -2 -18   0    0.91    1.32
 -18  20   0   -0.51    1.67
 -20   3   0    0.96    2.14
 -20   3   0    0.66    2.05
  -3 -17   0   -1.60    1.27
 -17  20   0   -0.22    1.54
 -20   4   0    5.14    2.66
 -20   4   0   -0.58    1.93
  -4 -16   0    1.23    1.68
 -16  20   0    0.27    1.53
 -20   5   0    4.34    2.48
 -20   5   0    0.31    1.99
  -5 -15   0    3.08    1.80
 -15  20   0    3.42    1.76
 -20   6   0    2.06    2.30
 -20   6   0   -0.03    1.86
 -14  20   0    0.80    1.44
  -6 -14   0   -0.96    1.48
 -20   7   0    9.33    3.05
 -20   7   0    1.49    2.10
  -7 -13   0    5.62    2.13
 -13  20   0    5.32    1.81
 -20   8   0    2.72    2.26
 -20   8   0    1.66    2.14
  -8 -12   0    3.53    1.77
 -12  20   0    4.99    1.70
 -20   9   0    6.95    2.74
 -20   9   0    9.76    2.74
 -11  20   0    7.48    1.89
  -9 -11   0    6.27    2.27
 -20  10   0    3.44    2.23
 -20  10   0    2.55    2.15
 -10 -10   0    6.59    2.17
 -10  20   0    6.01    1.62
 -20  11   0    5.14    2.46
 -20  11   0    6.48    2.51
 -11  -9   0    2.71    1.85
  -9  20   0    5.29    1.45
 -20  12   0    1.86    2.17
 -20  12   0   -0.86    1.74
 -12  -8   0    1.35    1.86
  -8  20   0    1.30    1.13
 -20  13   0   -1.11    1.47
 -20  13   0   -0.27    1.75
  -7  20   0    0.17    0.93
 -13  -7   0    1.66    1.91
 -20  14   0    6.53    2.58
 -20  14   0   15.07    3.36
  -6  20   0   11.94    1.91
 -14  -6   0   12.61    3.19
 -14  -6   0   11.23    2.91
 -20  15   0    4.66    2.33
 -20  15   0    0.72    1.61
  -5  20   0    1.49    1.14
 -15  -5   0    3.75    2.45
 -15  -5   0    1.88    2.08
 -20  16   0    6.52    2.60
 -16  -4   0    7.42    2.77
  -4  20   0    5.57    1.51
 -16  -4   0    4.14    2.57
   3 -20   0    3.88    1.55
 -20  17   0    7.10    2.44
 -17  -3   0    5.48    2.75
 -17  -3   0    3.32    2.41
  -3  20   0    4.48    1.51
 -20  18   0    9.30    2.76
   2 -20   0    8.46    1.95
 -18  -2   0    4.66    2.75
 -18  -2   0   12.03    3.43
 -20  19   0    3.80    2.28
   1 -20   0    1.19    1.42
 -19  -1   0   -1.05    1.89
 -19  -1   0   -2.53    1.71
   0 -20   0    1.50    1.46
 -20  20   0   -0.05    1.94
 -20   0   0    0.08    2.36
 -20   0   0    1.23    2.40
 -21   1   0    6.44    3.22
 -21   1   0    1.98    2.67
  -1 -20   0    0.48    1.54
 -20  21   0    2.48    2.27
 -21   2   0   12.97    3.75
 -21   2   0    9.56    3.46
 -19  21   0    9.30    2.79
  -2 -19   0    7.57    2.23
 -21   3   0   -1.18    2.02
 -21   3   0   -1.44    2.23
  -3 -18   0    0.34    1.44
 -18  21   0    1.54    1.78
 -21   4   0    2.39    2.48
 -21   4   0    2.03    2.40
  -4 -17   0   -0.27    1.53
 -17  21   0    4.82    2.04
 -21   5   0    5.70    2.85
 -21   5   0    9.54    3.40
 -16  21   0    3.07    1.85
  -5 -16   0    4.50    1.98
 -21   6   0    7.09    2.94
 -21   6   0    6.69    3.00
  -6 -15   0    4.53    2.04
 -15  21   0    4.81    1.97
 -21   7   0   -1.54    1.78
 -21   7   0   -1.03    1.74
  -7 -14   0   -1.60    1.46
 -14  21   0    0.50    1.37
 -21   8   0   13.12    3.74
 -21   8   0   14.15    3.50
 -13  21   0   11.57    2.34
  -8 -13   0    8.88    2.38
 -21   9   0   -0.23    1.69
 -21   9   0   -0.13    2.21
  -9 -12   0   -0.46    1.59
 -12  21   0    0.15    1.39
 -21  10   0    7.54    2.88
 -21  10   0    9.70    3.09
 -10 -11   0    6.50    2.47
 -11  21   0    7.89    1.86
 -21  11   0    8.08    2.82
 -21  11   0   13.27    3.41
 -10  21   0   11.51    1.97
 -11 -10   0    9.38    2.90
 -21  12   0    0.48    1.91
 -21  12   0   -0.88    1.54
 -12  -9   0    1.47    2.02
  -9  21   0    0.33    0.98
 -21  13   0    4.21    2.50
 -21  13   0    0.82    1.86
 -13  -8   0    1.39    2.25
  -8  21   0    4.73    1.33
 -21  14   0   18.33    3.72
 -21  14   0   13.51    3.47
 -14  -7   0   16.47    3.54
  -7  21   0   10.46    1.86
 -21  15   0   10.30    2.88
 -21  15   0    4.54    2.46
  -6  21   0    7.57    1.71
 -15  -6   0    9.45    2.83
 -21  16   0   22.17    4.13
  -5  21   0   23.08    2.52
 -16  -5   0   26.97    4.57
 -21  17   0    6.97    2.65
   4 -21   0    4.32    1.51
  -4  21   0    3.64    1.51
 -17  -4   0    1.56    2.36
   3 -21   0    2.40    1.38
 -21  18   0    0.09    2.01
 -18  -3   0   -0.42    2.27
 -18  -3   0   -1.35    1.87
   2 -21   0    5.26    1.77
 -21  19   0    6.43    2.54
 -19  -2   0    2.64    2.78
 -19  -2   0    4.77    2.83
   1 -21   0    1.41    1.61
 -21  20   0    4.51    2.47
 -20  -1   0    2.40    2.87
 -20  -1   0    8.02    3.15
 -22   4   0    0.01    2.28
 -22   4   0    1.18    2.61
  -4 -18   0    8.49    2.20
 -18  22   0    8.52    2.61
 -22   5   0   -0.53    2.01
 -22   5   0    1.16    2.07
  -5 -17   0   -0.50    1.45
 -17  22   0    2.80    1.85
 -22   6   0    6.95    2.90
 -22   6   0    4.77    2.92
  -6 -16   0    5.68    2.17
 -16  22   0    5.02    1.94
 -22   7   0    0.60    1.91
 -22   7   0    2.09    2.46
 -15  22   0    1.43    1.61
  -7 -15   0    0.77    1.73
 -22   8   0    1.86    2.46
 -22   8   0    1.38    2.11
 -14  22   0    0.87    1.49
  -8 -14   0    2.15    1.92
 -22   9   0   -1.05    1.73
 -22   9   0   -0.67    2.19
 -13  22   0    1.01    1.34
  -9 -13   0   -1.39    1.47
 -22  10   0   12.56    3.67
 -22  10   0   12.25    3.48
 -12  22   0    9.33    1.99
 -10 -12   0   15.45    3.32
 -22  11   0    4.78    2.47
 -22  11   0    3.11    2.66
 -11 -11   0    0.31    1.73
 -11  22   0    3.58    1.49
 -22  12   0    1.61    2.11
 -22  12   0    2.19    2.37
 -12 -10   0    2.35    2.22
 -10  22   0    2.72    1.36
 -22  13   0    0.32    2.14
 -22  13   0    1.54    2.22
  -9  22   0    4.78    1.48
 -13  -9   0    3.48    2.24
 -22  14   0   -0.16    2.06
 -22  14   0    0.74    1.93
  -8  22   0   -0.75    1.05
 -14  -8   0    1.54    1.83
 -22  15   0    1.82    2.41
 -22  15   0   -3.47    1.48
 -15  -7   0    5.06    2.62
  -7  22   0    1.22    1.24
 -22  16   0    2.24    2.13
 -16  -6   0    6.65    2.97
  -6  22   0    2.70    1.33
 -22  17   0    9.50    3.26
 -17  -5   0    7.97    3.10
 -22  18   0    4.17    2.36
   4 -22   0    3.10    1.53
 -18  -4   0    0.53    2.32
 -23   7   0    6.23    3.10
 -23   7   0    2.18    2.79
  -7 -16   0    4.36    1.98
 -16  23   0    4.02    2.01
 -23   8   0    4.22    3.01
 -23   8   0    4.84    3.14
  -8 -15   0    5.37    2.43
 -15  23   0    6.40    2.14
 -23   9   0    8.28    3.57
 -23   9   0    2.53    2.42
  -9 -14   0    7.28    2.39
 -14  23   0    4.68    1.98
 -23  10   0   10.86    3.66
 -23  10   0    8.41    3.23
 -10 -13   0   13.02    3.21
 -13  23   0    7.60    2.00
 -23  11   0    5.78    2.89
 -23  11   0    3.69    2.64
 -12  23   0    2.70    1.40
 -11 -12   0    5.45    2.46
 -23  12   0   -0.56    2.15
 -23  12   0    1.01    2.06
 -12 -11   0   -1.47    1.72
 -11  23   0   -1.41    1.02
 -23  13   0    1.06    2.38
 -23  13   0   -1.25    2.02
 -10  23   0    3.12    1.39
 -13 -10   0   -1.20    1.93
 -23  14   0    1.76    2.43
 -23  14   0    1.97    2.30
 -14  -9   0    1.59    2.20
  -9  23   0    4.30    1.57
 -23  15   0   -2.51    1.67
 -15  -8   0    2.63    2.37
 -23  16   0   -0.07    1.95
 -16  -7   0    1.40    2.24
   0   0  -1    0.13    0.52
   0   0  -1   -0.51    0.43
   0   0   1    0.12    0.39
   0   0   1   -0.24    0.44
   1  -1  -1   10.97    0.96
   0   1  -1    8.88    1.07
  -1   0  -1   10.97    1.04
   0   1  -1   10.97    1.14
   1  -1  -1   12.30    0.92
  -1   0  -1   12.64    1.12
   0  -1   1   12.26    1.19
   1   0   1   14.16    1.08
  -1   1   1    9.88    0.92
   1   0   1    8.12    0.89
  -1   1   1   10.67    0.96
  -1   1   1    9.21    0.88
   0  -1   1    5.75    0.87
   0  -1  -1  119.54    3.63
  -1   1  -1  115.42    3.93
   1   0  -1  119.06    3.90
   1   0  -1  121.41    3.88
  -1   1  -1  117.15    3.89
   0  -1  -1  115.01    3.61
   1  -1   1  111.41    3.90
  -1   0   1  120.51    3.91
  -1   0   1  117.09    3.83
   0   1   1  109.14    3.58
   0   1   1   99.28    3.52
  -1   2  -1  475.27   13.05
  -1  -1  -1  469.21   12.59
   2  -1  -1  467.96   12.76
  -1   2  -1  483.27   13.03
  -1  -1  -1  464.71   12.56
   2  -1  -1  419.65   12.71
  -2   1   1  479.08   12.84
   1   1   1  483.64   12.55
  -2   1   1  421.23   12.69
   1  -2   1  483.47   13.07
   1   1   1  477.46   12.59
  -2   1   1  473.27   12.79
  -1   3  -1  952.63   26.13
  -2  -1  -1  951.33   25.63
   3  -2  -1  961.32   25.75
   3  -2  -1  981.46   25.79
  -1   3  -1  987.19   26.15
  -2  -1  -1  956.32   25.68
   1  -3   1  996.54   26.12
   2   1   1 1000.00   25.73
  -3   2   1  987.18   25.77
   2   1   1  984.12   25.61
  -3   2   1  981.15   25.79
  -3   2   1  982.43   25.86
   1  -3   1  983.17   26.15
   0   2  -1  489.94   13.70
  -2   0  -1  490.30   13.45
   2  -2  -1  480.96   13.22
   2  -2  -1  512.58   13.25
  -2   0  -1  509.01   13.48
   0   2  -1  494.95   13.71
  -2   2   1  511.93   13.25
   2   0   1  500.91   13.48
  -2   2   1  493.54   13.25
   0  -2   1  499.50   13.71
  -2   2   1  508.37   13.22
   2   0   1  463.52   13.36
   0  -2   1  422.95   13.54
  -2   2   1  497.29   13.24
   1   1  -1  219.61    6.85
   1  -2  -1  221.46    6.35
   1   1  -1  231.90    6.95
   1  -2  -1  227.15    6.33
  -2   1  -1  225.21    6.82
  -2   1  -1  217.66    6.78
   2  -1   1  230.62    6.85
  -1  -1   1  236.18    6.90
  -1  -1   1  232.56    6.96
  -1   2   1  233.34    6.34
  -1   2   1  222.89    6.36
  -2   2  -1   22.17    1.55
   0  -2  -1   23.78    1.19
   2   0  -1   26.43    1.63
   0  -2  -1   25.56    1.16
   2   0  -1   27.71    1.69
  -2   2  -1   26.34    1.61
  -2   0   1   23.84    1.65
   2  -2   1   23.22    1.63
  -2   0   1   25.83    1.61
   0   2   1   25.45    1.16
  -2   0   1   21.52    1.52
   2  -2   1   19.22    1.52
   3  -1  -1   78.51    3.12
  -1  -2  -1   76.11    2.68
  -2   3  -1   80.95    3.35
  -2   3  -1   78.38    3.30
  -1  -2  -1   79.21    2.68
   3  -1  -1   78.56    3.11
   2  -3   1   78.19    3.28
   2  -3   1   78.48    3.21
  -3   1   1   81.48    3.22
  -3   1   1   76.69    3.11
  -3   1   1   79.38    3.10
   1   2   1   83.96    2.68
   4  -2  -1  442.56   12.32
  -2  -2  -1  426.42   11.88
  -2  -2  -1  414.71   11.84
   4  -2  -1  442.30   12.31
  -2   4  -1  422.02   12.46
  -2   4  -1  428.61   12.51
   2  -4   1  444.55   12.56
  -4   2   1  439.04   12.33
  -4   2   1  428.62   12.33
   2   2   1  450.26   11.86
  -4   2   1  425.49   12.20
   2  -4   1  436.25   12.52
   2   2   1  434.22   11.89
   5  -3  -1  133.17    4.73
   5  -3  -1  127.49    4.66
  -2   5  -1  125.55    4.86
  -2   5  -1  136.60    4.96
  -3  -2  -1  132.94    4.50
  -3  -2  -1  132.23    4.45
   3   2   1  134.46    4.47
  -5   3   1  126.11    4.68
   2  -5   1  129.73    4.88
  -5   3   1  134.23    4.65
  -5   3   1  127.12    4.76
   2  -5   1  132.22    4.91
   3   2   1  132.51    4.43
  -1   4  -1    2.38    0.93
  -3  -1  -1    1.94    0.79
  -3  -1  -1    1.87    0.69
  -1   4  -1    2.83    1.00
   4  -3  -1    2.20    0.80
   4  -3  -1    0.80    0.61
  -4   3   1    1.16    0.70
   3   1   1    1.17    0.68
   1  -4   1    1.16    0.80
  -4   3   1    1.10    0.64
   1  -4   1    0.97    0.80
  -4   3   1    1.21    0.70
   3   1   1    1.11    0.66
  -3   0  -1   73.83    2.97
   0   3  -1   73.06    3.13
   0   3  -1   72.66    3.17
   3  -3  -1   72.49    2.69
  -3   0  -1   79.15    3.06
   3  -3  -1   69.80    2.69
  -3   3   1   73.90    2.76
   3   0   1   76.22    3.00
   0  -3   1   72.30    3.16
  -3   3   1   75.66    2.72
   0  -3   1   77.38    3.21
   3   0   1   80.29    3.07
  -3   3   1   71.16    2.67
   1   2  -1  123.62    4.49
  -3   1  -1  128.67    4.48
   2  -3  -1  128.94    3.83
   2  -3  -1  132.71    3.88
  -3   1  -1  123.88    4.42
   1   2  -1  131.70    4.65
  -1  -2   1  133.04    4.61
  -1  -2   1  131.04    4.65
  -1  -2   1  127.03    4.53
  -2   3   1  127.69    3.89
  -2   3   1  127.32    3.84
   3  -1   1  133.82    4.49
   3  -1   1  128.11    4.49
   2   1  -1  110.18    4.11
   1  -3  -1  113.90    3.28
   1  -3  -1  114.80    3.34
   2   1  -1  119.18    4.22
  -3   2  -1  110.12    4.16
  -3   2  -1  108.80    4.16
  -1   3   1  119.40    3.26
  -2  -1   1  117.31    4.20
   3  -2   1  120.22    4.21
  -2  -1   1  112.12    4.13
   3  -2   1  115.83    4.21
  -2  -1   1  114.34    4.18
  -1   3   1  113.13    3.32
  -3   3  -1   70.68    3.21
  -3   3  -1   67.94    3.16
   0  -3  -1   76.88    2.32
   3   0  -1   76.57    3.18
   3   0  -1   73.52    3.07
   0  -3  -1   75.13    2.36
  -3   0   1   76.95    3.18
   0   3   1   78.20    2.25
   3  -3   1   82.52    3.31
   3  -3   1   76.48    3.22
  -3   0   1   70.51    3.19
  -3   0   1   77.68    3.26
   4  -1  -1  717.82   19.65
  -1  -3  -1  717.29   18.81
   4  -1  -1  722.81   19.68
  -1  -3  -1  718.09   18.80
  -3   4  -1  704.98   19.79
  -3   4  -1  729.87   19.81
   4  -1  -1  714.74   19.63
   1   3   1  726.74   18.72
  -4   1   1  710.19   19.76
   3  -4   1  718.81   19.76
   3  -4   1  725.56   19.81
  -4   1   1  709.34   19.62
  -4   1   1  718.53   19.71
  -2  -3  -1   49.73    2.14
   5  -2  -1   47.61    2.56
  -2  -3  -1   50.14    2.09
   5  -2  -1   48.99    2.60
  -3   5  -1   48.18    2.67
  -3   5  -1   48.59    2.68
  -5   2   1   47.54    2.50
   2   3   1   49.89    2.03
  -5   2   1   52.94    2.73
   3  -5   1   48.23    2.65
  -5   2   1   49.26    2.67
   3  -5   1   50.01    2.65
  -3  -3  -1   13.48    1.29
  -3  -3  -1   14.65    1.39
   6  -3  -1   12.86    1.62
  -3   6  -1   14.30    1.71
   6  -3  -1   17.24    1.83
  -3   6  -1   14.62    1.70
  -6   3   1   13.02    1.63
  -6   3   1   15.44    1.67
   3  -6   1   15.39    1.73
   3   3   1   13.71    1.34
  -6   3   1   13.49    1.70
   3  -6   1   14.83    1.71
   3   3   1   15.26    1.34
   7  -4  -1   17.45    1.92
  -4  -3  -1   18.16    1.72
  -3   7  -1   18.46    1.94
   7  -4  -1   18.30    1.95
  -4  -3  -1   18.40    1.72
  -3   7  -1   17.82    1.97
   3  -7   1   19.37    1.98
  -7   4   1   22.97    2.16
   3  -7   1   19.62    1.97
   4   3   1   19.66    1.73
  -7   4   1   18.35    2.00
   4   3   1   20.10    1.77
  -4  -2  -1   43.83    2.34
   6  -4  -1   45.74    2.47
  -2   6  -1   42.66    2.55
   6  -4  -1   44.31    2.46
  -4  -2  -1   38.69    2.31
  -2   6  -1   44.51    2.58
  -6   4   1   43.16    2.45
   2  -6   1   41.07    2.49
   4   2   1   43.80    2.37
   4   2   1   43.85    2.30
   2  -6   1   43.47    2.56
  -6   4   1   40.93    2.42
   5  -4  -1  176.72    5.77
  -1   5  -1  180.37    6.15
  -4  -1  -1  173.37    5.86
  -4  -1  -1  172.81    5.86
  -1   5  -1  174.20    6.11
   5  -4  -1  179.49    5.80
   4   1   1  179.49    5.89
  -5   4   1  176.88    5.79
   1  -5   1  178.67    6.09
   1  -5   1  173.35    6.06
   4   1   1  181.68    5.84
  -5   4   1  174.85    5.82
   0   4  -1   14.98    1.56
  -4   0  -1   19.17    1.70
  -4   0  -1   16.18    1.57
   4  -4  -1   17.03    1.29
   4  -4  -1   15.79    1.22
   0   4  -1   12.37    1.51
  -4   4   1   17.05    1.25
   4   0   1   18.36    1.65
  -4   4   1   13.61    1.28
   0  -4   1   18.22    1.74
   4   0   1   13.21    1.47
  -4   4   1   14.39    1.27
   0  -4   1   16.81    1.68
   0  -4   1   14.08    1.55
   3  -4  -1   16.92    1.06
  -4   1  -1   16.38    1.67
   1   3  -1   16.89    1.71
   1   3  -1   15.19    1.60
  -4   1  -1   16.38    1.61
   3  -4  -1   18.04    1.12
   4  -1   1   16.95    1.64
  -1  -3   1   18.15    1.67
  -1  -3   1   16.93    1.65
  -1  -3   1   13.85    1.66
  -3   4   1   16.95    1.13
   4  -1   1   18.68    1.67
   2  -4  -1   86.76    2.64
   2   2  -1   86.15    3.65
  -4   2  -1   86.28    3.62
   2   2  -1   90.99    3.60
  -4   2  -1   86.28    3.55
   4  -2   1   92.60    3.65
  -2  -2   1   90.83    3.65
  -2  -2   1   93.43    3.65
  -2  -2   1   86.22    3.61
  -2   4   1   91.31    2.59
  -2   4   1   86.28    2.68
   4  -2   1   92.46    3.66
   3   1  -1   53.86    2.65
   1  -4  -1   50.07    1.50
   3   1  -1   49.68    2.50
  -4   3  -1   45.98    2.44
  -4   3  -1   46.51    2.59
   4  -3   1   47.63    2.58
  -3  -1   1   56.47    2.66
   4  -3   1   50.48    2.58
  -3  -1   1   48.35    2.53
  -1   4   1   48.33    1.45
  -1   4   1   49.71    1.46
   0  -4  -1  134.69    3.86
   4   0  -1  144.65    5.06
   0  -4  -1  138.10    3.80
   4   0  -1  139.03    5.02
  -4   4  -1  133.25    5.05
  -4   4  -1  132.63    4.97
  -4   0   1  138.03    5.13
   0   4   1  139.75    3.86
   4  -4   1  143.21    5.10
  -4   0   1  138.12    5.12
   4  -4   1  138.76    5.03
  -4   0   1  142.60    5.03
  -1  -4  -1  130.08    3.90
  -1  -4  -1  128.21    3.94
  -4   5  -1  129.61    4.95
   5  -1  -1  131.11    4.88
  -4   5  -1  128.26    4.95
   5  -1  -1  129.70    4.86
   1   4   1  132.47    3.84
   4  -5   1  136.43    5.01
   4  -5   1  127.86    4.90
  -5   1   1  134.55    4.87
  -5   1   1  127.99    4.97
  -5   1   1  128.15    4.98
  -4   6  -1  331.10   10.15
   6  -2  -1  318.07   10.11
  -4   6  -1  327.35   10.20
  -2  -4  -1  323.25    9.24
  -2  -4  -1  325.53    9.20
   6  -2  -1  334.75   10.20
  -6   2   1  322.37   10.04
  -6   2   1  320.49   10.17
  -6   2   1  319.42   10.27
   4  -6   1  333.20   10.14
   2   4   1  331.67    9.14
   4  -6   1  332.55   10.19
  -3  -4  -1   71.93    3.03
  -4   7  -1   73.61    3.59
   7  -3  -1   71.78    3.49
  -4   7  -1   69.70    3.55
  -3  -4  -1   79.35    3.04
   7  -3  -1   70.10    3.50
   3   4   1   75.72    2.99
   4  -7   1   82.53    3.73
  -7   3   1   72.40    3.59
   3   4   1   77.37    3.10
  -7   3   1   72.59    3.50
   4  -7   1   73.30    3.54
  -7   3   1   70.07    3.51
  -4  -4  -1  145.48    5.13
   8  -4  -1  154.64    6.29
   8  -4  -1  138.02    5.67
  -4  -4  -1  140.94    5.15
  -4   8  -1  148.61    5.65
  -4   8  -1  137.52    5.61
   4  -8   1  139.27    5.59
   4   4   1  152.87    5.27
  -8   4   1  135.35    5.67
  -8   4   1  145.48    5.81
   4  -8   1  150.81    5.75
   4   4   1  141.48    5.03
  -5  -4  -1    3.51    1.08
  -5  -4  -1    4.44    1.13
  -4   9  -1    4.52    1.35
   9  -5  -1    3.13    1.22
  -4   9  -1    4.97    1.34
  -9   5   1    1.70    1.08
  -9   5   1    4.20    1.30
   4  -9   1    5.32    1.43
   5   4   1    5.23    1.17
  -5  -3  -1   51.03    2.70
  -5  -3  -1   44.61    2.66
   8  -5  -1   47.43    3.17
  -3   8  -1   48.90    2.97
  -3   8  -1   51.28    2.97
   8  -5  -1   52.22    3.02
   3  -8   1   52.20    2.96
   5   3   1   47.05    2.61
   3  -8   1   55.17    3.06
  -8   5   1   46.73    2.92
   5   3   1   48.46    2.77
  -8   5   1   48.41    2.97
   7  -5  -1  192.83    6.63
   7  -5  -1  187.06    6.55
  -5  -2  -1  191.79    6.55
  -5  -2  -1  183.54    6.48
  -2   7  -1  197.07    6.76
  -2   7  -1  195.86    6.81
   5   2   1  199.00    6.58
  -7   5   1  188.89    6.66
   5   2   1  185.70    6.42
   2  -7   1  191.91    6.75
   2  -7   1  188.52    6.69
  -7   5   1  186.68    6.57
  -5  -1  -1   40.09    2.36
   6  -5  -1   41.89    2.24
  -1   6  -1   41.49    2.52
   6  -5  -1   42.31    2.38
  -5  -1  -1   36.84    2.36
  -1   6  -1   43.88    2.56
   1  -6   1   40.48    2.46
   5   1   1   38.75    2.38
   1  -6   1   41.48    2.50
  -6   5   1   39.70    2.25
   5   1   1   40.65    2.36
  -6   5   1   43.03    2.35
  -5   0  -1  118.40    4.71
   5  -5  -1  124.78    4.38
  -5   0  -1  127.44    4.84
   5  -5  -1  123.23    4.30
   0   5  -1  120.77    4.82
   0   5  -1  125.89    4.84
  -5   5   1  131.28    4.45
   0  -5   1  126.79    4.83
   5   0   1  131.77    4.82
   5   0   1  128.10    4.81
  -5   5   1  127.62    4.34
   0  -5   1  134.90    4.98
   0  -5   1  131.37    4.89
   1   4  -1  181.14    6.31
  -5   1  -1  186.10    6.32
   1   4  -1  187.07    6.40
  -5   1  -1  183.27    6.32
   4  -5  -1  175.76    5.54
   4  -5  -1  180.57    5.53
   5  -1   1  184.56    6.27
  -1  -4   1  189.84    6.38
   5  -1   1  194.11    6.37
  -1  -4   1  191.82    6.44
  -1  -4   1  189.06    6.32
  -4   5   1  176.82    5.57
   2   3  -1   49.05    2.62
   3  -5  -1   45.25    1.70
  -5   2  -1   48.56    2.67
   2   3  -1   44.84    2.60
   3  -5  -1   46.17    1.76
  -5   2  -1   48.76    2.64
   5  -2   1   46.51    2.60
  -2  -3   1   50.56    2.65
  -2  -3   1   44.29    2.52
   5  -2   1   50.78    2.69
  -3   5   1   43.57    1.74
  -2  -3   1   48.38    2.70
   2  -5  -1  208.62    5.61
  -5   3  -1  200.36    6.95
   3   2  -1  219.95    7.05
   3   2  -1  210.55    7.04
  -5   3  -1  195.83    6.96
  -3  -2   1  214.99    7.12
  -2   5   1  208.57    5.57
  -3  -2   1  208.59    6.96
   5  -3   1  229.24    7.16
   5  -3   1  216.44    7.08
  -2   5   1  212.10    5.58
   4   1  -1   12.53    1.59
   4   1  -1   10.40    1.50
  -5   4  -1   12.21    1.59
  -5   4  -1   13.54    1.68
  -4  -1   1   11.86    1.65
   5  -4   1   10.82    1.54
   5  -4   1   12.04    1.58
  -4  -1   1   10.57    1.59
  -4  -1   1   12.37    1.49
   0  -5  -1   23.37    0.83
  -5   5  -1   18.60    1.96
   0  -5  -1   22.93    0.83
   0  -5  -1   21.30    0.97
   5   0  -1   22.31    2.07
  -5   5  -1   22.67    2.05
   5   0  -1   20.61    2.00
  -5   0   1   20.84    2.11
   5  -5   1   26.03    1.98
   0   5   1   21.62    0.94
  -5   0   1   24.75    2.20
  -5   0   1   20.76    2.09
   5  -5   1   24.08    2.16
  -1  -5  -1   25.34    1.20
   6  -1  -1   25.42    2.35
  -5   6  -1   22.06    2.12
  -1  -5  -1   23.75    1.20
   6  -1  -1   24.85    2.30
  -1  -5  -1   22.91    1.28
  -5   6  -1   24.22    2.24
   5  -6   1   25.71    2.05
  -6   1   1   22.58    2.30
  -6   1   1   25.92    2.38
  -6   1   1   25.17    2.23
   5  -6   1   28.01    2.14
  -5   7  -1  116.25    4.81
  -2  -5  -1  109.54    3.78
  -2  -5  -1  118.55    3.81
   7  -2  -1  114.37    4.78
  -5   7  -1  110.82    4.74
   7  -2  -1  109.24    4.70
  -2  -5  -1  108.78    3.86
  -7   2   1  120.44    4.83
  -7   2   1  104.06    4.82
  -7   2   1  117.89    4.96
   2   5   1  110.92    3.72
   5  -7   1  117.97    4.78
   5  -7   1  121.12    4.88
  -5   8  -1   11.00    1.70
   8  -3  -1   13.52    1.85
   8  -3  -1   14.60    2.15
  -3  -5  -1   12.84    1.35
  -3  -5  -1   13.45    1.34
  -3  -5  -1   16.08    1.57
  -5   8  -1   15.05    1.93
   5  -8   1   12.29    1.74
  -8   3   1   15.36    1.91
  -8   3   1   14.90    2.07
   3   5   1   14.81    1.36
  -8   3   1   16.13    2.09
   3   5   1   14.79    1.47
  -4  -5  -1   53.31    2.69
  -5   9  -1   55.79    3.22
   9  -4  -1   52.49    3.21
  -4  -5  -1   55.40    2.70
  -4  -5  -1   53.47    2.74
  -5   9  -1   52.98    3.16
  -9   4   1   53.85    3.41
   4   5   1   58.14    2.82
   5  -9   1   53.87    3.28
   4   5   1   52.35    2.63
  -9   4   1   54.46    3.44
  -5  -5  -1    2.34    0.92
  -5  -5  -1    0.58    0.79
  10  -5  -1    0.17    0.94
  -5  10  -1    2.97    1.26
  -5  10  -1    0.65    0.94
   5 -10   1    3.13    1.13
   5   5   1    2.63    0.98
 -10   5   1    1.15    1.12
 -10   5   1    0.46    1.00
  -6  -5  -1   13.57    1.87
  -6  -5  -1    8.72    1.55
  11  -6  -1   11.13    1.99
  -5  11  -1   11.07    1.88
  -5  11  -1   10.49    1.71
 -11   6   1    7.79    1.68
 -11   6   1    8.84    1.90
   6   5   1   10.68    1.67
   5 -11   1   11.91    1.87
  -4  10  -1   11.18    1.74
  -6  -4  -1    7.69    1.45
  -6  -4  -1   13.15    1.76
  10  -6  -1   11.16    1.86
  -4  10  -1    8.21    1.49
   6   4   1    8.47    1.57
   4 -10   1   10.29    1.66
 -10   6   1    7.18    1.63
 -10   6   1    9.39    1.77
  -6  -3  -1    3.88    1.14
   9  -6  -1    2.52    1.09
  -3   9  -1    5.15    1.31
  -3   9  -1    5.11    1.28
  -6  -3  -1    3.37    1.07
  -9   6   1    3.94    1.17
  -9   6   1    3.06    1.18
   6   3   1    1.01    0.89
   3  -9   1    0.27    0.83
  -6  -2  -1   48.59    2.90
   8  -6  -1   47.06    2.87
  -6  -2  -1   54.31    2.97
  -2   8  -1   53.87    3.03
  -2   8  -1   49.81    2.97
   6   2   1   56.87    3.03
  -8   6   1   49.47    2.95
   2  -8   1   54.78    3.08
   6   2   1   53.35    3.18
  -8   6   1   49.78    2.93
  -6  -1  -1   71.92    3.51
  -1   7  -1   69.60    3.55
   7  -6  -1   66.66    3.26
  -1   7  -1   70.53    3.47
   7  -6  -1   70.79    3.25
  -6  -1  -1   64.91    3.44
   1  -7   1   67.45    3.45
  -7   6   1   71.05    3.34
   6   1   1   74.10    3.56
   1  -7   1   74.75    3.60
   1  -7   1   70.49    3.45
   6   1   1   73.93    3.52
  -7   6   1   76.19    3.36
   6  -6  -1   55.66    2.64
   0   6  -1   57.95    3.10
  -6   0  -1   48.88    2.85
  -6   0  -1   56.20    3.03
   6  -6  -1   61.61    2.80
   0   6  -1   55.71    3.03
   6   0   1   57.47    3.05
  -6   6   1   57.24    2.69
   0  -6   1   59.41    3.15
   0  -6   1   60.19    3.08
   6   0   1   55.16    3.03
   0  -6   1   61.00    3.07
  -6   6   1   53.74    2.62
   5  -6  -1  100.75    3.60
   5  -6  -1  102.55    3.67
  -6   1  -1   94.22    4.23
   1   5  -1  103.21    4.31
  -6   1  -1   99.36    4.25
  -5   6   1  101.32    3.67
   6  -1   1  105.91    4.38
  -1  -5   1  102.93    4.32
  -1  -5   1  105.87    4.38
  -1  -5   1  101.74    4.23
  -5   6   1  104.28    3.60
   6  -1   1  108.01    4.40
  -6   2  -1   12.84    1.71
  -6   2  -1   11.76    1.62
   4  -6  -1   12.58    1.06
   2   4  -1   12.51    1.69
   4  -6  -1   11.35    0.97
   2   4  -1   10.99    1.50
  -2  -4   1   10.63    1.42
  -2  -4   1   10.90    1.59
   6  -2   1   11.19    1.51
   6  -2   1   12.73    1.63
  -2  -4   1    8.64    1.43
  -4   6   1   10.64    0.98
  -6   3  -1   17.30    1.95
   3   3  -1   19.12    1.99
   3  -6  -1   18.65    0.96
   3  -6  -1   17.71    0.84
  -6   3  -1   19.61    2.05
   3   3  -1   15.71    1.81
  -3   6   1   17.51    0.90
  -3  -3   1   14.77    1.82
   6  -3   1   17.79    1.91
   6  -3   1   22.72    2.16
  -3  -3   1   18.93    1.90
  -3   6   1   19.92    0.73
  -3  -3   1   16.45    1.86
  -3   6   1   18.34    0.71
   4   2  -1   48.20    2.77
  -6   4  -1   49.64    2.89
   4   2  -1   43.72    2.58
   2  -6  -1   46.21    1.37
  -6   4  -1   44.94    2.76
   6  -4   1   50.27    2.88
  -4  -2   1   46.40    2.86
  -4  -2   1   47.02    2.72
   6  -4   1   50.37    2.84
  -4  -2   1   49.93    2.91
  -6   5  -1   29.90    2.32
   1  -6  -1   29.18    0.92
   5   1  -1   26.99    2.04
  -6   5  -1   30.29    2.27
   1  -6  -1   28.03    0.90
   5   1  -1   27.36    2.19
   6  -5   1   29.02    2.24
   6  -5   1   27.45    2.19
  -5  -1   1   29.62    2.36
  -5  -1   1   28.83    2.17
  -5  -1   1   32.88    2.46
   6   0  -1  133.92    5.17
   0  -6  -1  118.79    3.59
  -6   6  -1  119.01    5.00
   0  -6  -1  122.28    3.42
   6   0  -1  123.79    4.99
   0  -6  -1  120.12    3.42
  -6   6  -1  127.26    5.03
  -6   0   1  126.94    5.01
  -6   0   1  122.96    5.12
  -6   0   1  118.12    5.11
   6  -6   1  125.74    5.04
   0   6   1  120.89    3.55
   6  -6   1  124.67    5.06
  -1  -6  -1   26.76    1.43
   7  -1  -1   28.43    2.20
  -1  -6  -1   28.62    1.35
  -6   7  -1   27.97    2.17
  -6   7  -1   25.59    2.46
  -1  -6  -1   27.48    1.35
   7  -1  -1   29.57    2.25
  -7   1   1   26.50    2.61
  -7   1   1   29.17    2.58
  -7   1   1   30.21    2.38
   6  -7   1   28.12    2.51
   6  -7   1   29.40    2.28
  -6   8  -1  133.02    5.64
  -2  -6  -1  151.11    4.68
  -2  -6  -1  142.35    4.62
   8  -2  -1  154.19    6.02
  -6   8  -1  143.64    5.75
  -2  -6  -1  141.22    4.72
  -8   2   1  133.84    5.82
   6  -8   1  152.57    5.84
  -8   2   1  137.39    5.71
  -8   2   1  138.90    5.96
  -6   9  -1    5.76    1.39
  -3  -6  -1    3.41    0.83
   9  -3  -1    3.62    1.32
  -3  -6  -1    4.93    0.92
  -6   9  -1    2.95    1.17
  -3  -6  -1    3.36    0.89
   6  -9   1    2.09    1.10
  -9   3   1    3.57    1.33
  -9   3   1    3.45    1.25
   3   6   1    4.14    0.89
  -9   3   1    6.50    1.59
  -6  10  -1   18.02    2.24
  10  -4  -1   15.32    2.44
  -6  10  -1   17.54    2.22
  -4  -6  -1   19.21    1.83
  -4  -6  -1   17.89    1.83
 -10   4   1   18.20    2.42
   4   6   1   16.56    1.77
 -10   4   1   13.70    2.12
   6 -10   1   15.14    2.05
  -5  -6  -1    8.83    1.54
  -5  -6  -1    6.15    1.29
  -6  11  -1    8.12    1.74
  -6  11  -1    7.51    1.54
   6 -11   1    7.64    1.58
   5   6   1    7.94    1.47
 -11   5   1    8.43    1.94
 -11   5   1   11.72    2.14
  -6  -6  -1   14.36    1.94
  -6  12  -1   16.96    2.23
  -6  -6  -1   15.76    2.05
  -6  12  -1   15.45    2.26
 -12   6   1   13.49    2.41
 -12   6   1   11.87    2.18
   6 -12   1   12.82    2.01
   6   6   1   15.55    2.02
  -7  -6  -1    8.16    1.72
  -6  13  -1    7.68    1.71
  -6  13  -1    8.82    1.75
  -7  -6  -1   10.14    1.79
   7   6   1    9.92    1.78
   6 -13   1   12.44    2.05
 -13   7   1   11.30    2.19
 -13   7   1    8.28    2.01
  -5  12  -1   16.64    2.26
  -7  -5  -1   19.67    2.35
  -7  -5  -1   16.97    2.19
  -5  12  -1   12.28    1.88
   7   5   1   16.77    2.23
   5 -12   1   14.49    2.17
 -12   7   1   16.54    2.41
 -12   7   1   14.65    2.34
  -4  11  -1    1.65    1.09
  -4  11  -1    0.69    0.88
  11  -7  -1    0.90    1.03
  -7  -4  -1    0.79    0.89
  -7  -4  -1    2.11    1.15
 -11   7   1    1.87    1.24
   7   4   1   -1.03    0.82
   4 -11   1    2.95    1.19
 -11   7   1    1.36    1.16
  -3  10  -1   33.40    2.66
  -7  -3  -1   33.83    2.64
  -7  -3  -1   37.44    2.64
  -3  10  -1   35.15    2.68
  10  -7  -1   34.20    3.08
   3 -10   1   35.45    2.74
   7   3   1   34.44    2.63
 -10   7   1   34.63    2.68
 -10   7   1   35.48    3.16
  -7  -2  -1    7.98    1.47
  -2   9  -1    8.66    1.51
  -7  -2  -1   10.81    1.73
  -2   9  -1    8.50    1.57
   9  -7  -1    9.30    1.62
  -9   7   1    8.79    1.53
   7   2   1    9.67    1.63
  -9   7   1    6.33    1.37
   2  -9   1    7.90    1.52
  -7  -1  -1    2.38    1.11
   8  -7  -1    2.30    1.03
  -1   8  -1    0.96    1.00
  -7  -1  -1    0.30    0.89
  -1   8  -1    0.32    0.91
   1  -8   1    2.12    1.02
  -8   7   1    3.69    1.14
   7   1   1    1.28    0.96
  -8   7   1    0.84    0.86
   1  -8   1    1.43    1.02
  -7   0  -1   39.25    2.66
   7  -7  -1   45.29    2.53
  -7   0  -1   44.88    2.87
   0   7  -1   41.43    2.72
   0   7  -1   48.09    2.89
   7  -7  -1   48.19    2.50
   0  -7   1   43.44    2.82
  -7   7   1   45.59    2.47
  -7   7   1   45.33    2.55
   0  -7   1   44.01    2.75
   0  -7   1   46.82    2.81
   7   0   1   47.74    2.94
   6  -7  -1   18.08    1.61
   1   6  -1   16.93    1.96
   6  -7  -1   17.41    1.61
  -7   1  -1   15.23    1.97
  -7   1  -1   16.51    2.05
  -1  -6   1   16.29    1.95
  -6   7   1   16.16    1.55
   7  -1   1   19.85    2.09
   7  -1   1   16.38    1.97
  -1  -6   1   20.13    2.04
  -6   7   1   18.36    1.44
  -1  -6   1   18.20    2.01
   2   5  -1   15.16    1.86
   2   5  -1   16.71    1.91
  -7   2  -1   14.52    1.97
  -7   2  -1   17.88    2.12
   5  -7  -1   14.94    1.17
   5  -7  -1   15.39    1.34
  -2  -5   1   14.96    1.88
  -2  -5   1   15.78    1.81
   7  -2   1   15.56    1.97
  -5   7   1   14.48    1.29
   7  -2   1   19.61    2.09
  -2  -5   1   12.98    1.73
   3   4  -1   12.21    1.71
  -7   3  -1   10.30    1.69
   3   4  -1   14.17    1.78
  -7   3  -1   10.73    1.62
   4  -7  -1    9.03    0.88
   4  -7  -1   12.31    0.86
  -4   7   1   11.34    0.78
  -3  -4   1    9.56    1.54
  -3  -4   1   12.90    1.74
   7  -3   1   13.83    1.80
   7  -3   1   11.30    1.62
  -3  -4   1   12.15    1.75
  -4   7   1   10.03    0.90
   3  -7  -1    6.35    0.59
  -7   4  -1    6.76    1.44
  -7   4  -1    5.54    1.39
   4   3  -1    5.32    1.30
   4   3  -1    6.26    1.31
   3  -7  -1    6.11    0.37
  -3   7   1    5.21    0.51
   7  -4   1    6.69    1.41
  -4  -3   1    4.25    1.31
  -4  -3   1    6.79    1.43
   7  -4   1    7.09    1.48
  -4  -3   1    5.57    1.24
   2  -7  -1    4.64    0.37
   5   2  -1    3.90    1.22
  -7   5  -1    6.16    1.41
   5   2  -1    4.21    1.29
  -7   5  -1    4.17    1.29
  -5  -2   1    4.48    1.37
   7  -5   1    4.69    1.25
  -5  -2   1    2.62    1.22
   7  -5   1    5.21    1.34
  -5  -2   1    6.72    1.36
   6   1  -1  101.08    4.49
   1  -7  -1   95.87    2.81
   1  -7  -1   97.26    2.80
  -7   6  -1   89.88    4.38
  -7   6  -1   88.37    4.25
  -6  -1   1   96.78    4.58
   7  -6   1  115.74    4.68
   7  -6   1  101.52    4.54
  -6  -1   1   88.65    4.21
  -6  -1   1   96.95    4.59
   0  -7  -1   52.77    1.75
  -7   7  -1   49.12    2.99
  -7   7  -1   47.99    3.11
   7   0  -1   52.00    3.20
   7   0  -1   60.80    3.31
   0  -7  -1   53.15    1.96
   0  -7  -1   50.26    1.75
   7  -7   1   55.58    3.24
  -7   0   1   56.60    3.36
  -7   0   1   55.83    3.10
  -7   0   1   55.91    3.44
   0   7   1   53.04    1.90
  -1  -7  -1   25.42    1.49
  -1  -7  -1   26.34    1.37
   8  -1  -1   25.31    2.64
  -7   8  -1   29.36    2.75
  -7   8  -1   27.87    2.59
  -1  -7  -1   28.72    1.42
   7  -8   1   26.23    2.57
  -8   1   1   28.52    2.77
  -8   1   1   31.45    2.37
  -8   1   1   21.66    2.55
  -2  -7  -1    4.93    0.89
  -7   9  -1    6.82    1.51
  -7   9  -1    4.08    1.28
  -2  -7  -1    4.79    0.89
  -2  -7  -1    7.10    0.94
   7  -9   1    7.20    1.53
  -9   2   1    3.56    1.38
  -9   2   1    4.99    1.36
  -7  10  -1   31.19    2.83
  -7  10  -1   31.27    2.92
  -3  -7  -1   32.74    1.97
  -3  -7  -1   30.85    1.91
  -3  -7  -1   29.49    1.97
   3   7   1   29.24    1.95
 -10   3   1   34.84    3.29
 -10   3   1   27.81    3.00
   7 -10   1   32.70    2.95
  -7  11  -1   12.33    1.90
  -4  -7  -1   13.16    1.66
  -7  11  -1   13.18    2.04
  -4  -7  -1   11.26    1.52
 -11   4   1   10.93    2.09
   7 -11   1   12.46    1.94
 -11   4   1   12.40    2.25
   4   7   1   14.90    1.67
  -7  12  -1   17.84    2.40
  -5  -7  -1   20.04    2.20
  -5  -7  -1   24.80    2.31
  -7  12  -1   22.22    2.55
 -12   5   1   23.84    2.89
   5   7   1   21.73    2.21
   7 -12   1   24.14    2.65
 -12   5   1   23.36    2.98
  -6  -7  -1    6.34    1.43
  -7  13  -1   10.00    1.97
  -6  -7  -1    6.79    1.52
  -7  13  -1    7.05    1.68
 -13   6   1    6.76    1.92
   7 -13   1    6.23    1.59
 -13   6   1    6.33    1.81
   6   7   1   11.34    1.81
  -7  -7  -1    8.70    1.92
  -7  -7  -1    7.91    1.70
  -7  14  -1    9.28    1.79
  -7  14  -1   10.35    1.98
 -14   7   1    6.20    2.00
 -14   7   1    7.87    2.16
   7 -14   1    8.82    1.98
   7   7   1    9.48    1.83
  -7  15  -1   10.47    2.04
  -7  15  -1   14.23    2.17
  -8  -7  -1   12.03    2.11
  -8  -7  -1   15.19    2.30
 -15   8   1   11.13    2.48
   7 -15   1   10.41    2.07
 -15   8   1   13.81    2.71
   8   7   1   10.10    2.03
  -6  14  -1   32.41    3.31
  -6  14  -1   33.22    3.17
  -8  -6  -1   30.49    3.20
  -8  -6  -1   36.73    2.90
   6 -14   1   35.02    3.42
 -14   8   1   34.22    3.74
   8   6   1   37.14    3.40
 -14   8   1   33.05    3.69
  -5  13  -1   23.67    2.58
  -8  -5  -1   23.54    2.72
  -5  13  -1   24.85    2.70
  -8  -5  -1   23.60    2.71
 -13   8   1   22.76    2.96
   5 -13   1   21.81    2.57
   8   5   1   22.43    2.65
 -13   8   1   24.51    3.08
  12  -8  -1    5.64    1.74
  -4  12  -1    0.51    0.90
  -4  12  -1    5.01    1.36
  -8  -4  -1    3.00    1.42
  -8  -4  -1    6.11    1.62
   8   4   1    4.79    1.41
 -12   8   1    7.10    1.79
   4 -12   1    4.09    1.39
 -12   8   1    3.65    1.45
  -3  11  -1    2.61    1.13
  11  -8  -1    0.06    0.99
  -8  -3  -1    3.08    1.22
  -3  11  -1    1.45    0.99
  -8  -3  -1    1.38    1.07
 -11   8   1    2.64    1.24
   8   3   1    5.51    1.51
   3 -11   1    2.95    1.24
 -11   8   1    2.65    1.25
  -2  10  -1   13.78    1.89
  -2  10  -1   10.47    1.69
  -8  -2  -1   11.86    2.01
  -8  -2  -1   11.92    2.00
  10  -8  -1   12.94    1.94
 -10   8   1   11.81    1.83
 -10   8   1   13.42    1.98
   2 -10   1   10.85    1.74
   8   2   1   14.44    2.04
   2 -10   1   14.35    2.02
  -1   9  -1    7.13    1.47
  -8  -1  -1   12.04    1.92
   9  -8  -1    8.24    1.48
  -1   9  -1   12.97    1.79
  -8  -1  -1    9.16    1.73
   1  -9   1   10.00    1.62
   8   1   1    9.73    1.77
  -9   8   1    8.43    1.54
   1  -9   1    5.96    1.50
  -9   8   1    8.70    1.53
   0   8  -1   69.56    3.62
   8  -8  -1   67.98    3.30
  -8   0  -1   60.55    3.63
  -8   0  -1   72.72    3.90
   0  -8   1   67.53    3.64
  -8   8   1   69.65    3.38
  -8   8   1   69.23    3.31
   0  -8   1   68.81    3.64
   8   0   1   67.68    3.77
   7  -8  -1   80.70    3.42
   7  -8  -1   77.33    3.33
  -8   1  -1   80.01    4.07
   1   7  -1   72.65    3.77
  -8   1  -1   74.41    4.03
  -7   8   1   75.66    3.37
   8  -1   1   81.08    4.11
  -7   8   1   76.66    3.30
  -1  -7   1   77.80    3.92
  -1  -7   1   78.13    3.87
   2   6  -1   97.80    4.34
   6  -8  -1   93.76    3.60
   6  -8  -1   91.68    3.51
   2   6  -1   89.70    4.27
  -8   2  -1   91.71    4.54
  -8   2  -1   96.94    4.55
   8  -2   1   97.54    4.54
  -2  -6   1   99.23    4.37
  -6   8   1   90.09    3.55
  -2  -6   1   97.46    4.42
  -8   3  -1   -0.83    0.93
   5  -8  -1   -0.38    0.49
   3   5  -1    0.59    0.87
   5  -8  -1   -0.11    0.44
  -8   3  -1    0.37    0.78
   3   5  -1   -0.47    0.87
   8  -3   1    1.63    1.08
  -5   8   1   -0.25    0.45
   8  -3   1    0.90    0.99
  -3  -5   1   -1.57    0.73
  -3  -5   1    0.16    0.91
   4   4  -1   10.74    1.68
   4   4  -1   11.37    1.71
   4  -8  -1   11.14    0.77
   4  -8  -1   12.15    0.95
  -8   4  -1   12.29    1.96
  -8   4  -1   14.37    2.03
  -4   8   1   10.43    0.89
  -4  -4   1   11.46    1.76
   8  -4   1    9.12    1.68
  -4  -4   1   10.90    1.76
   8  -4   1   11.07    1.77
  -4   8   1   11.69    0.65
  -8   5  -1   40.51    2.92
   5   3  -1   41.28    2.81
   5   3  -1   42.61    2.83
   3  -8  -1   40.96    1.50
  -8   5  -1   38.26    2.68
  -5  -3   1   39.07    2.88
  -3   8   1   40.65    1.40
  -5  -3   1   38.45    2.86
   8  -5   1   40.80    2.75
   8  -5   1   38.83    2.82
   6   2  -1    0.98    1.05
  -8   6  -1    2.89    1.16
   2  -8  -1    1.01    0.31
  -8   6  -1    2.68    1.16
  -6  -2   1    1.86    1.13
  -6  -2   1    0.97    1.08
   8  -6   1   -0.30    0.90
   1  -8  -1   82.75    2.68
   1  -8  -1   83.84    2.66
  -8   7  -1   90.85    4.42
   7   1  -1   82.58    4.16
  -8   7  -1   82.75    4.24
  -7  -1   1   84.34    4.43
  -7  -1   1   84.80    4.48
   8  -7   1   89.05    4.39
  -8   8  -1   24.94    2.58
  -8   8  -1   25.20    2.59
   0  -8  -1   21.29    1.30
   0  -8  -1   22.52    1.28
   0  -8  -1   24.93    1.09
   0  -8  -1   24.01    1.10
  -8   0   1   22.50    2.65
   8  -8   1   20.50    2.40
  -8   0   1   19.74    2.55
  -1  -8  -1    1.93    0.54
  -8   9  -1    1.62    1.10
  -1  -8  -1    1.73    0.54
  -8   9  -1    2.94    1.21
  -1  -8  -1    1.39    0.61
  -9   1   1    2.37    1.29
  -9   1   1    4.68    1.34
   8  -9   1    1.84    1.12
  -8  10  -1   20.20    2.48
  -8  10  -1   24.44    2.67
  -2  -8  -1   21.78    1.51
  -2  -8  -1   22.08    1.84
  -2  -8  -1   23.40    1.50
   8 -10   1   23.63    2.57
 -10   2   1   23.16    2.86
 -10   2   1   21.67    2.78
  -8  11  -1    7.77    1.69
  -3  -8  -1    9.13    1.24
  -8  11  -1    8.51    1.76
  -3  -8  -1    8.24    1.29
 -11   3   1    5.78    1.75
   8 -11   1    8.54    1.78
 -11   3   1    5.87    1.88
  -4  -8  -1   13.27    1.64
  -4  -8  -1   10.53    1.62
  -8  12  -1   15.25    2.25
  -8  12  -1   11.72    2.11
   8 -12   1   11.76    2.05
 -12   4   1   10.81    2.31
   4   8   1   13.20    1.68
 -12   4   1   13.13    2.34
  -8  13  -1    1.36    1.09
  -5  -8  -1    4.64    1.21
  -5  -8  -1    3.86    1.19
  -8  13  -1    2.44    1.21
 -13   5   1    3.52    1.75
 -13   5   1    4.09    1.68
   8 -13   1    2.49    1.28
   5   8   1    5.00    1.25
  -8  14  -1    5.97    1.70
  -8  14  -1    5.98    1.66
  -6  -8  -1    7.16    1.56
  -6  -8  -1    9.46    1.76
 -14   6   1    6.56    1.94
 -14   6   1    9.75    2.32
   8 -14   1    4.04    1.52
   6   8   1    7.21    1.52
  -8  15  -1   18.55    2.61
  -7  -8  -1   19.11    2.48
  -7  -8  -1   18.74    2.42
  -8  15  -1   19.07    2.67
 -15   7   1   19.21    3.01
   8 -15   1   17.43    2.65
   7   8   1   22.79    2.61
 -15   7   1   21.66    3.34
  -8  -8  -1    0.93    1.21
  -8  -8  -1   -0.26    0.93
  -8  16  -1   -1.43    0.96
  -8  16  -1   -0.61    1.04
 -16   8   1   -0.43    1.43
 -16   8   1   -1.47    1.21
  -9  -8  -1   10.70    2.24
  -9  -8  -1   11.96    2.38
  -8  17  -1    8.75    2.00
  -8  17  -1   12.34    2.23
 -17   9   1    7.87    2.40
 -17   9   1    8.10    2.44
  -9  -7  -1   15.28    2.43
  -7  16  -1   11.40    2.09
  -7  16  -1   16.23    2.58
  -9  -7  -1   14.45    2.49
 -16   9   1   15.74    2.89
 -16   9   1   13.58    2.69
  -6  15  -1   28.04    2.89
  -9  -6  -1   30.60    3.36
  -9  -6  -1   27.75    3.23
  -6  15  -1   25.87    2.99
 -15   9   1   27.07    3.50
   9   6   1   32.74    3.49
 -15   9   1   26.89    3.49
   6 -15   1   28.60    3.20
  -5  14  -1   53.65    3.68
  -9  -5  -1   50.58    3.71
  -5  14  -1   57.50    3.57
  -9  -5  -1   45.37    3.60
   9   5   1   62.08    3.93
   5 -14   1   52.97    3.67
 -14   9   1   62.34    4.29
 -14   9   1   60.13    4.21
  -4  13  -1   31.43    3.09
  -9  -4  -1   35.50    3.48
  -9  -4  -1   37.91    3.54
  -4  13  -1   36.97    3.26
   4 -13   1   28.58    2.86
   9   4   1   37.87    3.58
   4 -13   1   31.67    3.12
 -13   9   1   37.01    3.69
 -13   9   1   30.41    3.28
  12  -9  -1    3.28    1.39
  -3  12  -1    1.41    1.21
  -3  12  -1    2.14    1.17
  -9  -3  -1    1.39    1.15
  -9  -3  -1    1.74    1.16
 -12   9   1   -0.43    1.04
   9   3   1    3.45    1.44
   3 -12   1    1.52    1.19
 -12   9   1    2.84    1.32
   3 -12   1    4.27    1.39
  -2  11  -1    9.36    1.68
  -9  -2  -1   16.61    2.42
  -9  -2  -1    8.54    1.83
  11  -9  -1   11.74    1.93
  -2  11  -1   12.16    1.98
 -11   9   1    7.14    1.60
   2 -11   1   10.80    1.80
 -11   9   1    9.47    1.74
   2 -11   1    8.88    1.66
   9   2   1   12.48    2.16
  -9  -1  -1   23.34    2.76
  10  -9  -1   27.77    2.64
  -1  10  -1   20.83    2.42
  -9  -1  -1   23.89    2.74
 -10   9   1   21.59    2.40
   1 -10   1   21.95    2.43
   1 -10   1   19.42    2.28
 -10   9   1   20.84    2.38
   9   1   1   28.88    3.04
   9  -9  -1    6.90    1.35
  -9   0  -1    7.27    1.68
  -9   0  -1   10.26    1.93
   0   9  -1    4.75    1.34
   0  -9   1    7.24    1.62
  -9   9   1    6.12    1.33
   9   0   1    4.59    1.51
  -9   9   1    6.72    1.31
   0  -9   1    6.55    1.42
   8  -9  -1   16.24    1.77
  -9   1  -1   15.15    2.15
  -9   1  -1   14.45    2.14
   1   8  -1   14.38    1.95
  -1  -8   1   14.67    2.10
  -1  -8   1   16.30    2.08
   9  -1   1   19.82    2.42
  -8   9   1   14.87    1.70
  -8   9   1   11.65    1.48
  -9   2  -1   47.07    3.22
   7  -9  -1   47.02    2.46
   2   7  -1   44.56    2.94
  -9   2  -1   43.40    3.18
   7  -9  -1   42.28    2.32
  -2  -7   1   43.47    2.94
  -2  -7   1   45.24    2.93
  -7   9   1   45.06    2.29
  -7   9   1   42.43    2.37
   9  -2   1   50.30    3.19
   3   6  -1   39.91    2.78
   3   6  -1   43.85    2.83
  -9   3  -1   37.79    2.97
   6  -9  -1   43.98    2.15
  -9   3  -1   34.13    3.23
   6  -9  -1   36.82    1.94
   9  -3   1   39.29    2.95
  -3  -6   1   38.26    2.73
  -6   9   1   35.02    1.97
  -3  -6   1   45.11    2.96
  -9   4  -1  195.19    7.77
   5  -9  -1  212.99    6.16
   5  -9  -1  207.64    6.30
   4   5  -1  210.49    7.63
   4   5  -1  225.02    7.75
  -9   4  -1  207.94    7.92
  -5   9   1  200.62    6.23
  -4  -5   1  216.87    7.78
  -4  -5   1  210.11    7.81
  -4  -5   1  205.97    7.76
  -5   9   1  220.85    6.06
  -9   5  -1   99.56    4.83
  -9   5  -1   87.13    4.62
   4  -9  -1   99.57    3.17
   5   4  -1   88.80    4.48
   4  -9  -1   94.43    2.89
   5   4  -1   96.78    4.52
  -4   9   1   94.92    3.09
  -5  -4   1  102.97    4.85
  -5  -4   1  104.35    4.87
  -9   6  -1    1.51    1.12
   6   3  -1    3.23    1.27
   6   3  -1    1.23    1.12
   3  -9  -1    3.41    0.51
  -9   6  -1    4.54    1.44
  -6  -3   1    3.99    1.38
  -6  -3   1    1.91    1.18
   9  -6   1    3.96    1.53
  -3   9   1    3.58    0.44
  -9   7  -1   23.72    2.60
   2  -9  -1   24.00    1.12
  -9   7  -1   24.41    2.73
   7   2  -1   25.24    2.62
   9  -7   1   27.14    2.76
  -7  -2   1   21.93    2.60
  -7  -2   1   22.61    2.62
   1  -9  -1   29.32    0.96
  -9   8  -1   33.78    3.13
   1  -9  -1   29.94    1.45
  -9   8  -1   33.46    3.13
   1  -9  -1   29.49    1.40
  -8  -1   1   28.03    2.99
   9  -8   1   36.23    3.23
  -8  -1   1   30.94    3.17
   0  -9  -1    4.11    0.73
   0  -9  -1    2.74    0.52
   0  -9  -1    3.23    0.53
  -9   9  -1    2.34    1.23
  -9   9  -1    5.29    1.40
   0  -9  -1    3.80    0.71
  -9   0   1    3.07    1.49
  -9   0   1    3.65    1.56
   9  -9   1    0.68    1.10
  -1  -9  -1   24.75    1.47
  -1  -9  -1   24.52    1.65
  -9  10  -1   27.58    2.89
  -9  10  -1   27.38    2.90
  -1  -9  -1   26.23    1.45
   9 -10   1   21.40    2.60
 -10   1   1   28.28    3.21
 -10   1   1   29.47    3.21
  -2  -9  -1    8.22    1.10
  -9  11  -1    6.25    1.64
  -2  -9  -1   11.32    1.38
  -9  11  -1    9.71    1.86
 -11   2   1    8.21    2.00
 -11   2   1    9.10    2.14
   9 -11   1    7.73    1.67
  -3  -9  -1    6.00    1.18
  -3  -9  -1    5.05    1.15
  -9  12  -1    2.46    1.36
  -9  12  -1    9.01    1.93
   9 -12   1    6.85    1.68
 -12   3   1    3.47    1.73
 -12   3   1    4.81    1.92
  -4  -9  -1   21.65    2.22
  -9  13  -1   21.27    2.69
  -9  13  -1   18.02    2.52
  -4  -9  -1   22.72    2.15
 -13   4   1   19.71    2.99
 -13   4   1   26.81    3.45
   4   9   1   20.41    2.09
   9 -13   1   20.90    2.69
  -9  14  -1    3.99    1.54
  -5  -9  -1    4.30    1.40
  -5  -9  -1    7.15    1.44
  -9  14  -1    5.01    1.58
   9 -14   1    3.76    1.50
 -14   5   1    5.73    1.99
   5   9   1    1.52    1.00
 -14   5   1    4.47    1.64
  -6  -9  -1    6.65    1.68
  -6  -9  -1    3.71    1.22
  -9  15  -1    8.85    1.91
  -9  15  -1    7.48    1.85
   6   9   1    9.73    1.81
 -15   6   1    4.76    1.95
 -15   6   1    3.98    1.84
   9 -15   1    1.86    1.43
  -7  -9  -1    2.09    1.30
  -7  -9  -1    1.66    1.30
  -9  16  -1    4.67    1.67
  -9  16  -1    2.60    1.42
 -16   7   1    6.90    2.20
 -16   7   1    6.22    2.25
  -9  17  -1   12.91    2.49
  -9  17  -1   13.21    2.33
  -8  -9  -1   15.48    2.57
  -8  -9  -1   11.02    2.22
 -17   8   1   12.69    2.89
 -17   8   1   12.00    2.97
  -9  18  -1    1.19    1.45
  -9  -9  -1    0.13    1.27
 -18   9   1    3.08    1.62
 -18   9   1   -0.03    1.67
  -9  19  -1    2.63    1.57
 -10  -9  -1    1.27    1.54
 -19  10   1    3.45    2.15
 -19  10   1    2.59    2.03
  -8  18  -1   11.02    2.29
 -10  -8  -1    7.98    2.09
 -18  10   1    9.39    2.75
 -18  10   1   12.28    2.93
  -7  17  -1    1.15    1.31
  -7  17  -1    1.09    1.17
 -10  -7  -1   -0.15    1.24
 -10  -7  -1   -0.05    1.32
 -17  10   1    0.36    1.36
 -17  10   1    1.92    1.69
  -6  16  -1   28.10    3.02
 -10  -6  -1   32.03    3.49
 -10  -6  -1   25.73    3.25
  -6  16  -1   28.66    3.20
 -16  10   1   24.38    3.53
 -16  10   1   26.16    3.54
 -10  -5  -1    3.88    1.70
 -10  -5  -1    3.49    1.74
  -5  15  -1    2.80    1.36
  -5  15  -1    2.89    1.37
 -15  10   1    3.23    1.63
   5 -15   1    3.55    1.58
  10   5   1    1.09    1.27
   5 -15   1    3.79    1.48
 -15  10   1    5.51    1.85
 -10  -4  -1   75.67    4.61
  -4  14  -1   86.37    4.53
  -4  14  -1   78.08    4.39
 -10  -4  -1   73.25    4.74
 -14  10   1   79.70    4.85
   4 -14   1   73.84    4.31
  10   4   1   80.56    4.76
 -14  10   1   79.86    4.91
   4 -14   1   83.39    4.65
  13 -10  -1   24.78    3.26
  -3  13  -1   23.63    2.61
 -10  -3  -1   28.27    3.27
  -3  13  -1   21.69    2.65
 -10  -3  -1   24.37    3.00
   3 -13   1   18.27    2.36
 -13  10   1   19.91    2.67
 -13  10   1   24.36    2.91
   3 -13   1   21.21    2.60
 -10  -2  -1    8.15    1.83
 -10  -2  -1    5.48    1.66
  12 -10  -1    2.02    1.23
  -2  12  -1    4.89    1.41
 -12  10   1    2.91    1.33
  10   2   1    5.98    1.79
 -12  10   1    2.56    1.24
   2 -12   1    2.67    1.34
   2 -12   1    4.99    1.57
  -1  11  -1    1.14    1.09
 -10  -1  -1    1.74    1.27
  11 -10  -1    0.43    0.86
 -10  -1  -1    0.08    1.14
 -11  10   1    0.23    1.03
   1 -11   1    1.58    1.08
 -11  10   1    3.17    1.30
   1 -11   1    1.35    1.16
   0  10  -1   19.38    2.31
 -10   0  -1   20.09    2.58
 -10   0  -1   21.87    2.78
  10 -10  -1   22.88    2.46
 -10  10   1   19.83    2.15
   0 -10   1   16.35    2.22
   0 -10   1   17.51    2.29
 -10  10   1   17.12    2.18
 -10   1  -1    4.48    1.53
   1   9  -1    3.23    1.35
 -10   1  -1    8.71    1.95
   9 -10  -1    4.40    1.18
  -9  10   1    5.93    1.30
  -9  10   1    3.65    1.04
  -1  -9   1    5.93    1.41
  -1  -9   1    4.22    1.34
   2   8  -1    9.28    1.72
 -10   2  -1   11.93    2.17
   8 -10  -1    8.11    1.30
 -10   2  -1    7.42    1.84
  -8  10   1    9.29    1.32
  -2  -8   1    9.38    1.67
  -8  10   1    8.72    1.39
  -2  -8   1   10.09    1.85
   3   7  -1    6.93    1.52
   7 -10  -1    9.12    1.17
   3   7  -1    6.81    1.55
 -10   3  -1    7.79    1.89
 -10   3  -1   10.40    1.99
   7 -10  -1    9.08    1.26
  -3  -7   1    8.19    1.63
  -7  10   1    8.44    1.16
  -3  -7   1    6.96    1.56
   4   6  -1    2.50    1.17
   6 -10  -1    4.71    0.82
   4   6  -1    5.58    1.43
 -10   4  -1    3.90    1.44
   6 -10  -1    4.34    0.86
 -10   4  -1    3.60    1.41
  -4  -6   1    4.91    1.40
  -4  -6   1    1.11    1.13
  -6  10   1    4.62    0.84
  -4  -6   1    3.39    1.27
   5 -10  -1   16.17    1.22
 -10   5  -1   12.32    2.13
   5   5  -1   18.32    2.30
 -10   5  -1   16.96    2.39
   5 -10  -1   16.25    1.03
   5   5  -1   13.85    2.02
  -5  10   1   14.63    1.14
  -5  10   1   15.12    0.85
  -5  -5   1   12.76    2.08
  -5  -5   1   15.56    2.31
   4 -10  -1   21.22    1.23
   4 -10  -1   22.81    0.95
   4 -10  -1   23.91    1.00
 -10   6  -1   18.81    2.55
   6   4  -1   23.33    2.55
 -10   6  -1   26.45    2.86
   6   4  -1   23.59    2.63
  -4  10   1   25.59    1.23
  -6  -4   1   20.99    2.61
  -6  -4   1   22.93    2.64
 -10   7  -1    6.53    1.64
   7   3  -1    6.91    1.53
 -10   7  -1    6.99    1.67
   3 -10  -1    6.45    0.70
  -7  -3   1    3.20    1.40
  -7  -3   1    7.98    1.70
  -3  10   1    5.71    0.57
 -10   8  -1   22.00    2.66
   2 -10  -1   23.80    1.23
 -10   8  -1   26.06    2.90
  -8  -2   1   18.47    2.65
  -8  -2   1   24.20    2.89
   1 -10  -1    0.90    0.27
   1 -10  -1   -0.18    0.43
 -10   9  -1    1.72    1.25
   1 -10  -1    1.41    0.31
   1 -10  -1    0.49    0.49
 -10   9  -1    0.01    0.97
  -9  -1   1    1.33    1.33
  -9  -1   1    3.42    1.48
   0 -10  -1    7.84    0.82
   0 -10  -1    8.16    0.83
   0 -10  -1    7.06    0.99
 -10  10  -1    9.55    1.94
   0 -10  -1    5.96    0.92
 -10  10  -1    7.45    1.75
 -10   0   1    7.95    1.94
 -10   0   1    8.54    1.99
  -1 -10  -1    9.12    1.22
  -1 -10  -1   10.31    1.13
 -10  11  -1   10.19    1.96
  -1 -10  -1   10.81    1.29
 -10  11  -1    8.13    1.85
  -1 -10  -1   11.00    1.16
  10 -11   1   11.42    2.16
 -11   1   1   10.57    2.10
 -11   1   1    8.19    2.10
  -2 -10  -1   18.28    1.81
 -10  12  -1   17.52    2.51
  -2 -10  -1   21.17    1.80
 -10  12  -1   15.91    2.40
  10 -12   1   15.41    2.45
 -12   2   1   19.43    3.01
 -12   2   1   17.54    2.85
 -10  13  -1   30.31    3.27
  -3 -10  -1   34.00    2.17
 -10  13  -1   30.28    3.28
  -3 -10  -1   31.97    2.32
 -13   3   1   27.85    3.54
 -13   3   1   33.27    3.76
  10 -13   1   29.88    3.35
  -4 -10  -1   17.16    2.12
 -10  14  -1   15.24    2.50
  -4 -10  -1   20.00    2.05
 -10  14  -1   15.01    2.45
 -14   4   1   11.46    2.56
  10 -14   1   15.56    2.54
 -14   4   1   12.69    2.68
   4  10   1   15.71    1.94
  -5 -10  -1    5.58    1.47
  -5 -10  -1    3.84    1.22
 -10  15  -1    4.23    1.59
 -10  15  -1    3.95    1.63
   5  10   1    4.03    1.22
 -15   5   1    8.23    2.33
  10 -15   1    8.18    1.89
 -15   5   1    5.96    1.90
  -6 -10  -1    2.78    1.37
  -6 -10  -1    2.83    1.19
 -10  16  -1    2.35    1.33
 -10  16  -1    1.27    1.36
 -16   6   1    2.27    1.73
 -16   6   1   -2.43    1.19
 -10  17  -1    5.28    1.64
  -7 -10  -1    2.06    1.40
 -10  17  -1    2.44    1.45
 -17   7   1   -1.10    1.43
 -17   7   1   -0.01    1.57
  -8 -10  -1    1.28    1.41
 -10  18  -1    0.64    1.40
 -18   8   1    6.03    2.38
 -18   8   1    2.77    1.92
  -9 -10  -1    9.29    2.30
 -10  19  -1    8.88    2.28
 -19   9   1    6.44    2.56
 -19   9   1   11.51    2.95
 -10 -10  -1   -0.46    1.55
 -10  20  -1    0.15    1.25
 -20  10   1    0.13    1.86
 -20  10   1   -0.83    1.72
 -10  21  -1    3.97    1.84
 -11 -10  -1    3.29    2.14
 -21  11   1    1.75    2.16
 -21  11   1   -0.56    2.03
  -9  20  -1    0.64    1.40
 -11  -9  -1    0.08    1.35
 -20  11   1   -1.92    1.41
 -20  11   1   -1.58    1.51
  -8  19  -1    7.19    2.02
 -11  -8  -1    5.29    1.93
 -19  11   1    5.81    2.49
 -19  11   1    4.60    2.17
 -11  -7  -1    9.15    2.33
 -11  -7  -1    7.22    2.13
  -7  18  -1    6.28    1.86
 -18  11   1    9.62    2.73
 -18  11   1    1.87    1.79
 -11  -6  -1    2.31    1.74
 -11  -6  -1    1.68    1.52
  -6  17  -1    1.34    1.22
 -17  11   1    2.08    1.74
 -17  11   1    1.02    1.44
  -5  16  -1    1.39    1.29
 -11  -5  -1    6.89    1.99
  -5  16  -1    3.18    1.43
 -11  -5  -1    2.83    1.71
 -16  11   1    8.26    2.25
   5 -16   1    3.36    1.46
 -16  11   1    3.98    1.80
 -11  -4  -1    9.12    2.27
 -11  -4  -1    4.00    1.68
  -4  15  -1    4.94    1.65
  -4  15  -1    7.52    1.78
 -15  11   1    4.84    1.76
 -15  11   1    9.19    2.10
   4 -15   1    8.29    1.86
 -11  -3  -1   18.79    2.82
 -11  -3  -1   25.16    3.27
  -3  14  -1   22.05    2.71
 -14  11   1   22.85    2.96
   3 -14   1   19.57    2.64
   3 -14   1   21.11    2.61
 -14  11   1   17.52    2.63
 -11  -2  -1   12.50    2.32
  13 -11  -1    8.59    1.93
 -11  -2  -1   10.59    2.25
  -2  13  -1    7.07    1.73
 -13  11   1    9.81    1.99
 -13  11   1    7.40    1.88
   2 -13   1    8.30    1.90
   2 -13   1   10.45    1.91
  12 -11  -1    3.53    1.38
 -11  -1  -1    4.68    1.61
  -1  12  -1    3.02    1.18
 -11  -1  -1    1.46    1.38
   1 -12   1    3.31    1.44
   1 -12   1    2.44    1.27
 -12  11   1    3.08    1.29
 -12  11   1    3.64    1.28
  11 -11  -1   28.67    2.83
 -11   0  -1   24.95    3.15
 -11   0  -1   29.82    3.38
   0  11  -1   21.64    2.55
   0 -11   1   22.24    2.67
   0 -11   1   22.32    2.57
 -11  11   1   26.90    2.61
 -11  11   1   23.42    2.55
   1  10  -1   10.81    1.90
 -11   1  -1    9.33    2.00
  10 -11  -1   11.90    1.77
 -11   1  -1   10.21    2.14
 -10  11   1   10.15    1.59
 -10  11   1    9.20    1.57
  -1 -10   1    6.83    1.61
  -1 -10   1   13.04    2.02
   2   9  -1    0.32    1.08
 -11   2  -1    2.57    1.25
   9 -11  -1    2.57    1.00
 -11   2  -1    1.59    1.29
  -9  11   1    3.29    0.97
  -9  11   1    0.79    0.86
  -2  -9   1    1.42    1.09
  -2  -9   1    1.07    1.11
   3   8  -1   18.84    2.34
 -11   3  -1   12.02    2.31
   8 -11  -1   17.71    1.84
   3   8  -1   16.38    2.27
 -11   3  -1   17.23    2.56
  -3  -8   1   16.44    2.33
  -8  11   1   16.34    1.70
  -3  -8   1   12.71    2.02
 -11   4  -1   13.34    2.38
   4   7  -1   13.27    2.13
   4   7  -1   12.92    2.04
   7 -11  -1   16.33    1.58
 -11   4  -1   13.86    2.35
  -7  11   1   14.80    1.52
  -4  -7   1   14.24    2.15
  -4  -7   1   15.75    2.30
  -4  -7   1   15.55    2.29
   5   6  -1   18.82    2.42
 -11   5  -1   16.65    2.49
 -11   5  -1   14.97    2.46
   5   6  -1   11.35    2.01
   6 -11  -1   15.56    1.46
   6 -11  -1   14.16    1.14
  -6  11   1   15.83    1.42
  -5  -6   1   15.77    2.31
  -5  -6   1   14.01    2.18
  -5  -6   1   12.80    2.16
  -6  11   1   15.60    1.07
   6   5  -1   13.11    2.01
 -11   6  -1   16.15    2.45
   6   5  -1   13.05    2.11
 -11   6  -1   13.34    2.18
   5 -11  -1   10.39    0.84
   5 -11  -1   13.83    1.20
  -5  11   1   13.85    1.08
  -6  -5   1    7.03    1.75
  -6  -5   1   10.96    2.08
   4 -11  -1    0.84    0.23
 -11   7  -1    1.48    1.07
   4 -11  -1    0.33    0.45
 -11   7  -1   -1.54    0.99
   4 -11  -1    0.35    0.25
  -7  -4   1    1.96    1.32
  -7  -4   1    0.51    1.18
  -4  11   1    0.18    0.38
   3 -11  -1   38.94    1.67
 -11   8  -1   31.94    3.38
 -11   8  -1   41.11    3.15
  -8  -3   1   36.20    3.68
  -3  11   1   34.96    1.44
  -8  -3   1   37.93    3.74
   2 -11  -1    7.46    0.85
 -11   9  -1    6.05    1.74
 -11   9  -1    4.32    1.66
  -9  -2   1    7.63    1.95
  -9  -2   1    7.68    2.04
   1 -11  -1    7.26    0.62
 -11  10  -1    6.94    1.80
   1 -11  -1    7.46    0.93
 -11  10  -1    3.71    1.49
   1 -11  -1    6.61    0.93
   1 -11  -1    6.77    0.61
 -10  -1   1    6.61    1.90
 -10  -1   1    5.68    1.89
   0 -11  -1    3.90    0.85
 -11  11  -1    2.69    1.38
   0 -11  -1    3.73    0.70
   0 -11  -1    3.59    0.85
 -11  11  -1    1.72    1.30
   0 -11  -1    4.30    0.71
 -11   0   1    2.47    1.60
 -11   0   1    1.59    1.46
 -11  12  -1   27.86    3.17
 -11  12  -1   24.53    3.05
  -1 -11  -1   29.39    1.94
  -1 -11  -1   30.16    1.97
  -1 -11  -1   30.16    1.70
 -12   1   1   29.30    3.62
 -12   1   1   23.26    3.26
 -11  13  -1   46.56    4.20
 -11  13  -1   32.23    3.55
  -2 -11  -1   42.75    2.57
  -2 -11  -1   38.67    2.21
  -2 -11  -1   43.58    2.55
 -13   2   1   40.48    4.29
 -13   2   1   37.64    4.26
 -11  14  -1   24.99    3.08
  -3 -11  -1   25.85    2.46
  -3 -11  -1   22.92    2.08
 -11  14  -1   21.15    2.93
  -3 -11  -1   24.08    2.29
 -14   3   1   17.35    3.25
 -14   3   1   16.73    3.01
 -11  15  -1   20.52    2.90
  -4 -11  -1   17.37    2.17
 -11  15  -1   17.84    2.71
  -4 -11  -1   17.48    2.01
   4  11   1   16.76    2.03
 -15   4   1   14.03    2.91
 -15   4   1   21.99    3.37
 -11  16  -1   10.84    2.35
  -5 -11  -1   12.16    2.04
 -11  16  -1   15.78    2.59
 -16   5   1   12.41    2.81
 -16   5   1   11.72    2.80
  -6 -11  -1    6.07    1.71
 -11  17  -1    4.80    1.84
 -11  17  -1    4.48    1.67
 -17   6   1    5.51    2.38
 -17   6   1   -1.26    1.31
  -7 -11  -1    7.89    1.96
 -11  18  -1    6.32    1.99
 -18   7   1    8.06    2.77
 -18   7   1    5.02    2.40
 -11  19  -1    0.21    1.20
  -8 -11  -1    0.96    1.32
 -19   8   1   -0.37    1.20
 -19   8   1    1.69    1.90
  -9 -11  -1    1.31    1.57
 -11  20  -1    2.03    1.69
 -20   9   1   -1.69    1.50
 -20   9   1    4.14    2.37
 -10 -11  -1    4.45    1.89
 -11  21  -1   -0.62    1.42
 -21  10   1    0.64    1.93
 -21  10   1    0.46    1.92
 -11 -11  -1    2.49    1.84
 -11  22  -1    8.23    2.29
 -22  11   1    4.82    2.70
 -22  11   1    6.57    2.96
 -12 -11  -1    4.60    2.34
 -11  23  -1    3.90    1.89
 -23  12   1    4.80    3.07
 -23  12   1    4.08    2.63
 -12 -10  -1    7.41    2.40
 -10  22  -1    7.61    2.08
 -22  12   1    9.03    3.07
 -22  12   1    1.47    2.49
 -12  -9  -1    0.06    1.82
  -9  21  -1    3.48    1.56
 -21  12   1   -0.82    1.96
 -21  12   1    3.49    2.30
 -12  -8  -1    8.85    2.72
  -8  20  -1    5.06    1.84
 -20  12   1    0.71    1.85
 -20  12   1    2.59    2.25
  -7  19  -1    1.51    1.35
 -12  -7  -1    3.03    1.96
 -19  12   1    1.36    1.85
 -19  12   1   -1.37    1.50
 -12  -6  -1   14.80    2.88
  -6  18  -1   15.39    2.52
 -12  -6  -1   15.11    2.92
 -18  12   1   10.18    2.75
 -18  12   1    9.44    2.80
 -12  -5  -1   17.05    2.95
  -5  17  -1   12.80    2.31
 -12  -5  -1   15.72    2.90
 -17  12   1   13.40    2.74
 -17  12   1   16.20    3.04
  -4  16  -1    6.44    1.81
 -12  -4  -1   10.77    2.55
 -12  -4  -1    9.97    2.30
   4 -16   1    7.21    1.83
 -16  12   1    8.23    2.17
 -16  12   1   12.28    2.51
  -3  15  -1   18.06    2.45
 -12  -3  -1   14.16    2.57
 -12  -3  -1   14.57    2.76
 -15  12   1   10.99    2.27
   3 -15   1   12.25    2.03
 -15  12   1   13.73    2.43
 -12  -2  -1   15.30    2.64
 -12  -2  -1   19.11    2.97
  -2  14  -1   13.47    2.20
   2 -14   1   17.14    2.55
   2 -14   1   11.63    2.03
 -14  12   1   13.72    2.30
 -14  12   1   12.33    2.34
  13 -12  -1   36.89    3.52
  -1  13  -1   35.81    3.34
 -12  -1  -1   38.91    4.06
 -12  -1  -1   38.42    4.04
 -13  12   1   39.79    3.08
   1 -13   1   33.59    3.34
 -13  12   1   30.31    3.25
 -12   0  -1   15.29    2.72
  12 -12  -1   15.73    2.26
   0  12  -1   13.48    2.21
 -12   0  -1   15.44    2.68
 -12  12   1   16.40    2.26
   0 -12   1    9.57    2.00
 -12  12   1   13.54    2.03
   0 -12   1   11.14    2.00
 -12   1  -1   15.61    2.58
 -12   1  -1   19.91    2.93
   1  11  -1   19.25    2.42
  11 -12  -1   19.52    2.41
 -11  12   1   18.56    2.20
  -1 -11   1   19.69    2.60
 -11  12   1   17.93    2.18
  -1 -11   1   18.52    2.50
   2  10  -1   11.49    2.04
  10 -12  -1   15.24    1.98
 -12   2  -1   17.50    2.69
 -12   2  -1   12.52    2.45
  -2 -10   1   17.23    2.40
 -10  12   1   12.42    1.83
  -2 -10   1   11.88    2.00
 -10  12   1   14.55    1.81
   3   9  -1   24.12    2.70
   9 -12  -1   24.88    2.34
 -12   3  -1   26.76    3.37
 -12   3  -1   26.76    3.29
  -3  -9   1   20.98    2.60
  -3  -9   1   23.04    2.74
  -9  12   1   26.06    1.96
  -9  12   1   26.35    2.08
 -12   4  -1   11.78    2.17
   4   8  -1   12.07    2.06
   4   8  -1   11.95    2.00
   8 -12  -1   13.19    1.61
 -12   4  -1    8.67    2.12
  -4  -8   1   10.80    2.12
  -4  -8   1    9.66    1.92
  -8  12   1    8.35    1.30
  -4  -8   1   11.92    2.09
   5   7  -1   25.57    2.95
 -12   5  -1   28.00    3.38
   5   7  -1   30.02    3.07
   7 -12  -1   27.16    1.87
 -12   5  -1   29.11    3.35
  -7  12   1   26.19    1.79
  -5  -7   1   26.78    2.98
  -5  -7   1   27.58    3.03
  -5  -7   1   26.07    2.92
 -12   6  -1    7.89    1.96
 -12   6  -1    4.46    1.47
   6 -12  -1    6.95    0.88
   6   6  -1    3.26    1.40
   6   6  -1    8.16    1.77
   6 -12  -1    6.63    1.00
  -6  -6   1    3.71    1.53
  -6  12   1    6.84    0.71
  -6  -6   1    5.50    1.74
  -6  12   1    6.37    0.95
   5 -12  -1   11.74    0.84
   5 -12  -1   11.27    0.81
 -12   7  -1   11.89    2.31
 -12   7  -1   10.59    2.17
   5 -12  -1   10.25    1.10
  -5  12   1   11.48    1.09
  -7  -5   1   11.39    2.24
  -7  -5   1    8.66    1.98
   4 -12  -1    1.64    0.59
 -12   8  -1    2.28    1.47
 -12   8  -1    2.41    1.52
  -4  12   1    1.58    0.50
  -8  -4   1    2.84    1.48
  -8  -4   1    2.56    1.59
 -12   9  -1    5.67    1.79
 -12   9  -1    5.25    1.72
   3 -12  -1    6.13    0.81
  -3  12   1    5.73    0.66
  -9  -3   1    4.32    1.62
  -9  -3   1    2.44    1.52
 -12  10  -1   -0.85    1.10
   2 -12  -1    0.11    0.46
   2 -12  -1   -0.02    0.48
 -12  10  -1   -1.44    0.99
 -10  -2   1   -0.16    1.31
 -10  -2   1    2.20    1.51
 -12  11  -1    3.16    1.46
   1 -12  -1    2.31    0.45
   1 -12  -1    1.72    0.70
   1 -12  -1    1.97    0.43
   1 -12  -1    1.53    0.67
 -12  11  -1    2.54    1.43
 -11  -1   1    3.20    1.69
 -11  -1   1    0.48    1.39
   0 -12  -1    2.58    0.83
   0 -12  -1    2.76    0.65
 -12  12  -1    1.38    1.33
   0 -12  -1    2.11    0.81
 -12  12  -1    2.59    1.56
 -12   0   1    1.95    1.63
 -12   0   1    0.34    1.42
 -12  13  -1   11.13    2.37
 -12  13  -1   18.26    2.70
  -1 -12  -1   16.77    1.73
  -1 -12  -1   17.82    1.54
  -1 -12  -1   17.78    1.81
 -13   1   1   17.66    3.12
 -13   1   1   16.17    2.90
  -2 -12  -1   23.09    1.78
 -12  14  -1   19.79    2.94
  -2 -12  -1   22.81    2.14
 -12  14  -1   24.69    3.19
  -2 -12  -1   21.49    2.10
 -14   2   1   24.98    3.59
 -14   2   1   18.78    3.23
  -3 -12  -1   13.49    1.86
 -12  15  -1   10.20    2.20
 -12  15  -1   15.89    2.64
 -15   3   1   15.20    2.86
 -15   3   1   17.05    3.24
 -12  16  -1    8.38    2.07
 -12  16  -1    8.10    2.05
  -4 -12  -1    6.58    1.59
 -16   4   1    6.78    2.49
 -16   4   1    5.10    2.14
  -5 -12  -1    5.20    1.55
 -12  17  -1    2.64    1.73
 -12  17  -1    2.79    1.73
 -17   5   1    3.45    1.76
 -17   5   1    3.56    2.18
 -12  18  -1    7.23    2.03
  -6 -12  -1    6.04    1.67
 -18   6   1    5.32    2.57
 -18   6   1    6.62    2.50
  -7 -12  -1    1.89    1.50
 -12  19  -1    3.26    1.83
 -19   7   1   -0.05    1.90
 -19   7   1    2.61    2.25
  -8 -12  -1    2.23    1.56
 -12  20  -1    1.08    1.41
 -20   8   1   -0.69    1.72
 -20   8   1    0.00    1.49
 -12  21  -1    0.13    1.49
  -9 -12  -1    1.25    1.67
 -21   9   1    3.22    2.36
 -21   9   1    2.93    2.20
 -12  22  -1    1.95    1.67
 -10 -12  -1    1.04    1.64
 -22  10   1   -2.41    1.78
 -22  10   1    2.46    2.33
 -11 -12  -1   12.96    2.90
 -12  23  -1   12.88    2.74
 -23  11   1    9.56    3.45
 -23  11   1    6.96    3.28
 -10  23  -1    4.59    1.85
 -13 -10  -1    6.26    2.52
 -23  13   1    2.56    2.90
 -23  13   1    9.89    3.24
  -9  22  -1    1.77    1.45
 -13  -9  -1   -0.18    1.95
 -22  13   1   -1.02    1.87
 -22  13   1    1.26    1.95
  -8  21  -1    1.98    1.42
 -13  -8  -1   -0.94    1.38
 -21  13   1    1.22    2.05
 -21  13   1    0.58    1.95
  -7  20  -1   10.81    2.31
 -13  -7  -1   14.72    3.10
 -20  13   1   13.09    3.07
 -20  13   1   12.04    3.10
 -13  -6  -1    0.53    1.60
  -6  19  -1    4.57    1.72
 -19  13   1    6.58    2.40
 -19  13   1    5.26    2.39
  -5  18  -1   33.70    3.52
 -13  -5  -1   31.02    4.04
 -13  -5  -1   34.93    4.34
 -18  13   1   39.04    4.46
 -18  13   1   36.58    4.48
 -13  -4  -1    2.80    1.69
  -4  17  -1    4.24    1.59
 -13  -4  -1    4.60    1.97
 -17  13   1    5.03    1.92
 -17  13   1    3.91    2.16
 -13  -3  -1   12.22    2.67
 -13  -3  -1   20.10    3.24
  -3  16  -1   15.35    2.41
 -16  13   1   19.73    2.93
 -16  13   1   14.11    2.60
 -13  -2  -1   20.32    3.22
  -2  15  -1   16.66    2.52
 -13  -2  -1   16.66    3.00
 -15  13   1   18.52    2.71
   2 -15   1   12.64    2.17
 -15  13   1   14.92    2.66
  -1  14  -1   32.93    3.34
 -13  -1  -1   42.63    4.49
 -13  -1  -1   45.13    4.55
  14 -13  -1   41.77    4.21
 -14  13   1   37.38    3.73
 -14  13   1   38.61    3.65
   1 -14   1   32.11    3.23
  13 -13  -1   22.92    2.83
   0  13  -1   18.44    2.54
 -13   0  -1   18.06    3.09
 -13   0  -1   23.32    3.21
   0 -13   1   14.45    2.21
 -13  13   1   19.12    2.50
 -13  13   1   19.88    2.52
   0 -13   1   20.47    2.77
 -13   1  -1   10.87    2.47
   1  12  -1   18.05    2.47
  12 -13  -1    9.73    1.85
 -13   1  -1   12.51    2.56
  -1 -12   1   13.72    2.40
 -12  13   1   11.94    2.03
  -1 -12   1    8.14    1.80
 -12  13   1   12.18    1.90
 -13   2  -1   16.14    2.72
 -13   2  -1   13.64    2.58
   2  11  -1   13.96    2.20
  11 -13  -1   10.73    1.85
 -11  13   1   14.30    1.99
  -2 -11   1   12.49    2.22
  -2 -11   1   11.74    2.18
 -11  13   1   12.17    1.80
 -13   3  -1   25.97    3.46
  10 -13  -1   22.90    2.38
   3  10  -1   21.81    2.64
 -13   3  -1   24.86    3.28
  -3 -10   1   17.55    2.64
  -3 -10   1   20.44    2.80
  -3 -10   1   19.39    2.65
 -10  13   1   18.62    2.17
 -10  13   1   23.55    2.21
   4   9  -1   19.71    2.69
 -13   4  -1   19.72    2.95
   4   9  -1   15.79    2.41
   9 -13  -1   17.52    1.95
 -13   4  -1   19.25    2.94
  -9  13   1   16.09    1.85
  -4  -9   1   14.14    2.35
  -4  -9   1   18.64    2.60
  -4  -9   1   16.86    2.46
   5   8  -1   11.75    2.15
   8 -13  -1   11.08    1.52
 -13   5  -1   14.21    2.66
 -13   5  -1   11.13    2.36
   5   8  -1   11.92    2.13
  -5  -8   1   15.21    2.39
  -5  -8   1   12.48    2.35
  -5  -8   1    8.53    1.99
  -8  13   1   10.78    1.45
   6   7  -1    1.65    1.40
 -13   6  -1    1.46    1.26
   7 -13  -1    3.24    0.91
   6   7  -1    5.97    1.68
 -13   6  -1    2.48    1.61
  -6  -7   1    0.72    1.24
  -6  -7   1    2.52    1.47
  -7  13   1    3.37    0.86
  -7  13   1    4.51    0.72
   6 -13  -1   19.45    1.53
   6 -13  -1   21.57    1.39
 -13   7  -1   25.16    3.29
 -13   7  -1   23.57    3.04
  -7  -6   1   25.83    3.18
  -6  13   1   25.03    1.55
  -7  -6   1   18.97    2.78
   5 -13  -1    7.95    1.04
 -13   8  -1    7.38    2.02
   5 -13  -1    8.02    0.69
 -13   8  -1    7.13    2.03
   5 -13  -1    8.06    0.68
  -5  13   1    9.12    0.94
  -8  -5   1    4.59    1.78
  -8  -5   1    8.08    2.02
   4 -13  -1   18.78    1.29
 -13   9  -1   13.39    2.51
 -13   9  -1   18.73    2.80
  -9  -4   1   13.48    2.51
  -9  -4   1   13.31    2.56
  -4  13   1   15.84    1.06
 -13  10  -1    2.57    1.36
   3 -13  -1    1.86    0.65
 -13  10  -1    0.67    1.26
  -3  13   1    2.10    0.51
 -10  -3   1    3.43    1.67
 -10  -3   1    1.30    1.50
   2 -13  -1    0.14    0.55
 -13  11  -1   -1.03    1.02
 -13  11  -1    0.76    1.31
   2 -13  -1    0.35    0.55
 -11  -2   1    3.85    1.73
 -11  -2   1    0.03    1.41
   1 -13  -1    6.34    0.67
   1 -13  -1    7.51    1.09
 -13  12  -1    6.44    1.88
 -13  12  -1    9.63    2.19
   1 -13  -1    7.10    0.69
   1 -13  -1    7.82    1.13
 -12  -1   1    7.22    2.21
 -12  -1   1    8.06    2.25
   0 -13  -1   18.17    1.27
   0 -13  -1   21.52    1.88
 -13  13  -1   16.50    2.77
   0 -13  -1   21.68    1.89
 -13  13  -1   24.69    3.15
 -13   0   1   21.63    3.45
 -13   0   1   17.85    2.95
 -13  14  -1    5.55    1.84
  -1 -13  -1    5.99    1.27
  -1 -13  -1    6.70    1.28
 -13  14  -1    6.39    2.01
 -14   1   1    8.62    2.49
 -14   1   1    6.37    2.28
  -2 -13  -1   -0.38    0.83
 -13  15  -1    2.57    1.52
 -13  15  -1   -0.71    1.18
 -15   2   1    2.10    2.00
 -15   2   1    3.32    1.98
 -13  16  -1   11.73    2.47
 -13  16  -1    7.69    2.11
  -3 -13  -1   10.05    1.71
 -16   3   1    7.59    2.52
 -16   3   1    9.66    2.70
 -13  17  -1    7.46    2.31
 -13  17  -1    8.35    2.07
  -4 -13  -1    7.41    1.69
 -17   4   1    5.51    2.43
 -17   4   1    5.87    2.36
 -13  18  -1    5.73    1.94
  -5 -13  -1    4.19    1.55
 -18   5   1    7.49    2.78
 -18   5   1    4.74    2.31
 -13  19  -1    2.90    1.62
  -6 -13  -1    1.41    1.48
 -19   6   1   -0.26    1.70
 -19   6   1   -2.49    0.94
 -13  20  -1   -0.30    1.41
  -7 -13  -1    0.43    1.34
 -20   7   1   -0.07    2.02
 -20   7   1    5.88    2.57
 -13  21  -1    1.01    1.57
  -8 -13  -1    1.31    1.57
 -21   8   1   -0.02    2.02
 -21   8   1    3.69    2.61
 -13  22  -1    0.26    1.62
  -9 -13  -1    4.61    2.04
 -22   9   1   -1.94    1.90
 -22   9   1    4.29    2.84
 -10 -13  -1   -0.63    1.65
 -13  23  -1    2.59    1.79
 -23  10   1    0.34    2.17
 -23  10   1   -1.03    2.45
  -9  23  -1    0.82    1.40
 -14  -9  -1   -0.39    1.61
 -23  14   1    0.00    1.96
  -8  22  -1   -0.95    1.15
 -14  -8  -1    1.03    1.80
 -22  14   1    1.11    2.12
 -14  -7  -1    4.70    2.47
  -7  21  -1    1.49    1.35
 -21  14   1    2.88    2.21
  -6  20  -1    4.31    1.60
 -14  -6  -1    2.32    1.79
 -20  14   1    5.05    2.08
 -20  14   1    3.40    2.21
 -14  -5  -1    1.92    1.87
 -14  -5  -1    4.21    2.08
  -5  19  -1    0.56    1.19
 -19  14   1    1.46    1.70
 -19  14   1    1.17    1.75
  -4  18  -1    6.02    1.85
 -14  -4  -1    4.16    2.08
 -14  -4  -1    7.28    2.33
 -18  14   1    0.84    1.60
 -18  14   1    7.15    2.22
  -3  17  -1   23.71    2.94
 -14  -3  -1   29.27    4.04
 -14  -3  -1   31.05    4.03
 -17  14   1   24.32    3.53
 -17  14   1   30.79    3.82
 -14  -2  -1    0.86    1.64
 -14  -2  -1    0.47    1.43
  -2  16  -1   -0.36    1.18
 -16  14   1    0.27    1.25
 -16  14   1   -0.71    1.12
  -1  15  -1    5.41    1.68
 -14  -1  -1    8.00    2.17
 -14  -1  -1    4.04    1.75
   1 -15   1    5.11    1.63
 -15  14   1    5.10    1.79
 -15  14   1    5.51    1.75
   0  14  -1    2.64    1.33
 -14   0  -1    0.48    1.54
 -14   0  -1    3.98    1.83
 -14  14   1    6.78    1.81
   0 -14   1    4.27    1.52
 -14  14   1    4.89    1.59
 -14   1  -1   38.98    4.42
   1  13  -1   27.54    3.07
 -14   1  -1   28.17    3.74
 -13  14   1   33.53    3.28
  -1 -13   1   29.30    3.21
 -13  14   1   31.40    3.11
 -14   2  -1   12.34    2.73
   2  12  -1    9.36    1.95
  12 -14  -1    6.66    1.67
 -14   2  -1    8.22    2.32
  -2 -12   1    7.07    1.86
 -12  14   1   10.44    1.86
  -2 -12   1    9.32    2.00
 -12  14   1    9.62    1.77
 -14   3  -1    4.57    1.91
  11 -14  -1    3.79    1.25
 -14   3  -1    2.67    1.79
   3  11  -1    2.44    1.47
  -3 -11   1    1.64    1.55
  -3 -11   1   -0.25    1.14
 -11  14   1    2.96    1.09
  -3 -11   1    5.07    1.66
 -11  14   1    2.74    1.17
   4  10  -1    0.89    1.18
  10 -14  -1    0.40    0.91
 -14   4  -1    1.86    1.60
 -14   4  -1    0.00    1.41
 -10  14   1   -0.53    0.68
  -4 -10   1    1.90    1.51
  -4 -10   1    0.88    1.27
  -4 -10   1    1.79    1.51
 -10  14   1   -0.80    0.67
 -14   5  -1   15.96    2.87
   5   9  -1   13.67    2.41
 -14   5  -1   12.24    2.59
   9 -14  -1   14.88    1.82
   5   9  -1   11.25    2.16
  -5  -9   1   11.64    2.28
  -9  14   1   12.83    1.73
  -5  -9   1   14.38    2.39
 -14   6  -1   14.06    2.77
 -14   6  -1   14.42    2.82
   8 -14  -1   10.79    1.51
  -8  14   1   11.61    1.49
  -6  -8   1   10.56    2.20
  -8  14   1   13.06    1.33
  -6  -8   1   14.82    2.55
 -14   7  -1    8.90    2.33
 -14   7  -1    3.99    1.77
   7 -14  -1    5.32    1.06
  -7  14   1    4.75    0.96
  -7  -7   1    4.53    1.76
  -7  -7   1    7.93    2.04
  -7  14   1    7.87    0.76
   6 -14  -1    1.26    0.69
   6 -14  -1   -0.08    0.47
 -14   8  -1   -1.76    1.07
 -14   8  -1    2.69    1.59
  -6  14   1    0.51    0.56
  -8  -6   1    0.54    1.38
  -8  -6   1    1.47    1.58
   5 -14  -1   19.02    1.46
   5 -14  -1   16.94    0.75
 -14   9  -1   19.54    3.04
   5 -14  -1   18.80    0.78
 -14   9  -1   18.50    2.93
  -5  14   1   19.44    1.23
  -9  -5   1   16.01    2.76
  -9  -5   1   16.00    2.84
   4 -14  -1    3.62    0.78
 -14  10  -1    2.33    1.63
 -14  10  -1    2.35    1.61
 -10  -4   1    4.24    1.87
 -10  -4   1    1.31    1.61
  -4  14   1    2.86    0.60
 -14  11  -1    1.42    1.44
   3 -14  -1    3.67    0.77
 -14  11  -1    4.52    1.88
 -11  -3   1    4.10    1.92
 -11  -3   1    4.07    1.88
   2 -14  -1   33.14    1.97
 -14  12  -1   44.05    4.36
   2 -14  -1   36.88    2.02
 -14  12  -1   34.85    3.96
 -12  -2   1   38.98    4.35
 -12  -2   1   37.41    4.25
   1 -14  -1    5.04    0.98
 -14  13  -1    2.61    1.62
   1 -14  -1    4.48    1.01
 -14  13  -1    4.78    1.84
 -13  -1   1    4.39    2.13
 -13  -1   1    7.66    2.15
   0 -14  -1    4.37    1.08
 -14  14  -1    2.84    1.64
 -14  14  -1    3.74    1.78
 -14   0   1    5.35    1.96
 -14   0   1    5.46    2.25
 -14  15  -1   14.06    2.65
  -1 -14  -1   12.74    1.69
 -14  15  -1   13.90    2.66
 -15   1   1   10.37    2.86
 -15   1   1   14.73    3.03
 -14  16  -1    8.20    2.27
 -14  16  -1    7.75    2.26
  -2 -14  -1    8.45    1.52
 -16   2   1    5.44    2.24
 -16   2   1    4.42    2.11
  -3 -14  -1   23.11    2.52
 -14  17  -1   20.73    3.27
 -14  17  -1   19.58    3.03
 -17   3   1   29.03    4.39
 -17   3   1   20.93    3.80
 -14  18  -1    0.55    1.43
  -4 -14  -1    2.13    1.26
 -18   4   1    2.08    1.78
 -18   4   1    1.18    2.06
  -5 -14  -1    0.05    1.22
 -14  19  -1   -0.28    1.54
 -19   5   1    0.49    2.02
 -19   5   1   -0.75    1.82
 -14  20  -1    4.37    2.10
  -6 -14  -1    0.82    1.38
 -20   6   1   -1.33    1.74
 -20   6   1    3.32    2.46
 -14  21  -1   -1.26    1.40
  -7 -14  -1   -0.18    1.29
 -21   7   1    3.15    2.32
 -21   7   1    4.59    2.58
  -8 -14  -1   11.68    2.63
 -14  22  -1   10.36    2.86
 -22   8   1    9.57    3.40
 -22   8   1    8.02    3.10
  -9 -14  -1    0.90    1.79
 -14  23  -1    1.31    1.91
 -23   9   1    4.88    2.97
 -23   9   1    3.32    2.81
  -8  23  -1    1.31    1.44
 -15  -8  -1    2.19    2.37
 -23  15   1    0.89    2.29
 -15  -7  -1    0.55    1.71
  -7  22  -1    2.32    1.53
 -22  15   1    0.43    1.99
  -6  21  -1    2.28    1.49
 -15  -6  -1    0.85    1.81
 -21  15   1    1.47    2.09
  -5  20  -1    1.24    1.34
 -15  -5  -1    1.28    1.82
 -20  15   1    1.65    2.10
 -15  -4  -1    4.90    2.54
 -15  -4  -1    0.53    1.61
  -4  19  -1    2.49    1.67
 -19  15   1    2.88    1.77
 -15  -3  -1    2.04    1.77
  -3  18  -1    1.44    1.33
 -15  -3  -1    4.13    2.03
 -18  15   1    0.07    1.43
 -15  -2  -1    0.61    1.68
 -15  -2  -1    0.79    1.67
  -2  17  -1   -0.58    1.12
 -17  15   1   -0.73    1.29
 -17  15   1   -1.07    1.26
 -15  -1  -1    8.15    2.44
  -1  16  -1    3.43    1.52
 -15  -1  -1    3.11    2.05
 -16  15   1    4.36    1.76
 -16  15   1    7.23    2.09
 -15   0  -1   -0.22    1.41
 -15   0  -1    1.28    1.74
   0  15  -1   -0.17    1.19
 -15  15   1    0.71    1.31
 -15  15   1    0.00    1.26
   1  14  -1    7.78    1.94
 -15   1  -1    5.18    2.24
 -15   1  -1    4.80    2.12
  -1 -14   1    3.06    1.56
 -14  15   1    7.70    1.79
 -14  15   1    8.05    1.86
 -15   2  -1   28.15    3.91
   2  13  -1   30.33    3.22
 -15   2  -1   25.49    3.68
 -13  15   1   31.88    3.01
  -2 -13   1   25.17    3.18
  -2 -13   1   24.33    3.21
 -13  15   1   29.32    3.16
 -15   3  -1    4.64    2.04
 -15   3  -1    6.72    2.27
   3  12  -1    8.69    1.97
 -12  15   1    4.91    1.40
 -12  15   1    9.31    1.68
  -3 -12   1    9.27    2.20
  -3 -12   1    4.33    1.71
 -15   4  -1    1.51    1.68
   4  11  -1    0.75    1.30
 -15   4  -1    3.49    1.75
 -11  15   1    0.60    0.90
  -4 -11   1    2.38    1.42
  -4 -11   1    3.09    1.65
  -4 -11   1    0.24    1.28
 -11  15   1    2.44    1.20
   5  10  -1   23.36    3.14
  10 -15  -1   19.00    2.21
 -15   5  -1   15.81    3.06
 -15   5  -1   18.49    3.24
   5  10  -1   17.29    2.63
 -10  15   1   19.06    2.09
  -5 -10   1   17.13    2.76
  -5 -10   1   23.17    3.02
   9 -15  -1    2.66    1.00
 -15   6  -1    1.52    1.68
 -15   6  -1    0.93    1.52
  -9  15   1    2.87    1.04
  -6  -9   1    2.39    1.52
  -6  -9   1    1.31    1.49
  -9  15   1    2.43    0.84
   8 -15  -1    5.87    1.22
 -15   7  -1   11.84    2.57
 -15   7  -1    4.60    1.84
  -7  -8   1    2.90    1.65
  -8  15   1    6.64    1.19
  -8  15   1    7.71    0.89
  -7  -8   1    4.95    1.88
 -15   8  -1    7.03    2.25
   7 -15  -1   10.68    1.36
 -15   8  -1    7.75    2.26
  -8  -7   1   10.66    2.49
  -7  15   1   10.37    1.29
  -8  -7   1    8.11    2.23
   6 -15  -1    4.67    0.64
 -15   9  -1    3.74    1.89
   6 -15  -1    2.95    0.85
 -15   9  -1    6.02    2.13
  -9  -6   1    6.48    2.12
  -9  -6   1    4.79    1.93
  -6  15   1    4.14    0.79
   5 -15  -1    4.68    0.92
 -15  10  -1    1.03    1.48
 -15  10  -1    6.57    1.93
 -10  -5   1    7.39    2.24
  -5  15   1    4.28    0.73
 -10  -5   1    6.65    2.15
 -15  11  -1   38.42    4.36
   4 -15  -1   39.01    2.07
 -15  11  -1   41.18    4.40
 -11  -4   1   36.95    4.30
 -11  -4   1   34.23    4.24
  -4  15   1   41.83    1.76
   3 -15  -1   16.88    1.49
   3 -15  -1   16.63    1.51
 -15  12  -1   19.74    3.27
 -15  12  -1   15.57    2.85
 -12  -3   1   16.91    2.99
 -12  -3   1   10.64    2.69
   2 -15  -1    0.21    0.63
   2 -15  -1    1.74    0.76
 -15  13  -1    1.04    1.42
 -15  13  -1    1.30    1.48
 -13  -2   1    1.69    1.63
 -13  -2   1    2.43    1.86
 -15  14  -1    1.22    1.42
   1 -15  -1    1.34    0.80
 -15  14  -1    3.09    1.67
 -14  -1   1    0.48    1.58
 -14  -1   1   -1.96    1.44
 -15  15  -1   26.06    3.55
 -15  15  -1   25.79    3.67
   0 -15  -1   22.95    2.16
 -15   0   1   26.55    4.14
 -15   0   1   23.62    3.82
 -15  16  -1    0.43    1.27
  -1 -15  -1    0.65    0.96
 -15  16  -1    0.05    1.40
 -16   1   1   -0.32    1.23
 -16   1   1   -1.05    1.71
 -15  17  -1    9.89    2.47
  -2 -15  -1    7.27    1.53
 -15  17  -1    7.06    2.39
 -17   2   1    6.01    2.47
 -17   2   1    8.13    2.82
 -15  18  -1   16.90    3.12
  -3 -15  -1   15.23    2.16
 -18   3   1   17.26    3.67
 -18   3   1   15.80    3.54
 -15  19  -1    2.17    1.68
  -4 -15  -1    4.70    1.59
 -19   4   1    1.45    2.25
 -19   4   1    8.30    3.05
 -15  20  -1   -0.63    1.35
  -5 -15  -1    3.58    1.66
 -20   5   1    4.76    2.62
 -20   5   1   -0.81    1.90
  -6 -15  -1    2.50    1.60
 -15  21  -1    3.23    1.83
 -21   6   1    3.45    2.62
 -21   6   1    5.27    2.79
 -15  22  -1    0.49    1.87
  -7 -15  -1    5.63    2.01
 -22   7   1    5.45    2.61
 -22   7   1    6.98    3.18
 -15  23  -1    7.19    2.59
  -8 -15  -1    3.84    2.03
 -23   8   1    2.42    2.72
 -23   8   1    8.13    3.46
 -16  -7  -1    3.76    2.56
  -7  23  -1    1.74    1.60
 -23  16   1    0.98    2.27
 -16  -6  -1   -0.05    1.88
  -6  22  -1    6.53    2.06
 -22  16   1    5.56    2.66
  -5  21  -1    1.45    1.48
 -16  -5  -1    2.17    1.97
 -21  16   1    2.47    2.20
 -16  -4  -1    0.22    1.73
  -4  20  -1    0.33    1.42
 -20  16   1    0.07    1.72
 -16  -3  -1   10.53    2.90
 -16  -3  -1    9.10    2.84
  -3  19  -1    5.99    1.91
 -19  16   1    8.48    2.55
 -16  -2  -1    2.25    1.87
 -16  -2  -1   -1.58    1.53
  -2  18  -1    2.04    1.46
 -18  16   1    0.27    1.54
 -16  -1  -1   14.78    3.28
 -16  -1  -1   17.04    3.33
  -1  17  -1    9.05    2.09
 -17  16   1   15.13    2.74
 -16   0  -1   14.33    3.18
 -16   0  -1    9.35    2.78
   0  16  -1   13.15    2.47
 -16  16   1   11.11    2.29
 -16   1  -1    6.43    2.42
   1  15  -1    2.92    1.59
 -16   1  -1    3.35    2.05
 -15  16   1    3.94    1.64
 -16   2  -1   20.34    3.54
 -16   2  -1   25.05    3.83
   2  14  -1   20.74    2.88
  -2 -14   1   16.38    2.67
 -14  16   1   22.12    2.91
  -2 -14   1   17.12    2.88
 -16   3  -1    9.26    2.56
 -16   3  -1    5.53    2.07
   3  13  -1    9.73    2.12
  -3 -13   1    8.05    2.09
 -13  16   1    8.47    1.86
  -3 -13   1    4.44    1.75
 -16   4  -1   41.74    4.87
 -16   4  -1   47.41    5.03
   4  12  -1   41.40    4.03
  -4 -12   1   45.97    4.44
  -4 -12   1   51.49    3.93
 -12  16   1   49.74    3.29
 -16   5  -1   13.19    3.02
 -16   5  -1   17.12    3.27
   5  11  -1   18.91    2.81
  -5 -11   1   16.33    2.80
  -5 -11   1   12.16    2.59
 -11  16   1   16.87    2.11
 -16   6  -1   26.05    3.75
 -16   6  -1   22.81    3.61
  -6 -10   1   22.21    3.36
  -6 -10   1   23.66    3.17
 -10  16   1   24.54    2.45
 -16   7  -1    1.79    1.71
 -16   7  -1    1.45    1.61
  -7  -9   1   -0.66    1.20
  -7  -9   1   -0.71    1.47
  -9  16   1    1.31    0.80
 -16   8  -1    4.32    2.03
 -16   8  -1    2.58    1.80
  -8  -8   1    6.78    2.05
  -8  -8   1    5.01    2.15
  -8  16   1    4.85    1.11
 -16   9  -1   28.46    3.85
 -16   9  -1   26.80    3.82
   7 -16  -1   24.62    1.86
  -7  16   1   28.01    1.71
  -9  -7   1   25.65    3.61
  -9  -7   1   27.43    3.62
 -16  10  -1    2.49    1.76
   6 -16  -1    5.58    1.04
 -16  10  -1    5.83    2.22
 -10  -6   1    6.81    2.23
 -10  -6   1    4.02    1.98
  -6  16   1    3.88    0.76
   5 -16  -1    0.47    0.70
 -16  11  -1    2.54    1.76
 -16  11  -1   -0.02    1.37
 -11  -5   1    2.82    1.91
  -5  16   1    1.38    0.54
 -11  -5   1    0.26    1.50
 -16  12  -1   11.28    2.54
 -16  12  -1    8.14    2.35
 -12  -4   1   12.68    2.91
 -12  -4   1    3.81    2.00
 -16  13  -1    2.61    1.71
 -16  13  -1   -0.74    1.28
   3 -16  -1    2.58    0.81
 -13  -3   1   -0.34    1.13
 -13  -3   1    1.44    1.85
 -16  14  -1   -0.31    1.41
   2 -16  -1    2.64    0.88
 -16  14  -1   -0.32    1.34
 -14  -2   1    4.22    2.20
 -14  -2   1   -0.55    1.73
 -16  15  -1    1.44    1.73
 -16  15  -1    1.58    1.83
   1 -16  -1    3.78    1.05
 -15  -1   1    1.02    1.94
 -15  -1   1    2.64    2.31
 -16  16  -1    0.97    1.75
 -16  16  -1    0.86    1.75
   0 -16  -1    0.41    0.88
 -16   0   1   -2.55    1.55
 -16   0   1    1.20    1.58
  -1 -16  -1    0.07    0.90
 -16  17  -1   -2.31    1.45
 -16  17  -1   -0.40    1.53
 -17   1   1    0.37    1.46
 -17   1   1    2.37    1.99
  -2 -16  -1    7.43    1.62
 -16  18  -1    6.67    2.19
 -18   2   1    8.46    2.85
 -18   2   1    6.29    2.78
  -3 -16  -1    6.39    1.64
 -16  19  -1    2.46    1.94
 -19   3   1    2.52    2.19
 -19   3   1    0.63    2.06
  -4 -16  -1   -0.39    1.21
 -16  20  -1    1.43    1.80
 -20   4   1   -1.75    2.01
 -20   4   1   -2.28    1.70
 -16  21  -1    2.01    1.85
  -5 -16  -1    1.12    1.32
 -21   5   1   -1.68    2.13
 -21   5   1    2.01    2.34
 -16  22  -1   -1.25    1.47
  -6 -16  -1    1.66    1.59
 -22   6   1    0.99    2.31
 -22   6   1    0.68    1.64
  -7 -16  -1   -1.25    1.56
 -16  23  -1    1.66    1.88
 -23   7   1   -1.17    2.25
 -23   7   1    0.57    2.50
 -17  -5  -1   10.89    3.17
  -5  22  -1    6.69    2.03
 -22  17   1    7.04    2.74
 -17  -4  -1    4.07    2.35
  -4  21  -1    1.62    1.59
 -21  17   1    1.47    2.07
 -17  -3  -1   -1.57    1.72
  -3  20  -1    0.30    1.42
 -20  17   1    0.61    1.58
  -2  19  -1    6.70    2.01
 -17  -2  -1    5.31    2.52
 -17  -2  -1    7.66    2.73
 -19  17   1   11.16    2.82
 -17  -1  -1    3.87    2.29
 -17  -1  -1    1.96    1.97
  -1  18  -1    1.00    1.38
 -18  17   1    2.14    1.75
 -17   0  -1   -1.68    0.92
 -17   0  -1    5.02    2.59
   0  17  -1    2.21    1.51
 -17  17   1    0.25    1.52
 -17   1  -1    3.78    1.97
   1  16  -1    2.19    1.50
 -17   1  -1    2.02    1.97
 -16  17   1    1.65    1.47
  -1 -16   1    0.69    1.44
 -17   2  -1    7.18    2.60
   2  15  -1   10.17    2.24
 -17   2  -1    9.68    2.85
  -2 -15   1    8.70    2.30
 -15  17   1    8.79    2.00
 -17   3  -1    3.45    2.17
 -17   3  -1   -0.14    1.66
   3  14  -1    3.09    1.62
 -14  17   1    3.97    1.54
  -3 -14   1    2.96    1.63
 -17   4  -1    8.83    2.70
 -17   4  -1   11.44    2.91
   4  13  -1   12.11    2.48
  -4 -13   1    9.58    2.38
 -13  17   1    4.42    1.58
  -4 -13   1    6.15    1.93
 -17   5  -1    3.30    2.09
 -17   5  -1    5.51    2.00
 -12  17   1    1.59    1.15
  -5 -12   1    3.38    1.95
  -5 -12   1    1.78    1.54
 -17   6  -1   25.62    3.99
 -17   6  -1   24.35    3.96
  -6 -11   1   20.00    3.31
  -6 -11   1   25.40    3.67
 -11  17   1   29.97    2.84
 -17   7  -1    0.80    1.36
 -17   7  -1    2.61    2.03
 -10  17   1    3.51    1.10
  -7 -10   1    4.67    1.89
  -7 -10   1    1.81    1.58
 -17   8  -1   24.29    3.78
 -17   8  -1   25.47    3.98
  -8  -9   1   27.52    3.73
  -8  -9   1   19.82    3.22
  -9  17   1   23.06    2.15
 -17   9  -1   17.12    3.25
 -17   9  -1   11.64    2.93
  -8  17   1   12.36    1.43
  -9  -8   1   14.83    2.91
  -9  -8   1   14.10    2.85
 -17  10  -1   14.58    3.04
 -17  10  -1    8.98    2.60
 -10  -7   1   14.47    2.98
  -7  17   1   13.48    1.36
 -10  -7   1   21.05    3.42
 -17  11  -1    2.34    1.99
 -17  11  -1    3.16    1.86
  -6  17   1    2.59    0.69
 -11  -6   1    3.78    2.05
 -11  -6   1    3.32    1.90
 -17  12  -1    5.81    2.26
 -17  12  -1    8.89    2.44
 -12  -5   1    4.26    2.21
  -5  17   1    4.77    0.73
 -12  -5   1    3.82    2.16
 -17  13  -1   11.02    2.74
   4 -17  -1    6.68    1.08
 -17  13  -1    2.65    2.02
 -13  -4   1    5.68    2.39
 -13  -4   1    4.65    2.10
 -17  14  -1    2.49    1.84
 -17  14  -1    3.19    1.97
   3 -17  -1    1.74    0.81
 -14  -3   1    3.31    2.21
 -14  -3   1    0.77    1.73
 -17  15  -1    2.05    1.73
   2 -17  -1   -0.17    0.75
 -17  15  -1    1.39    1.68
 -15  -2   1   -1.68    1.73
 -15  -2   1    1.95    2.02
 -17  16  -1    1.99    1.80
   1 -17  -1    0.44    0.89
 -17  16  -1    1.34    1.68
 -16  -1   1   -0.95    1.84
 -16  -1   1    2.36    2.11
 -17  17  -1    1.97    1.79
 -17  17  -1    0.88    1.46
   0 -17  -1    1.98    1.05
 -17   0   1   -0.83    1.95
 -17   0   1   -1.01    1.58
  -1 -17  -1    6.12    1.41
 -17  18  -1    3.72    2.06
 -18   1   1    4.80    2.58
 -18   1   1    4.54    2.76
  -2 -17  -1    0.38    1.06
 -17  19  -1    1.45    1.68
 -19   2   1    0.46    2.07
 -19   2   1    0.10    2.09
  -3 -17  -1    1.75    1.31
 -17  20  -1    1.58    1.99
 -20   3   1    4.05    2.68
 -20   3   1    0.74    2.52
 -17  21  -1    2.45    2.18
  -4 -17  -1    4.38    1.67
 -21   4   1    0.96    2.51
 -21   4   1    3.22    2.72
 -17  22  -1    0.58    1.99
  -5 -17  -1    4.85    1.80
 -22   5   1    0.67    2.44
 -22   5   1   -0.61    2.45
  -4  22  -1   -0.92    1.32
 -18  -4  -1    3.46    2.22
 -22  18   1    0.08    1.87
 -18  -3  -1    9.01    3.15
  -3  21  -1    3.57    1.78
 -21  18   1    5.34    2.44
 -18  -2  -1    1.33    2.02
  -2  20  -1   -0.57    1.26
 -20  18   1    0.08    1.56
 -18  -1  -1    7.03    2.93
  -1  19  -1    8.36    2.20
 -18  -1  -1    5.12    2.59
   1 -19   1    6.70    2.21
 -19  18   1    6.70    2.31
 -18   0  -1    8.83    2.71
 -18   0  -1   11.85    3.45
   0  18  -1   10.04    2.22
   0 -18   1   10.70    2.50
 -18  18   1   12.24    2.64
 -18   1  -1    0.07    1.83
 -18   1  -1    3.89    2.31
   1  17  -1    0.75    1.51
 -17  18   1    0.92    1.45
  -1 -17   1    3.12    1.78
 -18   2  -1    5.87    2.42
   2  16  -1    0.83    1.39
 -18   2  -1   -1.13    1.75
  -2 -16   1    5.34    1.99
 -16  18   1    6.55    1.89
 -18   3  -1    6.25    2.58
   3  15  -1    7.62    2.10
 -18   3  -1   12.64    3.14
 -15  18   1    5.96    1.84
  -3 -15   1    4.65    1.87
 -18   4  -1    3.32    2.07
 -18   4  -1    2.00    2.05
 -14  18   1    2.55    1.37
  -4 -14   1    4.34    2.06
 -18   5  -1   16.64    3.57
 -18   5  -1   16.87    3.50
  -5 -13   1   14.63    2.79
 -13  18   1   19.89    2.56
 -18   6  -1   18.89    3.78
 -18   6  -1   21.41    4.00
  -6 -12   1   24.69    3.69
 -12  18   1   26.03    2.81
  -6 -12   1   24.17    3.56
 -18   7  -1    7.29    2.54
 -18   7  -1    5.70    2.52
  -7 -11   1    3.17    1.87
  -7 -11   1    7.12    2.35
 -11  18   1    7.63    1.50
 -18   8  -1   43.88    5.16
 -18   8  -1   38.22    4.76
  -8 -10   1   36.93    4.48
 -10  18   1   36.25    2.54
  -8 -10   1   38.51    4.40
 -18   9  -1   29.86    4.24
 -18   9  -1   24.61    4.01
  -9  -9   1   30.25    4.11
  -9  18   1   25.03    1.94
  -9  -9   1   34.95    4.26
 -18  10  -1    3.09    2.01
 -18  10  -1    5.99    2.17
 -10  -8   1   -0.27    1.51
 -10  -8   1    2.74    1.89
  -8  18   1    1.66    0.80
 -18  11  -1   23.02    3.83
 -18  11  -1   25.77    3.97
 -11  -7   1   15.43    3.23
 -11  -7   1   20.07    3.60
  -7  18   1   19.24    1.41
 -18  12  -1    1.80    1.88
 -18  12  -1    1.33    1.84
 -12  -6   1    2.13    1.91
 -12  -6   1    1.89    1.81
  -6  18   1    3.26    0.67
 -18  13  -1   -2.51    1.25
 -18  13  -1    0.94    1.72
 -13  -5   1   -1.90    1.39
 -13  -5   1    0.47    1.92
   4 -18  -1    6.80    1.14
 -18  14  -1    8.00    2.50
 -18  14  -1    6.82    2.38
 -14  -4   1    5.91    2.50
 -14  -4   1   10.10    2.86
   3 -18  -1    0.32    0.74
 -18  15  -1    1.49    1.89
 -18  15  -1    1.79    1.80
 -15  -3   1   -0.09    1.88
 -15  -3   1    2.50    2.05
 -18  16  -1    4.91    2.34
 -18  16  -1    4.37    2.20
   2 -18  -1    5.39    1.17
 -16  -2   1    4.69    2.44
 -16  -2   1    4.10    2.45
   1 -18  -1   11.22    1.59
 -18  17  -1    5.38    2.40
 -18  17  -1   14.56    3.16
 -17  -1   1   14.56    3.63
 -17  -1   1   12.48    3.38
 -18  18  -1   -1.77    1.43
   0 -18  -1    1.33    1.00
 -18   0   1    6.05    2.89
 -18   0   1    4.59    2.62
  -1 -18  -1    0.98    1.07
 -18  19  -1    1.45    1.83
 -19   1   1    3.56    2.57
 -19   1   1    1.46    2.51
  -2 -18  -1   -0.52    1.17
 -18  20  -1   -1.04    1.49
 -20   2   1   -0.24    2.26
 -20   2   1    0.36    2.01
  -3 -18  -1    0.91    1.38
 -18  21  -1    3.78    2.14
 -21   3   1    8.69    3.45
 -21   3   1    3.78    2.86
 -18  22  -1   20.88    3.80
 -22   4   1   26.65    5.10
 -22   4   1   18.76    4.55
 -19  -2  -1    1.15    2.15
  -2  21  -1    0.55    1.47
   2 -21   1    1.22    1.74
 -21  19   1    0.45    2.02
 -19  -1  -1   -1.36    1.95
  -1  20  -1    0.27    1.57
 -19  -1  -1   -1.68    2.00
 -20  19   1    3.76    1.98
   1 -20   1   -1.52    1.42
 -19   0  -1    0.46    1.89
   0  19  -1    0.03    1.50
 -19   0  -1    1.39    2.21
   0 -19   1    0.40    1.54
 -19  19   1   -0.35    1.70
 -19   1  -1   -0.95    1.89
   1  18  -1   -1.03    1.43
 -19   1  -1   -1.44    1.87
 -18  19   1    1.01    1.59
  -1 -18   1    0.19    1.33
 -19   2  -1   10.45    3.29
 -19   2  -1    6.05    2.83
   2  17  -1    9.51    2.39
 -17  19   1    7.63    2.25
  -2 -17   1    7.46    2.32
 -19   3  -1    5.22    2.69
 -19   3  -1    5.35    2.56
 -16  19   1    2.85    1.72
  -3 -16   1    2.73    1.85
 -19   4  -1    0.81    1.65
 -19   4  -1   -1.76    1.58
  -4 -15   1    1.83    1.81
 -15  19   1    1.03    1.38
 -19   5  -1    7.86    2.71
 -19   5  -1    9.34    3.12
  -5 -14   1    8.61    2.55
 -14  19   1    8.94    1.98
 -19   6  -1    1.62    1.68
 -19   6  -1   -0.50    1.78
 -13  19   1    1.57    1.20
  -6 -13   1    3.40    2.01
 -19   7  -1   -0.59    1.74
 -19   7  -1    0.30    1.86
  -7 -12   1    1.25    1.72
 -12  19   1    1.11    0.99
 -19   8  -1   10.80    2.88
 -19   8  -1   14.65    3.37
 -11  19   1   10.02    1.71
  -8 -11   1    4.42    2.19
 -19   9  -1   -2.17    1.52
 -19   9  -1    0.42    1.36
  -9 -10   1   -1.10    1.74
  -9 -10   1    0.04    1.64
 -10  19   1    0.28    0.78
 -19  10  -1    6.40    2.57
 -19  10  -1    5.69    2.48
 -10  -9   1    6.14    2.38
 -10  -9   1   11.07    2.84
  -9  19   1    3.93    0.98
 -19  11  -1    4.49    2.42
 -19  11  -1   11.61    3.14
  -8  19   1    9.89    1.18
 -11  -8   1    8.34    2.54
 -11  -8   1    8.54    2.74
 -19  12  -1   13.23    3.08
 -19  12  -1   14.23    3.38
 -12  -7   1    6.01    2.46
 -12  -7   1    8.55    2.70
  -7  19   1   13.28    1.16
 -19  13  -1   11.01    3.09
 -19  13  -1   12.68    3.09
 -13  -6   1   12.43    3.17
 -13  -6   1   12.31    2.98
 -19  14  -1    2.32    2.05
   5 -19  -1    7.27    1.11
 -19  14  -1    4.26    2.18
 -14  -5   1    2.54    2.07
 -14  -5   1    4.65    2.65
 -19  15  -1    6.82    2.47
 -19  15  -1    1.38    1.94
   4 -19  -1    1.43    0.81
 -15  -4   1   -0.61    1.91
 -15  -4   1    3.80    2.45
 -19  16  -1    5.34    2.41
 -19  16  -1    5.02    2.43
 -16  -3   1    4.66    2.71
 -16  -3   1    6.79    2.82
 -19  17  -1    2.48    2.02
 -19  17  -1   -0.52    1.72
 -17  -2   1    0.39    1.97
 -17  -2   1   -2.92    1.82
 -19  18  -1    0.53    1.92
 -18  -1   1    1.23    2.22
 -18  -1   1    3.59    2.56
 -19  19  -1   -3.34    1.75
 -19   0   1   -0.32    1.85
 -19   0   1    0.90    2.31
 -19  20  -1    7.71    2.61
 -20   1   1    5.72    3.34
 -20   1   1    8.28    3.22
 -19  21  -1   -3.21    1.81
 -21   2   1   -2.20    2.30
 -21   2   1   -2.21    2.13
 -20   0  -1    2.30    2.41
 -20   0  -1    3.73    2.52
   0  20  -1    1.27    1.67
   0 -20   1    3.84    1.85
 -20  20   1    0.43    1.54
   1  19  -1    6.79    2.30
 -20   1  -1    2.03    2.63
 -20   1  -1    7.04    2.96
  -1 -19   1    4.06    2.06
 -19  20   1    2.75    2.00
 -20   2  -1   10.13    3.45
 -20   2  -1   12.64    3.36
  -2 -18   1    7.10    2.49
 -18  20   1    3.32    1.93
 -20   3  -1    3.41    2.43
 -20   3  -1    1.80    2.31
  -3 -17   1    7.61    2.35
 -17  20   1    5.42    2.03
 -20   4  -1    6.48    2.80
 -20   4  -1    0.43    2.18
  -4 -16   1    2.78    1.82
 -16  20   1    0.57    1.52
 -20   5  -1    1.71    1.92
 -20   5  -1    1.16    2.24
 -15  20   1    5.46    1.85
  -5 -15   1    1.86    1.99
 -20   6  -1    9.82    3.18
 -20   6  -1    0.82    2.28
  -6 -14   1    6.32    2.37
 -14  20   1    6.48    1.72
 -20   7  -1   12.41    3.42
 -20   7  -1   12.31    3.22
 -13  20   1    8.97    1.84
  -7 -13   1   11.34    2.95
 -20   8  -1    6.60    2.86
 -20   8  -1    7.90    2.95
 -12  20   1    8.92    1.73
  -8 -12   1   10.67    2.75
 -20   9  -1    7.24    2.88
 -20   9  -1    5.42    2.62
  -9 -11   1    5.69    2.38
 -11  20   1    6.24    1.43
 -20  10  -1   18.87    4.05
 -20  10  -1    9.98    2.91
 -10  20   1   16.11    1.75
 -10 -10   1   15.57    3.38
 -20  11  -1   -0.01    1.64
 -20  11  -1    0.10    1.81
  -9  20   1    2.74    0.84
 -11  -9   1    5.80    2.55
 -11  -9   1    0.43    1.68
 -20  12  -1   -0.31    1.73
 -20  12  -1   -1.48    1.68
 -12  -8   1   -0.16    1.80
 -12  -8   1    0.77    2.00
 -20  13  -1    9.67    2.95
 -20  13  -1    8.54    2.95
 -13  -7   1   10.95    3.32
 -13  -7   1   13.17    3.21
 -20  14  -1    1.18    1.96
 -20  14  -1    4.97    2.43
 -14  -6   1   -1.60    1.91
 -14  -6   1    0.79    1.97
 -20  15  -1    1.31    1.81
 -20  15  -1    0.19    1.68
 -15  -5   1    2.52    2.25
 -15  -5   1    3.56    2.81
 -20  16  -1    6.20    2.63
 -20  16  -1   11.43    3.13
 -16  -4   1   12.56    3.54
 -16  -4   1   11.32    3.37
 -20  17  -1    1.95    2.12
 -20  17  -1    3.56    2.39
 -17  -3   1   -0.19    2.17
 -17  -3   1   -3.81    1.78
 -20  18  -1    4.26    2.32
 -18  -2   1   -0.13    1.93
 -18  -2   1    4.46    2.72
 -20  19  -1    6.33    2.72
 -19  -1   1    3.78    2.81
 -19  -1   1    0.88    2.37
 -20  20  -1    1.42    1.97
 -20   0   1   -2.21    2.12
 -20   0   1    0.64    2.37
 -21   2  -1   -1.87    2.25
 -21   2  -1   -0.83    2.32
 -19  21   1    1.45    1.73
  -2 -19   1    1.01    1.88
 -21   3  -1   -1.95    2.22
 -21   3  -1    0.94    2.37
 -18  21   1    1.19    1.72
  -3 -18   1    1.32    1.91
 -21   4  -1   -0.34    2.13
 -21   4  -1   -0.30    2.34
  -4 -17   1   -1.41    1.55
 -17  21   1    1.44    1.51
 -21   5  -1    3.96    2.78
 -21   5  -1    3.93    2.91
  -5 -16   1    8.79    2.58
 -16  21   1    5.47    1.90
 -21   6  -1    3.74    2.23
 -21   6  -1    0.81    1.70
 -15  21   1    5.31    1.66
  -6 -15   1    0.23    1.69
 -21   7  -1    5.95    2.81
 -21   7  -1    8.01    3.07
  -7 -14   1    5.19    2.31
 -14  21   1    2.68    1.39
 -21   8  -1    0.52    2.11
 -21   8  -1    2.08    2.33
  -8 -13   1    1.20    1.90
 -13  21   1    3.29    1.30
 -21   9  -1   20.18    4.22
 -21   9  -1   29.18    4.82
  -9 -12   1   28.10    4.25
 -12  21   1   25.80    2.60
 -21  10  -1    0.49    2.13
 -21  10  -1    1.14    2.25
 -11  21   1    1.56    0.86
 -10 -11   1   -1.55    1.69
 -21  11  -1    1.88    2.23
 -21  11  -1    2.15    2.02
 -11 -10   1   11.01    3.23
 -21  12  -1    4.93    2.51
 -21  12  -1    1.37    2.05
 -12  -9   1    2.45    2.14
 -21  13  -1    4.81    2.54
 -21  13  -1    2.63    2.23
 -13  -8   1    5.83    2.74
 -21  14  -1    2.69    2.30
 -21  14  -1    2.68    2.26
 -14  -7   1    2.19    2.33
 -14  -7   1    1.84    2.08
 -21  15  -1    9.31    2.92
 -21  15  -1    3.49    2.29
 -15  -6   1    9.10    3.14
 -15  -6   1    5.92    3.00
 -21  16  -1   -1.50    1.74
 -21  16  -1    1.14    2.06
 -16  -5   1    2.05    2.39
 -16  -5   1    3.70    2.73
 -21  17  -1   10.83    3.46
 -17  -4   1    7.81    3.44
 -17  -4   1    8.31    3.23
 -21  18  -1   -2.05    1.68
 -18  -3   1    0.33    2.40
 -18  -3   1    2.23    2.40
 -21  19  -1    0.03    2.06
 -19  -2   1    4.79    3.04
 -19  -2   1   -3.77    1.91
 -22   4  -1   -0.06    2.39
 -22   4  -1    3.00    2.49
 -18  22   1   -0.57    1.53
  -4 -18   1   -3.33    1.57
 -22   5  -1    2.63    2.72
 -22   5  -1   -0.57    2.25
 -17  22   1    5.84    2.04
  -5 -17   1    1.64    1.74
 -22   6  -1    3.17    2.74
 -22   6  -1   -0.01    2.37
  -6 -16   1    2.73    2.17
 -16  22   1    1.22    1.44
 -22   7  -1    1.82    2.35
 -22   7  -1    0.31    2.17
  -7 -15   1   -1.28    1.57
 -15  22   1    1.35    1.37
 -22   8  -1   16.14    4.00
 -22   8  -1    6.10    2.98
  -8 -14   1    4.35    2.76
 -14  22   1    8.18    1.81
 -22   9  -1    2.18    2.23
 -22   9  -1    4.25    2.82
  -9 -13   1   -1.76    1.86
 -13  22   1    3.65    1.29
 -22  10  -1   14.49    3.81
 -22  10  -1    9.84    3.46
 -10 -12   1   14.64    3.38
 -22  11  -1    1.23    2.25
 -22  11  -1    0.58    2.31
 -11 -11   1    2.21    2.27
 -22  12  -1    9.00    2.97
 -22  12  -1   14.45    3.76
 -12 -10   1   10.11    3.13
 -22  13  -1    3.09    2.02
 -22  13  -1    1.05    2.36
 -13  -9   1    0.32    2.01
 -22  14  -1    0.91    2.18
 -22  14  -1    0.24    2.09
 -14  -8   1    1.58    2.54
 -22  15  -1   -0.32    1.96
 -22  15  -1    1.25    2.14
 -15  -7   1    1.07    2.34
 -22  16  -1    7.05    3.02
 -22  16  -1    9.76    3.23
 -16  -6   1    9.41    3.31
 -22  17  -1    2.16    2.32
 -17  -5   1    4.92    2.85
 -22  18  -1    0.07    2.03
 -18  -4   1   -0.23    2.52
 -18  -4   1    4.32    2.83
 -23   7  -1    1.09    2.52
 -23   7  -1    1.24    2.75
  -7 -16   1    2.12    1.84
 -16  23   1    3.44    1.65
 -23   8  -1    1.52    2.52
 -23   8  -1    1.67    2.74
 -15  23   1    0.92    1.31
  -8 -15   1    1.39    2.17
 -23   9  -1   15.07    4.12
 -23   9  -1   17.10    4.49
  -9 -14   1   14.33    3.64
 -23  10  -1   -0.55    1.74
 -23  10  -1   -1.46    2.10
 -10 -13   1    2.11    2.33
 -23  11  -1   -3.41    1.84
 -23  11  -1    3.80    2.71
 -11 -12   1    2.18    2.44
 -23  12  -1    4.95    2.82
 -23  12  -1    0.98    2.31
 -12 -11   1    3.63    2.32
 -23  13  -1    8.01    2.96
 -23  13  -1    5.74    2.93
 -13 -10   1    5.61    2.83
 -23  14  -1    0.30    2.56
 -23  14  -1    1.85    2.66
 -14  -9   1    0.36    2.22
 -23  15  -1    0.50    2.30
 -23  15  -1    0.02    2.17
 -15  -8   1   -0.15    2.25
 -23  16  -1   -0.48    2.29
 -23  16  -1    0.96    2.28
 -16  -7   1   -1.35    2.02
   0   0  -2   -0.40    0.72
   0   0  -2   -0.01    0.76
   0   0   2   -0.42    0.64
   0   0   2    0.66    0.77
   1  -1  -2   17.73    1.70
   1  -1  -2   17.42    1.80
   0   1  -2   18.43    1.97
  -1   0  -2   17.88    1.82
   0   1  -2   14.26    1.73
  -1   0  -2   18.03    1.79
   0  -1   2   16.67    1.77
  -1   1   2   20.41    1.87
   1   0   2   19.98    1.90
  -1   1   2   17.26    1.78
   0  -1   2   19.30    1.99
   1   0   2   20.63    1.94
   1   0  -2   27.18    2.03
   0  -1  -2   27.31    1.92
  -1   1  -2   27.17    2.13
  -1   1  -2   26.91    2.10
   0  -1  -2   29.79    2.10
   1   0  -2   30.14    2.20
   0   1   2   31.52    1.95
   0   1   2   27.27    1.89
   1  -1   2   27.59    2.08
   1  -1   2   27.86    2.12
  -1   0   2   29.74    2.09
  -1   0   2   26.17    2.10
  -1   0   2   31.51    2.11
  -1   2  -2  127.37    5.10
   2  -1  -2  123.25    4.77
  -1   2  -2  124.60    5.13
   2  -1  -2  121.92    4.84
  -1  -1  -2  123.53    4.68
  -1  -1  -2  122.35    4.63
  -2   1   2  132.49    4.93
   1  -2   2  129.13    5.05
  -2   1   2  127.75    4.83
   1   1   2  132.71    4.77
   1   1   2  129.82    4.67
  -2   1   2  132.58    4.85
   1  -2   2  132.25    5.13
   3  -2  -2  101.72    4.10
  -1   3  -2   98.65    4.45
  -1   3  -2   98.60    4.53
  -2  -1  -2   97.76    4.05
  -2  -1  -2  104.78    4.08
   1  -3   2  106.45    4.57
  -3   2   2  105.49    4.22
  -3   2   2  103.44    4.13
   2   1   2  103.18    4.00
   2   1   2  100.31    4.03
   1  -3   2  106.16    4.50
  -3   2   2  104.39    4.15
  -2   0  -2    8.00    1.31
   2  -2  -2    6.47    1.19
  -2   0  -2    6.36    1.23
   2  -2  -2    4.88    1.14
   0   2  -2    6.58    1.43
   0   2  -2    7.12    1.43
  -2   2   2    5.56    1.11
  -2   2   2    5.70    1.17
   0  -2   2    7.51    1.34
   0  -2   2    8.80    1.49
   2   0   2    9.20    1.30
   2   0   2    9.65    1.40
  -2   2   2    9.60    1.27
  -2   1  -2    5.07    1.21
  -2   1  -2    8.04    1.42
   1   1  -2    7.30    1.38
   1   1  -2    8.01    1.49
   1  -2  -2    5.32    1.02
   1  -2  -2    6.94    1.16
  -1   2   2    8.06    1.11
  -1  -1   2    7.61    1.49
  -1   2   2    5.93    1.02
  -1  -1   2    7.84    1.38
   2  -1   2    5.81    1.17
   2  -1   2    5.43    1.21
  -1  -1   2    7.34    1.36
   2   0  -2   54.76    3.00
   0  -2  -2   55.49    2.64
  -2   2  -2   53.45    3.06
   2   0  -2   51.27    2.88
  -2   2  -2   52.56    2.98
   0  -2  -2   55.07    2.55
   2  -2   2   59.91    3.08
   0   2   2   48.14    2.39
   0   2   2   51.45    2.52
  -2   0   2   54.24    2.89
  -2   0   2   50.35    2.93
   2  -2   2   53.71    3.02
  -2   0   2   47.06    2.78
  -2   3  -2   10.66    1.76
  -2   3  -2    7.83    1.53
  -1  -2  -2   10.59    1.25
  -1  -2  -2   10.94    1.30
   3  -1  -2   12.16    1.61
   2  -3   2   11.36    1.67
  -3   1   2    9.12    1.51
  -3   1   2   13.90    1.68
   2  -3   2   12.65    1.81
   1   2   2   10.13    1.27
  -3   1   2   15.38    1.71
   1   2   2   15.15    1.50
  -2   4  -2    5.98    1.50
   4  -2  -2    7.21    1.29
  -2  -2  -2    5.88    1.07
   4  -2  -2    5.35    1.19
  -2   4  -2    9.12    1.66
  -2  -2  -2    8.95    1.26
  -4   2   2    6.17    1.25
   2  -4   2    6.81    1.44
  -4   2   2    7.85    1.39
   2  -4   2    8.20    1.59
  -4   2   2    8.91    1.37
   2   2   2    5.85    1.01
   2   2   2    7.29    1.19
  -4   2   2    6.79    1.25
  -3  -2  -2   40.66    2.44
   5  -3  -2   40.47    2.60
  -2   5  -2   45.36    3.12
   5  -3  -2   43.38    2.55
  -3  -2  -2   42.22    2.37
  -2   5  -2   45.66    2.92
   2  -5   2   45.80    3.03
  -5   3   2   45.30    2.74
   3   2   2   41.77    2.37
  -5   3   2   45.20    2.69
   3   2   2   42.43    2.38
  -5   3   2   45.25    2.64
   2  -5   2   51.47    3.05
  -5   3   2   38.23    2.46
  -1   4  -2  171.00    6.78
  -3  -1  -2  173.97    6.24
  -1   4  -2  188.46    6.87
   4  -3  -2  189.85    6.26
  -3  -1  -2  184.75    6.27
   4  -3  -2  181.36    6.20
  -4   3   2  181.68    6.23
  -4   3   2  186.03    6.26
   3   1   2  181.66    6.17
   1  -4   2  188.47    6.84
   3   1   2  179.88    6.22
   1  -4   2  188.83    6.87
  -4   3   2  176.33    6.27
  -4   3   2  178.08    6.21
   0   3  -2   39.68    2.79
   0   3  -2   40.61    2.76
   3  -3  -2   37.75    2.18
  -3   0  -2   38.91    2.44
  -3   0  -2   32.33    2.27
   0  -3   2   41.08    2.69
  -3   3   2   33.58    2.09
  -3   3   2   38.46    2.22
   3   0   2   40.20    2.44
   3   0   2   39.88    2.38
  -3   3   2   38.71    2.20
   0  -3   2   39.14    2.66
  -3   1  -2   10.81    1.57
   2  -3  -2    9.76    1.16
   1   2  -2   11.61    1.58
  -3   1  -2    9.22    1.47
   1   2  -2   10.73    1.64
   2  -3  -2    8.49    1.21
  -1  -2   2   11.53    1.70
  -1  -2   2    7.31    1.41
  -2   3   2   10.11    1.31
  -2   3   2   13.44    1.40
   3  -1   2   10.24    1.50
  -1  -2   2   15.02    1.84
  -2   3   2   12.70    1.30
   3  -1   2   10.79    1.53
  -3   2  -2    4.64    1.25
  -3   2  -2    6.21    1.34
   2   1  -2    3.31    1.18
   2   1  -2    4.38    1.26
   1  -3  -2    3.00    0.81
   1  -3  -2    4.39    0.83
   3  -2   2    2.05    1.04
   3  -2   2    2.89    1.07
  -2  -1   2    4.12    1.30
  -2  -1   2    3.38    1.10
  -1   3   2    3.06    0.77
  -1   3   2    3.90    0.83
  -2  -1   2    3.29    1.15
  -3   3  -2   48.64    2.99
   0  -3  -2   50.04    2.40
   0  -3  -2   50.11    2.34
  -3   3  -2   51.82    3.08
   3   0  -2   49.69    2.96
   0   3   2   49.79    2.27
  -3   0   2   50.02    2.90
  -3   0   2   52.33    3.06
  -3   0   2   53.21    2.85
   0   3   2   48.91    2.35
   3  -3   2   57.65    3.17
   3  -3   2   55.29    3.10
  -3   4  -2   66.34    3.66
   4  -1  -2   70.09    3.52
  -3   4  -2   70.04    3.76
  -1  -3  -2   65.75    2.93
   4  -1  -2   67.91    3.44
  -1  -3  -2   73.54    2.97
   1   3   2   71.12    2.83
   1   3   2   75.02    2.98
   3  -4   2   70.61    3.72
  -4   1   2   64.85    3.49
  -4   1   2   74.10    3.56
  -4   1   2   72.35    3.52
   3  -4   2   71.00    3.65
  -3   5  -2   40.46    2.91
  -2  -3  -2   44.05    2.25
  -2  -3  -2   39.67    2.22
   5  -2  -2   45.10    2.72
  -3   5  -2   41.32    2.95
   5  -2  -2   39.20    2.58
   2   3   2   43.74    2.27
   3  -5   2   41.60    2.78
   3  -5   2   41.50    2.89
  -5   2   2   39.45    2.70
  -5   2   2   38.90    2.72
   2   3   2   43.71    2.16
  -5   2   2   41.86    2.68
  -5   2   2   40.31    2.59
  -3  -3  -2  195.51    6.49
  -3   6  -2  191.89    7.48
   6  -3  -2  209.49    7.14
  -3  -3  -2  189.39    6.51
  -3   6  -2  196.24    7.50
   3   3   2  202.17    6.55
   3  -6   2  195.69    7.52
  -6   3   2  200.64    7.07
   3   3   2  200.28    6.41
  -6   3   2  198.22    7.13
  -6   3   2  192.42    7.16
  -4  -3  -2   57.09    2.97
  -3   7  -2   55.91    3.65
  -3   7  -2   59.44    3.67
  -4  -3  -2   57.10    2.87
   3  -7   2   58.96    3.65
  -7   4   2   55.22    3.30
   4   3   2   59.32    2.92
   4   3   2   53.79    2.77
  -7   4   2   58.09    3.32
  -7   4   2   55.87    3.14
  -4  -2  -2    6.76    1.22
  -2   6  -2    6.90    1.48
  -4  -2  -2    4.62    1.14
  -2   6  -2    5.77    1.39
   4   2   2    6.19    1.21
   4   2   2    6.15    1.11
  -6   4   2    5.08    1.27
  -6   4   2    6.73    1.41
  -6   4   2    5.58    1.29
   2  -6   2    5.18    1.40
   5  -4  -2   38.05    2.27
  -1   5  -2   40.55    2.92
  -4  -1  -2   38.18    2.42
  -4  -1  -2   31.78    2.24
  -1   5  -2   29.29    2.82
   5  -4  -2   36.72    2.33
   4   1   2   36.94    2.32
   1  -5   2   36.91    2.74
   4   1   2   36.36    2.36
   1  -5   2   41.23    2.90
  -5   4   2   35.66    2.34
  -5   4   2   40.55    2.38
  -5   4   2   36.92    2.37
  -5   4   2   40.50    2.35
   0   4  -2   26.49    2.60
  -4   0  -2   26.77    2.13
   4  -4  -2   27.34    1.85
  -4   0  -2   25.46    2.05
   4  -4  -2   31.30    1.93
   0   4  -2   23.52    2.46
  -4   4   2   27.17    1.97
   0  -4   2   28.52    2.60
   0  -4   2   32.91    2.83
  -4   4   2   25.95    1.89
   4   0   2   28.13    2.16
  -4   4   2   32.10    1.90
   4   0   2   28.76    2.17
  -4   4   2   27.17    1.84
   3  -4  -2   27.97    1.76
   1   3  -2   29.69    2.70
   1   3  -2   34.03    2.45
  -4   1  -2   29.94    2.25
  -4   1  -2   27.02    2.40
  -1  -3   2   26.78    2.62
   4  -1   2   27.81    2.17
  -3   4   2   26.67    1.73
  -1  -3   2   31.74    2.77
  -3   4   2   27.40    1.73
  -3   4   2   31.71    1.80
   4  -1   2   28.45    2.21
  -1  -3   2   29.83    2.28
  -3   4   2   26.88    1.79
  -4   2  -2    9.63    1.61
   2   2  -2   13.27    1.92
  -4   2  -2   12.62    1.71
   2   2  -2   11.31    1.73
   2  -4  -2    8.47    1.10
   2  -4  -2   10.52    1.14
   4  -2   2   11.66    1.64
  -2  -2   2   10.45    1.69
  -2   4   2   12.28    1.17
  -2  -2   2   10.07    1.72
  -2   4   2   11.22    1.22
  -2  -2   2   12.31    1.73
   4  -2   2   10.63    1.65
   1  -4  -2   13.62    1.27
  -4   3  -2   12.85    1.86
  -4   3  -2   17.66    2.07
   3   1  -2   15.99    1.94
   1  -4  -2   15.05    1.27
   4  -3   2   18.19    2.09
  -3  -1   2   13.53    1.81
  -1   4   2   15.05    1.16
  -3  -1   2   10.52    1.65
   4  -3   2   13.54    1.85
  -3  -1   2   12.07    1.85
   0  -4  -2   55.77    2.51
   4   0  -2   58.83    3.27
  -4   4  -2   63.04    3.56
  -4   4  -2   64.04    3.55
   0  -4  -2   58.22    2.45
   4   0  -2   59.50    3.37
   4  -4   2   64.98    3.54
  -4   0   2   59.52    3.21
   0   4   2   62.49    2.39
   4  -4   2   61.07    3.36
  -4   0   2   58.86    3.30
  -4   0   2   63.96    3.50
  -4   5  -2    7.09    1.60
  -4   5  -2    7.65    1.50
   5  -1  -2    7.61    1.44
  -1  -4  -2    5.46    0.87
   5  -1  -2    6.81    1.42
  -1  -4  -2    6.69    0.99
  -5   1   2    9.34    1.49
  -5   1   2    5.89    1.47
   1   4   2    6.74    0.90
   4  -5   2    7.40    1.55
  -5   1   2    6.09    1.39
  -5   1   2    6.09    1.40
   4  -5   2    6.63    1.53
  -2  -4  -2   71.15    3.09
  -4   6  -2   84.61    4.29
  -2  -4  -2   72.73    3.05
   6  -2  -2   78.18    3.90
  -4   6  -2   79.39    4.17
   4  -6   2   81.11    4.11
  -6   2   2   75.57    3.96
   2   4   2   76.18    2.99
  -6   2   2   82.02    4.10
  -6   2   2   73.03    3.77
  -4   7  -2  126.92    5.79
  -4   7  -2  132.87    5.79
  -3  -4  -2  129.81    4.72
  -3  -4  -2  131.37    4.81
  -7   3   2  135.16    5.68
  -7   3   2  140.89    5.74
   3   4   2  132.89    4.78
   3   4   2  136.12    4.67
   4  -7   2  138.20    5.93
  -7   3   2  127.33    5.40
  -4  -4  -2    8.96    1.36
  -4  -4  -2    8.65    1.29
  -4   8  -2    8.30    1.77
  -4   8  -2    6.01    1.65
   4   4   2    6.93    1.21
  -8   4   2    9.63    1.73
  -8   4   2    8.49    1.72
   4   4   2   11.87    1.50
  -8   4   2    9.57    1.66
   4  -8   2    3.58    1.26
  -4   9  -2   20.62    2.69
  -5  -4  -2   18.25    2.00
  -5  -4  -2   21.64    2.09
   9  -5  -2   21.14    2.45
  -4   9  -2   23.23    2.79
  -9   5   2   18.23    2.45
  -9   5   2   22.10    2.54
   4  -9   2   21.54    2.72
   5   4   2   19.76    2.04
  -9   5   2   20.85    2.37
  -5  -3  -2   33.14    2.44
   8  -5  -2   41.12    2.72
  -3   8  -2   38.47    2.94
  -5  -3  -2   31.59    2.34
  -3   8  -2   39.99    2.96
   5   3   2   38.80    2.54
   3  -8   2   41.04    3.11
  -8   5   2   41.62    2.71
  -8   5   2   40.91    2.82
  -8   5   2   37.47    2.79
  -5  -2  -2   37.12    2.42
  -2   7  -2   38.52    3.41
  -2   7  -2   44.84    3.19
  -5  -2  -2   38.21    2.52
   2  -7   2   40.81    3.05
  -7   5   2   34.74    2.51
  -7   5   2   32.91    2.51
   5   2   2   42.37    2.62
  -7   5   2   39.86    2.56
  -1   6  -2    3.43    1.33
  -5  -1  -2    0.62    0.84
   6  -5  -2    0.66    0.72
  -1   6  -2    1.92    1.27
  -5  -1  -2    0.77    0.86
   1  -6   2    1.15    1.11
  -6   5   2    2.01    0.95
   5   1   2    2.18    1.10
  -6   5   2    3.56    1.09
  -6   5   2    1.42    0.89
   0   5  -2   32.89    2.56
  -5   0  -2   35.37    2.44
   5  -5  -2   31.22    2.05
  -5   0  -2   33.92    2.48
   0   5  -2   35.78    2.76
  -5   5   2   32.89    2.12
   0  -5   2   37.91    2.84
  -5   5   2   34.17    2.19
   0  -5   2   35.89    2.69
  -5   5   2   35.18    2.13
  -5   5   2   36.76    2.15
   5   0   2   34.73    2.46
  -5   1  -2    7.05    1.44
   4  -5  -2    8.23    1.11
   1   4  -2    5.45    1.35
  -5   1  -2    7.77    1.52
   1   4  -2    8.08    1.66
   4  -5  -2    8.15    1.16
  -4   5   2    5.62    1.00
  -4   5   2    6.76    1.03
  -1  -4   2    6.22    1.66
  -4   5   2    5.76    1.03
  -1  -4   2    4.56    1.37
   5  -1   2    5.76    1.35
  -4   5   2    6.51    1.02
   5  -1   2    6.29    1.40
  -1  -4   2    7.43    1.56
  -5   2  -2   31.67    2.45
  -5   2  -2   31.52    2.30
   2   3  -2   30.80    2.80
   2   3  -2   26.10    2.68
   3  -5  -2   31.06    1.67
   5  -2   2   39.16    2.64
  -2  -3   2   30.12    2.85
  -3   5   2   29.87    1.75
  -2  -3   2   35.15    2.63
  -3   5   2   30.37    1.64
   5  -2   2   27.01    2.49
  -2  -3   2   30.80    2.77
  -5   3  -2    5.86    1.44
   2  -5  -2    5.21    0.83
  -5   3  -2    6.39    1.44
   3   2  -2    3.18    1.12
   2  -5  -2    5.53    0.76
   5  -3   2    5.04    1.33
  -2   5   2    6.14    0.75
  -3  -2   2    4.29    1.47
   5  -3   2    5.99    1.40
  -3  -2   2    3.55    1.20
  -3  -2   2    5.68    1.40
  -2   5   2    4.62    0.80
   4   1  -2   12.73    1.87
   1  -5  -2   12.27    0.97
  -5   4  -2   13.28    1.88
  -5   4  -2   10.15    1.84
   1  -5  -2   12.83    1.13
   4   1  -2   12.73    1.84
  -4  -1   2   14.72    1.96
   5  -4   2   13.60    1.87
  -4  -1   2   15.66    2.07
  -1   5   2   14.55    0.92
   5  -4   2   14.45    2.01
  -4  -1   2   16.29    2.05
  -5   5  -2   21.96    2.47
   5   0  -2   21.71    2.34
   0  -5  -2   20.82    1.38
  -5   5  -2   24.08    2.50
   0  -5  -2   23.24    1.31
   5  -5   2   21.51    2.48
   0   5   2   24.10    1.19
  -5   0   2   24.31    2.45
  -5   0   2   26.20    2.60
  -5   0   2   18.35    2.30
   5  -5   2   21.38    2.44
  -5   6  -2    8.81    1.77
  -1  -5  -2    8.42    0.94
  -1  -5  -2    5.81    0.88
  -5   6  -2    8.33    1.64
   6  -1  -2    8.50    1.66
  -6   1   2    8.07    1.56
  -6   1   2    8.85    1.66
  -6   1   2    7.63    1.66
   5  -6   2    6.16    1.57
   1   5   2    8.31    0.85
  -5   7  -2    9.34    1.79
  -2  -5  -2    9.87    1.08
  -5   7  -2   11.52    1.98
   7  -2  -2    8.72    1.65
  -2  -5  -2    9.06    1.16
  -7   2   2   10.03    1.90
   5  -7   2    9.27    1.85
  -7   2   2    9.10    1.65
  -7   2   2   10.24    1.83
   2   5   2    8.61    0.96
  -3  -5  -2   74.48    3.17
  -5   8  -2   75.66    4.34
  -5   8  -2   74.64    4.30
  -3  -5  -2   75.32    3.28
   3   5   2   77.74    3.58
  -8   3   2   81.36    4.31
  -8   3   2   77.58    4.29
   5  -8   2   79.89    4.50
  -8   3   2   79.88    4.12
   3   5   2   76.80    3.07
  -5   9  -2   52.21    3.65
  -4  -5  -2   54.34    2.71
  -5   9  -2   50.87    3.66
   9  -4  -2   49.34    3.33
  -4  -5  -2   47.55    2.72
   4   5   2   48.45    2.67
  -9   4   2   50.36    3.21
  -9   4   2   50.92    3.55
  -9   4   2   54.12    3.65
  -5  -5  -2   28.23    2.20
  -5  -5  -2   25.94    1.99
  -5  10  -2   23.14    2.88
  -5  10  -2   29.67    3.17
  10  -5  -2   30.98    3.08
 -10   5   2   25.87    3.00
   5   5   2   25.44    2.30
 -10   5   2   27.26    2.96
 -10   5   2   24.53    2.81
  -5  11  -2   10.36    2.13
  -5  11  -2   10.95    2.22
  -6  -5  -2   11.94    1.87
  -6  -5  -2   12.68    1.77
 -11   6   2   13.34    2.28
 -11   6   2   11.00    2.06
   6   5   2   13.33    1.85
 -11   6   2   11.49    2.00
  -6  -4  -2    4.57    1.25
  -6  -4  -2    5.37    1.27
  -4  10  -2    5.40    1.60
  10  -6  -2    4.46    1.35
  -4  10  -2    4.90    1.51
 -10   6   2    2.94    1.22
   6   4   2    2.94    1.09
 -10   6   2    1.99    1.24
 -10   6   2    5.48    1.50
   9  -6  -2   78.47    4.05
  -3   9  -2   75.30    4.53
  -3   9  -2   85.12    4.66
  -6  -3  -2   74.97    3.88
  -6  -3  -2   80.51    3.88
  -9   6   2   79.88    4.25
  -9   6   2   78.24    3.97
  -9   6   2   79.63    4.22
   6   3   2   77.49    3.86
  -6  -2  -2   12.55    1.74
   8  -6  -2    9.11    1.52
  -2   8  -2    9.63    1.88
  -6  -2  -2    8.84    1.55
  -2   8  -2    8.46    1.85
  -8   6   2    8.15    1.48
  -8   6   2   10.51    1.59
  -8   6   2    8.91    1.59
   6   2   2   14.43    1.90
   2  -8   2    7.34    1.68
  -1   7  -2   10.15    1.86
  -6  -1  -2   12.03    1.77
   7  -6  -2    9.99    1.48
  -1   7  -2    8.27    1.73
  -6  -1  -2   14.52    1.89
  -7   6   2    9.02    1.51
   6   1   2   13.07    1.78
   1  -7   2   11.61    1.94
  -7   6   2   10.71    1.51
  -7   6   2    8.67    1.38
   6  -6  -2  106.89    4.30
   0   6  -2  108.97    5.18
  -6   0  -2  106.18    4.81
  -6   0  -2  108.07    4.75
   0   6  -2  105.09    5.09
   0  -6   2  106.74    5.20
  -6   6   2  109.23    4.26
   6   0   2  115.03    4.94
  -6   6   2  110.30    4.26
   0  -6   2  106.36    5.01
  -6   6   2  108.60    4.23
  -6   6   2  108.93    4.40
  -6   1  -2   63.67    3.59
   1   5  -2   60.56    3.72
  -6   1  -2   62.28    3.48
   1   5  -2   57.06    3.73
   5  -6  -2   65.60    2.86
   6  -1   2   75.61    3.76
  -1  -5   2   71.01    3.86
  -5   6   2   67.08    2.89
  -5   6   2   67.41    2.85
  -5   6   2   64.21    2.82
  -1  -5   2   61.58    3.80
  -5   6   2   64.12    2.94
  -6   2  -2   14.01    1.99
  -6   2  -2   16.41    2.05
   2   4  -2   15.00    2.17
   2   4  -2   19.38    2.34
  -2  -4   2   19.89    2.31
  -4   6   2   18.88    1.30
   6  -2   2   20.09    2.30
  -2  -4   2   16.22    2.23
  -4   6   2   18.75    1.40
  -6   3  -2   41.29    2.98
  -6   3  -2   41.27    2.95
   3   3  -2   47.30    3.19
  -3  -3   2   40.56    3.14
  -3   6   2   46.76    1.80
  -3  -3   2   44.67    3.06
  -3   6   2   45.43    1.99
  -3   6   2   44.21    1.79
  -3  -3   2   50.13    3.18
   6  -3   2   47.08    3.07
  -6   4  -2   36.09    2.82
   2  -6  -2   38.25    1.50
   4   2  -2   36.88    2.82
  -6   4  -2   37.90    2.72
  -2   6   2   36.20    1.27
  -2   6   2   36.96    1.60
  -4  -2   2   36.80    2.75
  -2   6   2   35.94    1.27
   6  -4   2   38.40    2.70
  -2   6   2   37.40    1.62
  -4  -2   2   41.76    3.03
  -6   5  -2    5.88    1.54
   5   1  -2    8.30    1.65
   1  -6  -2    6.48    0.60
  -6   5  -2    9.07    1.74
   1  -6  -2    7.45    0.79
  -5  -1   2    8.46    1.68
  -1   6   2    6.77    0.69
  -5  -1   2    8.38    1.55
  -5  -1   2    7.59    1.72
   6  -5   2    6.23    1.54
  -1   6   2    7.03    0.73
  -6   6  -2  101.91    4.97
   6   0  -2  101.46    4.88
   0  -6  -2  104.12    3.48
   0  -6  -2  106.31    3.24
  -6   6  -2  112.51    5.16
  -6   0   2  112.87    5.00
   0   6   2  104.59    2.87
  -6   0   2  106.24    5.07
  -6   0   2  110.79    5.09
   0   6   2  102.01    3.35
   7  -1  -2   12.30    1.98
  -1  -6  -2   17.01    1.07
  -6   7  -2   18.67    2.43
  -1  -6  -2   15.79    1.21
  -6   7  -2   11.18    2.01
  -7   1   2   12.16    1.96
   1   6   2   14.02    0.87
  -7   1   2   19.87    2.47
  -7   1   2   15.14    2.28
   1   6   2   12.13    1.09
  -2  -6  -2  125.32    4.19
  -6   8  -2  122.32    5.79
  -2  -6  -2  118.81    4.30
  -6   8  -2  123.15    5.80
  -8   2   2  133.79    5.66
  -8   2   2  117.59    5.70
  -8   2   2  126.14    5.80
   2   6   2  126.81    4.00
  -6   9  -2   26.98    2.99
  -6   9  -2   18.06    2.57
  -3  -6  -2   18.41    1.44
  -3  -6  -2   20.27    1.83
  -9   3   2   20.16    2.68
   3   6   2   20.89    1.46
  -9   3   2   15.10    2.41
  -4  -6  -2   47.71    2.66
  -6  10  -2   45.05    3.47
  -6  10  -2   37.56    3.66
  -4  -6  -2   43.17    2.40
 -10   4   2   31.08    3.40
   4   6   2   39.57    2.42
 -10   4   2   49.14    3.54
  -6  11  -2   -0.22    1.17
  -5  -6  -2    2.04    1.02
  -6  11  -2    0.92    1.27
  -5  -6  -2   -0.02    0.68
 -11   5   2    0.89    1.30
 -11   5   2    1.05    1.23
   5   6   2    1.82    0.95
  -6  -6  -2   30.67    2.82
  -6  -6  -2   31.54    2.76
  -6  12  -2   27.56    3.29
  -6  12  -2   30.42    3.37
 -12   6   2   23.14    3.07
 -12   6   2   31.85    3.49
   6   6   2   32.95    2.55
  -7  -6  -2   -0.34    0.81
  -6  13  -2   -0.92    1.03
  -6  13  -2   -1.48    0.99
  -7  -6  -2    0.68    1.06
   7   6   2    1.61    1.02
 -13   7   2   -0.48    1.14
 -13   7   2    0.85    1.32
  -7  -5  -2    5.99    1.51
  -7  -5  -2   12.27    1.88
  -5  12  -2    8.16    2.02
  -5  12  -2    8.94    2.04
   7   5   2    8.04    1.65
 -12   7   2    7.45    1.90
 -12   7   2    7.51    1.88
  -7  -4  -2   25.40    2.59
  -4  11  -2   24.22    2.97
  -7  -4  -2   26.07    2.66
  -4  11  -2   22.39    2.95
  11  -7  -2   28.05    2.94
 -11   7   2   22.26    2.71
 -11   7   2   24.06    2.76
   7   4   2   26.49    2.70
 -11   7   2   19.17    2.60
  -7  -3  -2   30.28    2.81
  -7  -3  -2   21.77    2.45
  -3  10  -2   22.91    2.87
  -3  10  -2   22.66    2.86
  10  -7  -2   24.87    2.65
 -10   7   2   22.87    2.62
 -10   7   2   21.77    2.53
 -10   7   2   24.70    2.66
   7   3   2   24.24    2.60
  -7  -2  -2   23.97    2.50
  -2   9  -2   23.43    2.80
  -7  -2  -2   19.68    2.32
   9  -7  -2   25.92    2.56
  -2   9  -2   22.07    2.74
   2  -9   2   23.62    2.77
  -9   7   2   24.65    2.38
  -9   7   2   18.15    2.22
  -9   7   2   23.25    2.39
   7   2   2   27.74    2.74
  -7  -1  -2   27.33    2.68
  -1   8  -2   28.43    2.97
  -7  -1  -2   23.82    2.50
  -1   8  -2   26.91    2.92
   8  -7  -2   24.96    2.33
   7   1   2   22.74    2.45
  -8   7   2   26.49    2.02
  -8   7   2   21.88    2.21
  -8   7   2   23.01    2.29
   1  -8   2   26.62    2.98
   1  -8   2   22.31    2.62
   7  -7  -2   13.30    1.65
  -7   0  -2   13.28    1.94
  -7   0  -2   15.64    2.06
   0   7  -2   11.98    2.04
   0   7  -2   16.84    2.32
  -7   7   2   15.27    1.76
  -7   7   2   11.64    1.53
   0  -7   2   16.86    2.36
  -7   7   2   12.56    1.54
   0  -7   2   14.44    2.12
   7   0   2   13.71    2.07
  -7   1  -2   11.18    1.75
   1   6  -2   12.35    2.09
  -7   1  -2   12.01    1.88
   6  -7  -2   12.54    1.37
   1   6  -2   12.01    2.09
  -1  -6   2   11.52    1.91
  -6   7   2   12.02    1.45
  -6   7   2   10.78    1.30
  -6   7   2   10.20    1.28
  -6   7   2   10.23    1.27
  -1  -6   2    8.62    1.84
   7  -1   2   11.14    1.80
  -7   2  -2   15.86    2.15
   5  -7  -2   14.42    1.34
   2   5  -2   13.76    2.06
  -7   2  -2   15.08    2.07
  -5   7   2   19.68    1.33
  -5   7   2   15.23    1.42
  -2  -5   2   15.84    2.22
  -2  -5   2   15.76    2.20
   7  -2   2   17.85    2.25
  -7   3  -2   17.80    2.26
   3   4  -2   12.23    2.11
  -7   3  -2   15.92    2.23
  -4   7   2   15.18    1.17
  -4   7   2   14.34    0.97
  -3  -4   2   17.51    2.41
  -4   7   2   15.73    0.97
   7  -3   2   12.79    2.00
  -7   4  -2    3.58    1.41
  -7   4  -2    6.43    1.48
   4   3  -2    4.74    1.51
  -3   7   2    5.15    0.65
  -4  -3   2    3.06    1.43
  -3   7   2    4.17    0.59
   7  -4   2    5.26    1.46
   5   2  -2   21.95    2.48
  -7   5  -2   19.12    2.47
  -7   5  -2   18.03    2.36
  -2   7   2   19.29    0.87
  -5  -2   2   24.06    2.65
  -2   7   2   19.20    0.87
  -5  -2   2   17.06    2.33
   6   1  -2   15.95    2.20
  -7   6  -2   13.00    2.11
   1  -7  -2   14.72    0.88
  -7   6  -2   12.64    2.07
  -1   7   2   14.84    0.69
  -6  -1   2   14.00    2.27
  -1   7   2   14.65    0.70
  -6  -1   2   14.49    2.23
  -7   7  -2   64.08    4.00
   7   0  -2   59.99    3.80
   0  -7  -2   66.40    2.33
  -7   7  -2   59.54    3.89
   0   7   2   64.20    2.13
  -7   0   2   66.34    4.12
  -7   0   2   58.23    3.92
  -7   8  -2    3.28    1.42
  -7   8  -2    3.16    1.20
  -1  -7  -2    3.72    0.73
  -1  -7  -2    3.63    0.56
  -8   1   2    2.74    1.26
  -8   1   2    1.51    1.12
   1   7   2    2.86    0.64
  -2  -7  -2   42.46    1.94
  -2  -7  -2   42.26    2.15
  -7   9  -2   38.43    3.69
  -7   9  -2   44.44    3.31
  -9   2   2   46.21    3.54
   2   7   2   39.88    2.24
  -9   2   2   46.97    3.45
  -7  10  -2   32.25    3.37
  -3  -7  -2   40.87    2.23
  -3  -7  -2   35.29    1.96
  -7  10  -2   33.01    3.48
 -10   3   2   29.59    3.32
 -10   3   2   31.47    3.40
   3   7   2   35.38    1.82
  -4  -7  -2   13.29    1.52
  -7  11  -2   13.83    2.38
  -7  11  -2   19.56    2.71
  -4  -7  -2   13.32    1.66
 -11   4   2   14.53    2.58
 -11   4   2   10.49    2.31
  -5  -7  -2  125.06    4.94
  -7  12  -2  124.58    6.26
  -7  12  -2  126.00    6.31
  -5  -7  -2  119.07    5.08
   5   7   2  130.62    5.13
 -12   5   2  128.76    6.43
 -12   5   2  124.74    6.41
  -6  -7  -2   67.35    3.58
  -7  13  -2   71.37    4.70
  -7  13  -2   66.15    4.57
  -6  -7  -2   67.15    3.79
 -13   6   2   66.50    4.68
 -13   6   2   72.55    4.84
   6   7   2   74.14    3.78
  -7  -7  -2   26.70    2.71
  -7  14  -2   23.66    3.25
  -7  -7  -2   23.80    2.67
  -7  14  -2   23.91    3.11
   7   7   2   28.99    2.86
 -14   7   2   24.77    3.46
 -14   7   2   24.55    3.35
  -8  -7  -2   43.66    3.82
  -8  -7  -2   38.01    3.01
  -7  15  -2   39.85    4.09
  -7  15  -2   32.90    3.86
 -15   8   2   37.53    4.17
 -15   8   2   38.61    4.30
  -6  14  -2    1.08    1.41
  -8  -6  -2    2.63    1.35
  -8  -6  -2    3.46    1.27
  -6  14  -2    2.43    1.54
 -14   8   2    2.54    1.70
   8   6   2    0.85    1.23
 -14   8   2    1.34    1.50
  -5  13  -2    8.21    1.97
  -5  13  -2    5.60    1.83
  -8  -5  -2    7.96    1.75
  -8  -5  -2   10.57    1.82
 -13   8   2    7.74    2.07
 -13   8   2    7.16    1.92
   8   5   2   10.43    2.05
  -8  -4  -2    8.11    1.90
  -8  -4  -2    8.92    1.74
  -4  12  -2    3.79    1.64
  -4  12  -2    6.03    1.81
  12  -8  -2    6.71    1.70
 -12   8   2    9.52    1.86
 -12   8   2    9.45    1.98
   8   4   2    6.44    1.58
 -12   8   2    8.24    1.91
  -8  -3  -2   19.45    2.57
  -3  11  -2   16.32    2.49
  11  -8  -2   17.21    2.33
  -3  11  -2   15.81    2.43
  -8  -3  -2   17.67    2.32
 -11   8   2   17.37    2.46
 -11   8   2   15.75    2.22
   8   3   2   18.71    2.42
 -11   8   2   20.01    2.45
  -2  10  -2    4.41    1.52
  -2  10  -2    6.47    1.73
  10  -8  -2    7.62    1.55
  -8  -2  -2    6.57    1.60
  -8  -2  -2    6.34    1.54
 -10   8   2    5.74    1.34
 -10   8   2    5.64    1.58
 -10   8   2    5.59    1.41
   8   2   2    3.18    1.28
   2 -10   2    7.81    1.97
   9  -8  -2   33.05    2.86
  -8  -1  -2   32.30    3.09
  -8  -1  -2   37.73    2.90
  -1   9  -2   33.46    3.32
  -1   9  -2   34.70    3.40
  -9   8   2   33.17    2.41
  -9   8   2   31.12    2.82
  -9   8   2   34.94    2.45
   8   1   2   36.49    2.84
   1  -9   2   24.45    2.95
  -8   0  -2    3.44    1.35
   0   8  -2    3.79    1.59
   8  -8  -2    5.22    1.14
  -8   0  -2    5.28    1.48
   0   8  -2    2.11    1.46
  -8   8   2    3.82    1.14
  -8   8   2    6.10    1.23
   0  -8   2    5.96    1.83
   8   0   2    6.23    1.53
  -8   8   2    4.27    1.08
   1   7  -2    2.11    1.08
  -8   1  -2    4.38    1.49
  -8   1  -2    1.68    1.19
   1   7  -2    3.42    1.31
   7  -8  -2    2.51    0.87
  -1  -7   2   -0.54    1.19
  -7   8   2    2.40    0.79
   8  -1   2    3.31    1.33
  -7   8   2    2.61    0.89
  -7   8   2    2.97    0.97
  -8   2  -2   22.04    2.59
  -8   2  -2   22.13    2.59
   6  -8  -2   20.13    1.48
   2   6  -2   21.46    2.59
  -6   8   2   22.44    1.50
  -6   8   2   20.29    1.62
  -2  -6   2   27.10    2.98
   8  -2   2   27.92    2.93
  -8   3  -2   43.46    3.16
   3   5  -2   43.07    3.32
  -8   3  -2   43.09    3.23
  -3  -5   2   47.13    3.46
   8  -3   2   49.98    3.35
  -5   8   2   45.21    1.82
  -5   8   2   39.62    1.98
  -5   8   2   43.97    1.78
  -8   4  -2   16.32    2.29
  -8   4  -2   18.54    2.51
   4   4  -2   16.70    2.35
  -4   8   2   15.16    1.03
  -4  -4   2   16.50    2.42
  -4   8   2   19.11    1.08
  -8   5  -2   28.39    2.95
   5   3  -2   27.25    2.91
  -8   5  -2   28.26    2.98
  -3   8   2   27.02    0.89
  -5  -3   2   31.36    3.15
  -5  -3   2   27.98    2.96
  -8   6  -2   13.89    2.23
  -8   6  -2   14.17    2.32
   6   2  -2   13.14    2.04
  -6  -2   2   17.45    2.38
  -6  -2   2   17.27    2.49
  -8   7  -2   30.14    3.22
   1  -8  -2   32.11    1.09
   7   1  -2   27.21    2.99
  -8   7  -2   30.09    3.21
  -7  -1   2   25.40    3.00
  -7  -1   2   35.91    3.44
   0  -8  -2   25.21    1.23
  -8   8  -2   26.18    3.01
  -8   8  -2   30.75    3.28
  -8   0   2   27.73    3.16
  -8   0   2   24.60    2.97
   0   8   2   25.88    0.95
  -1  -8  -2   58.40    2.37
  -1  -8  -2   59.09    1.92
  -8   9  -2   61.87    4.14
  -1  -8  -2   60.68    1.92
  -8   9  -2   59.05    3.93
  -9   1   2   61.32    4.24
  -9   1   2   63.27    4.24
   1   8   2   64.07    2.28
  -2  -8  -2   41.98    1.90
  -2  -8  -2   46.46    2.22
  -8  10  -2   43.19    3.40
  -8  10  -2   44.12    3.41
  -2  -8  -2   42.44    1.89
 -10   2   2   43.83    4.18
 -10   2   2   50.24    3.86
   2   8   2   42.45    2.07
  -3  -8  -2   16.79    1.51
  -8  11  -2   16.59    2.57
  -3  -8  -2   15.09    1.62
  -8  11  -2   20.74    2.85
 -11   3   2    9.93    2.08
 -11   3   2   17.80    2.74
  -8  12  -2   23.97    3.08
  -8  12  -2   24.16    3.07
  -4  -8  -2   22.96    2.13
  -4  -8  -2   21.37    1.69
 -12   4   2   26.61    3.34
 -12   4   2   24.15    3.23
  -8  13  -2    5.10    1.81
  -5  -8  -2    9.35    1.45
  -5  -8  -2    6.26    1.41
  -8  13  -2    7.24    1.97
 -13   5   2    6.49    2.03
   5   8   2    7.52    1.44
 -13   5   2    7.02    1.99
  -8  14  -2   19.08    2.89
  -6  -8  -2   18.40    2.30
  -8  14  -2   22.97    3.19
  -6  -8  -2   17.13    2.06
 -14   6   2   16.66    2.95
 -14   6   2   15.02    2.84
   6   8   2   18.33    2.20
  -8  15  -2   39.11    4.08
  -7  -8  -2   36.01    3.32
  -7  -8  -2   39.64    2.90
  -8  15  -2   40.19    4.26
 -15   7   2   37.87    4.21
 -15   7   2   35.54    4.21
  -8  16  -2    7.87    2.20
  -8  16  -2   10.67    2.29
  -8  -8  -2    9.63    1.99
 -16   8   2    6.69    2.21
 -16   8   2    6.02    2.20
  -9  -8  -2    9.90    2.21
  -8  17  -2   14.29    2.94
  -8  17  -2   16.37    2.90
 -17   9   2   12.37    2.88
 -17   9   2   12.06    2.79
  -9  -7  -2   12.07    2.51
  -7  16  -2   12.31    2.56
  -9  -7  -2   16.93    2.61
  -7  16  -2   11.71    2.54
 -16   9   2   13.79    2.84
 -16   9   2   14.82    2.89
  -6  15  -2    3.76    1.73
  -6  15  -2    0.70    1.41
  -9  -6  -2    1.11    1.22
  -9  -6  -2    2.57    1.40
 -15   9   2    2.81    1.66
 -15   9   2    3.29    1.83
  -9  -5  -2    0.41    1.29
  -5  14  -2    2.03    1.49
  -5  14  -2    1.86    1.52
  -9  -5  -2    0.30    1.03
 -14   9   2    0.82    1.34
   9   5   2    1.08    1.34
 -14   9   2    3.63    1.64
  -9  -4  -2   10.06    2.01
  -9  -4  -2   10.10    2.09
  -4  13  -2    8.86    2.10
  -4  13  -2   12.56    2.39
   9   4   2   13.40    2.22
 -13   9   2   10.23    2.13
 -13   9   2   10.37    2.13
  -3  12  -2   23.89    3.00
  -3  12  -2   23.69    3.03
  -9  -3  -2   23.19    2.76
  12  -9  -2   26.28    3.04
  -9  -3  -2   26.17    3.13
   9   3   2   23.70    2.83
   3 -12   2   16.80    2.75
 -12   9   2   23.96    2.74
 -12   9   2   24.07    2.84
 -12   9   2   20.84    2.78
  -9  -2  -2    0.39    1.12
  -2  11  -2   -0.68    1.10
  -2  11  -2    0.57    1.12
  11  -9  -2    1.36    1.18
  -9  -2  -2    0.30    1.03
 -11   9   2    0.00    0.97
   2 -11   2    0.31    1.25
 -11   9   2   -0.31    0.71
   9   2   2   -1.17    0.94
 -11   9   2    0.18    0.89
  -9  -1  -2    5.32    1.65
  10  -9  -2    4.43    1.25
  -1  10  -2    6.45    1.83
  -1  10  -2    4.51    1.60
  -9  -1  -2    4.10    1.57
   9   1   2    2.54    1.37
 -10   9   2    2.47    1.08
   1 -10   2    4.49    1.69
 -10   9   2    5.41    1.48
 -10   9   2    5.00    1.27
   0   9  -2    8.01    1.87
  -9   0  -2    7.43    1.76
  -9   0  -2    7.09    1.71
   0   9  -2    7.08    1.77
   9  -9  -2    7.24    1.42
  -9   9   2    7.20    1.37
  -9   9   2    7.56    1.52
   9   0   2    8.82    1.82
   0  -9   2    6.82    1.83
  -9   9   2    7.34    1.33
  -9   1  -2   14.62    2.24
   1   8  -2   14.91    2.29
   8  -9  -2   16.20    1.79
  -9   1  -2   17.67    2.47
   9  -1   2   14.29    2.29
  -8   9   2   14.05    1.63
  -8   9   2   14.82    1.61
  -1  -8   2   13.99    2.39
  -8   9   2   15.51    1.75
  -9   2  -2   19.01    2.66
   7  -9  -2   21.56    1.88
  -9   2  -2   23.71    2.84
   2   7  -2   23.90    2.90
  -7   9   2   22.49    1.74
  -2  -7   2   21.19    2.76
  -9   3  -2   18.19    2.61
  -9   3  -2   21.20    2.81
   3   6  -2   22.80    2.83
   6  -9  -2   22.59    1.44
  -3  -6   2   20.04    2.72
  -6   9   2   20.32    1.49
  -6   9   2   20.48    1.26
  -6   9   2   21.85    1.29
  -9   4  -2   20.51    2.66
  -9   4  -2   22.59    2.79
   4   5  -2   20.94    2.83
  -5   9   2   22.18    1.26
  -5   9   2   20.84    1.26
  -4  -5   2   23.55    2.85
  -9   5  -2    5.43    1.74
   5   4  -2    0.62    1.04
  -9   5  -2    2.76    1.51
  -4   9   2    2.28    0.31
  -4   9   2    2.51    0.31
  -5  -4   2    1.56    1.51
  -5  -4   2   -0.34    0.95
   6   3  -2    3.60    1.62
  -9   6  -2    6.54    1.82
  -9   6  -2    3.82    1.64
  -6  -3   2    5.10    1.57
  -6  -3   2    2.91    1.64
   7   2  -2    9.09    2.07
  -9   7  -2   11.64    2.18
  -9   7  -2   11.92    2.29
  -7  -2   2   10.32    2.04
  -7  -2   2   12.43    2.34
   8   1  -2    0.74    1.30
  -9   8  -2    0.35    1.14
  -9   8  -2    0.96    1.32
  -8  -1   2    0.23    1.24
  -8  -1   2    0.93    1.12
   0  -9  -2    9.76    0.71
  -9   9  -2   11.54    2.27
  -9   9  -2    6.43    1.82
  -9   0   2    8.41    2.03
  -9   0   2    7.53    2.08
  -9  10  -2    7.31    1.91
  -9  10  -2    2.71    1.57
  -1  -9  -2    5.40    0.80
 -10   1   2    5.19    1.76
 -10   1   2    5.06    1.90
   1   9   2    4.92    0.64
  -2  -9  -2    4.07    0.66
  -2  -9  -2    3.73    0.63
  -9  11  -2    1.29    1.43
  -9  11  -2    3.59    1.65
  -2  -9  -2    3.47    0.83
 -11   2   2    3.89    1.79
 -11   2   2    4.79    1.61
   2   9   2    2.40    0.69
  -9  12  -2   23.03    3.12
  -3  -9  -2   31.03    1.73
  -3  -9  -2   26.69    1.94
  -9  12  -2   25.81    3.30
   3   9   2   26.35    1.82
 -12   3   2   26.00    3.37
 -12   3   2   23.22    3.36
  -9  13  -2    5.71    1.83
  -9  13  -2    7.74    2.07
  -4  -9  -2    6.35    1.35
  -4  -9  -2    9.32    1.28
 -13   4   2   10.75    2.36
 -13   4   2    5.28    2.09
  -9  14  -2    4.46    1.79
  -5  -9  -2    8.56    1.42
  -9  14  -2    5.95    1.93
  -5  -9  -2    8.22    1.56
 -14   5   2    3.76    1.89
 -14   5   2    5.58    2.15
  -9  15  -2    3.89    1.67
  -6  -9  -2    5.46    1.49
  -9  15  -2    8.89    2.32
 -15   6   2    3.31    1.93
 -15   6   2    8.62    2.39
  -9  16  -2    1.11    1.66
  -9  16  -2    1.77    1.59
  -7  -9  -2    3.81    1.44
 -16   7   2    2.32    1.86
 -16   7   2   -0.58    1.38
  -9  17  -2    1.03    1.54
  -8  -9  -2    1.11    1.29
  -9  17  -2    0.71    1.37
 -17   8   2    0.94    1.83
 -17   8   2    0.14    1.62
  -9  18  -2    2.00    1.76
  -9  18  -2    1.85    1.69
  -9  -9  -2    1.38    1.31
 -18   9   2   -0.14    1.55
 -18   9   2    1.23    1.89
  -9  19  -2    2.47    1.78
 -10  -9  -2    1.80    1.53
 -19  10   2    1.21    1.91
 -19  10   2    1.97    2.09
 -10  -8  -2    0.91    1.50
  -8  18  -2    3.14    1.76
 -18  10   2    2.30    1.93
 -18  10   2    4.33    2.05
  -7  17  -2    3.09    1.72
  -7  17  -2    4.08    1.77
 -10  -7  -2    2.73    1.51
 -17  10   2    6.70    2.30
 -17  10   2    6.34    2.14
 -10  -6  -2    0.11    1.26
 -10  -6  -2    0.33    1.17
  -6  16  -2   -0.34    1.22
  -6  16  -2    0.95    1.38
 -16  10   2    1.50    1.49
 -16  10   2    0.07    1.50
  -5  15  -2   18.89    2.95
 -10  -5  -2   22.51    3.02
  -5  15  -2   20.78    3.06
 -10  -5  -2   21.85    2.95
 -15  10   2   19.76    2.93
   5 -15   2   14.31    2.61
 -15  10   2   22.08    3.18
 -10  -4  -2   18.06    2.66
  -4  14  -2   21.29    2.98
  -4  14  -2   21.27    2.93
 -10  -4  -2   21.66    3.05
   4 -14   2   12.59    2.46
 -14  10   2   19.40    2.79
  10   4   2   22.32    3.10
 -14  10   2   20.01    2.92
  -3  13  -2   25.59    3.12
  13 -10  -2   29.96    3.34
  -3  13  -2   25.71    3.23
 -10  -3  -2   26.63    3.23
 -10  -3  -2   22.83    2.91
  10   3   2   31.64    3.41
 -13  10   2   30.44    3.40
   3 -13   2   21.62    2.95
 -13  10   2   28.56    3.15
 -13  10   2   27.16    3.15
  12 -10  -2   32.13    3.25
 -10  -2  -2   27.85    3.25
  -2  12  -2   31.96    3.60
  -2  12  -2   31.88    3.48
 -10  -2  -2   30.68    3.47
   2 -12   2   24.37    3.11
 -12  10   2   28.56    3.15
 -12  10   2   35.57    3.37
  10   2   2   33.34    3.50
 -12  10   2   30.23    2.95
  11 -10  -2   21.41    2.49
 -10  -1  -2   19.89    2.80
 -10  -1  -2   18.86    2.80
  -1  11  -2   20.60    2.89
  -1  11  -2   19.49    2.75
 -11  10   2   23.31    2.51
 -11  10   2   19.94    2.44
 -11  10   2   23.32    2.57
   1 -11   2   26.06    3.12
  10 -10  -2    5.97    1.47
   0  10  -2    8.74    2.00
 -10   0  -2    6.99    1.87
 -10   0  -2    8.55    1.92
 -10  10   2    8.34    1.54
   0 -10   2    7.81    1.91
 -10  10   2    8.06    1.61
 -10  10   2    7.93    1.42
   1   9  -2    5.37    1.71
 -10   1  -2    3.79    1.55
 -10   1  -2    4.33    1.52
   9 -10  -2    3.18    1.08
  -9  10   2    7.94    1.27
  -9  10   2    5.88    1.21
  -1  -9   2    3.40    1.59
  -9  10   2    3.77    1.14
   8 -10  -2   17.99    1.82
 -10   2  -2   17.76    2.67
   2   8  -2   13.06    2.28
 -10   2  -2   16.11    2.39
  -2  -8   2    9.30    2.10
  -8  10   2   15.45    1.68
 -10   3  -2   26.94    3.12
   3   7  -2   22.17    2.82
 -10   3  -2   25.17    3.12
   7 -10  -2   23.58    1.67
  -7  10   2   21.24    1.61
  -3  -7   2   22.67    2.86
  -7  10   2   24.62    1.49
 -10   4  -2    2.25    1.36
 -10   4  -2    3.08    1.48
   6 -10  -2    0.74    0.43
   4   6  -2   -0.05    0.91
  -6  10   2    1.70    0.56
  -6  10   2    1.25    0.57
  -6  10   2    1.22    0.27
  -6  10   2    2.04    0.31
  -4  -6   2    1.08    1.14
   5   5  -2   27.50    3.12
 -10   5  -2   25.10    2.98
 -10   5  -2   25.24    3.05
  -5  -5   2   20.60    2.91
  -5  10   2   23.68    1.05
  -5  10   2   23.36    1.05
  -5  -5   2   20.94    2.80
   6   4  -2   16.21    2.52
 -10   6  -2   24.46    2.94
 -10   6  -2   23.24    2.92
  -6  -4   2   15.41    2.52
  -6  -4   2   18.92    2.80
 -10   7  -2   36.71    3.66
 -10   7  -2   38.68    3.80
   7   3  -2   30.88    3.38
  -7  -3   2   28.91    3.48
  -7  -3   2   35.69    3.62
 -10   8  -2   10.66    2.19
   8   2  -2    9.44    2.12
 -10   8  -2    7.10    1.94
  -8  -2   2    7.25    1.91
  -8  -2   2    8.38    2.18
 -10   9  -2   16.46    2.68
 -10   9  -2   18.41    2.79
  -9  -1   2   13.36    2.40
  -9  -1   2   15.34    2.72
   0 -10  -2    2.84    0.42
   0 -10  -2    2.57    0.42
 -10  10  -2    1.83    1.43
 -10  10  -2    1.93    1.45
 -10   0   2    3.45    1.47
 -10   0   2    4.60    1.65
 -10  11  -2   -1.04    0.74
  -1 -10  -2   -0.46    0.46
 -10  11  -2   -0.27    0.91
 -11   1   2   -0.26    1.29
 -11   1   2    0.51    1.16
 -10  12  -2   23.03    3.24
 -10  12  -2   26.62    3.42
  -2 -10  -2   26.00    1.75
  -2 -10  -2   29.20    1.29
  -2 -10  -2   32.04    1.33
 -12   2   2   25.12    3.51
 -12   2   2   30.15    3.78
   2  10   2   27.36    1.62
 -10  13  -2    6.86    2.11
 -10  13  -2    5.65    1.89
  -3 -10  -2    6.64    1.22
  -3 -10  -2    9.59    1.08
   3  10   2    7.92    1.16
 -13   3   2    6.46    2.24
 -13   3   2   11.11    2.54
 -10  14  -2   -1.46    1.14
  -4 -10  -2    1.42    0.97
 -10  14  -2    0.88    1.45
  -4 -10  -2    1.62    0.81
 -14   4   2   -1.82    1.32
 -14   4   2    3.84    1.83
 -10  15  -2    0.88    1.51
  -5 -10  -2    0.84    0.99
 -10  15  -2   -0.76    1.14
 -15   5   2   -0.51    1.48
 -15   5   2    0.75    1.64
 -10  16  -2    9.35    2.55
  -6 -10  -2   13.52    2.06
 -10  16  -2    8.63    2.34
 -16   6   2   11.33    2.67
 -16   6   2    4.34    2.09
  -7 -10  -2    0.12    1.04
 -10  17  -2    0.10    1.53
 -10  17  -2    1.72    1.57
 -17   7   2   -2.31    1.32
 -17   7   2   -2.56    1.25
 -10  18  -2    3.79    1.92
 -10  18  -2    1.46    1.91
  -8 -10  -2    3.79    1.56
 -18   8   2    2.54    1.99
 -18   8   2    3.90    2.31
  -9 -10  -2   -0.91    1.21
 -10  19  -2   -0.72    1.33
 -19   9   2    0.05    1.93
 -19   9   2    1.24    1.93
 -10 -10  -2    4.98    1.98
 -10  20  -2    1.79    2.01
 -20  10   2   -1.72    1.60
 -20  10   2    0.58    1.89
 -10  21  -2    1.72    1.76
 -11 -10  -2    2.46    1.96
 -21  11   2    2.87    2.23
 -21  11   2    1.09    2.09
 -11  -9  -2   -0.03    1.52
  -9  20  -2    0.14    1.42
 -20  11   2    1.08    2.01
 -20  11   2   -0.72    1.63
 -11  -8  -2    6.39    2.18
  -8  19  -2    6.58    2.23
 -19  11   2    6.58    2.47
 -19  11   2    3.27    2.35
  -7  18  -2    4.55    1.88
 -11  -7  -2    0.11    1.41
 -18  11   2    5.32    2.23
 -18  11   2    2.79    2.01
  -6  17  -2    9.06    2.27
 -11  -6  -2    5.30    2.04
  -6  17  -2    8.32    2.15
 -17  11   2    4.58    2.09
   6 -17   2    5.02    1.92
 -17  11   2    8.38    2.41
 -11  -5  -2    2.01    1.78
  -5  16  -2    4.02    1.65
 -11  -5  -2    4.41    1.73
  -5  16  -2    2.42    1.58
 -16  11   2    3.41    1.74
   5 -16   2    4.84    1.95
 -16  11   2    1.97    1.76
  -4  15  -2   14.99    2.73
  -4  15  -2   10.31    2.31
 -11  -4  -2    7.44    2.16
 -11  -4  -2   11.25    2.50
 -15  11   2   10.87    2.28
 -15  11   2    7.83    2.15
   4 -15   2    6.39    1.91
 -11  -3  -2   19.79    2.88
 -11  -3  -2   19.45    2.97
  -3  14  -2   15.58    2.83
  -3  14  -2   16.84    2.69
 -14  11   2   14.76    2.43
   3 -14   2   13.60    2.51
 -14  11   2   16.57    2.64
  -2  13  -2    0.30    1.30
 -11  -2  -2    4.42    1.64
  -2  13  -2    1.32    1.41
  13 -11  -2    1.81    1.25
 -11  -2  -2    4.08    1.66
   2 -13   2    6.12    1.99
 -13  11   2    3.83    1.47
 -13  11   2    2.51    1.49
 -13  11   2    3.31    1.46
 -11  -1  -2   49.16    3.93
 -11  -1  -2   48.55    3.75
  12 -11  -2   52.07    3.53
  -1  12  -2   54.36    4.08
 -12  11   2   58.12    3.57
 -12  11   2   46.77    3.44
 -12  11   2   52.36    3.47
  11 -11  -2    8.27    1.71
 -11   0  -2    9.00    2.08
 -11   0  -2   10.03    2.18
   0  11  -2    9.44    2.09
 -11  11   2    6.54    1.58
   0 -11   2    5.39    1.89
 -11  11   2    7.75    1.53
 -11  11   2    8.29    1.68
   1  10  -2   -0.09    1.16
  10 -11  -2    0.17    0.74
 -11   1  -2    0.94    1.26
 -11   1  -2    1.17    1.29
 -10  11   2    1.42    0.88
 -10  11   2    1.85    0.98
 -10  11   2    2.13    0.94
  -1 -10   2    1.52    1.41
 -11   2  -2   22.89    2.99
   2   9  -2   21.44    2.93
   9 -11  -2   18.61    2.01
 -11   2  -2   19.85    2.81
  -9  11   2   17.21    1.88
  -9  11   2   18.33    1.88
  -2  -9   2   16.72    2.65
   8 -11  -2   50.85    2.65
 -11   3  -2   52.67    4.02
   3   8  -2   51.30    3.87
 -11   3  -2   55.02    3.99
  -8  11   2   51.45    2.62
   4   7  -2    6.64    1.74
 -11   4  -2    6.37    1.90
   7 -11  -2    5.55    0.83
   7 -11  -2    5.70    0.93
 -11   4  -2    7.29    1.94
  -7  11   2    6.21    0.65
  -4  -7   2    6.79    1.94
  -7  11   2    5.67    0.65
  -7  11   2    5.74    0.90
  -7  11   2    4.91    0.88
 -11   5  -2   31.90    3.54
   5   6  -2   31.59    3.40
 -11   5  -2   32.19    3.66
  -5  -6   2   24.27    3.08
  -5  -6   2   23.16    3.16
  -6  11   2   28.74    1.37
  -6  11   2   28.13    1.38
 -11   6  -2    1.69    1.49
   6   5  -2    3.56    1.44
 -11   6  -2    3.92    1.73
  -6  -5   2    3.24    1.62
  -6  -5   2    0.54    1.44
 -11   7  -2    4.88    1.82
 -11   7  -2    2.65    1.57
   7   4  -2    1.57    1.51
  -7  -4   2    3.05    1.43
  -7  -4   2    3.53    1.78
   8   3  -2    1.42    1.47
 -11   8  -2    2.53    1.50
 -11   8  -2    3.57    1.44
  -8  -3   2    0.35    1.42
  -8  -3   2    2.04    1.54
 -11   9  -2    0.84    1.25
 -11   9  -2    0.76    1.07
  -9  -2   2   -0.18    1.44
  -9  -2   2    1.45    1.52
 -11  10  -2    7.62    2.06
 -11  10  -2    8.05    2.15
 -10  -1   2   10.79    2.47
 -10  -1   2    9.95    2.52
 -11  11  -2    7.51    2.15
   0 -11  -2    6.09    0.51
   0 -11  -2    6.16    0.51
 -11  11  -2    9.60    2.23
 -11   0   2    5.96    1.94
 -11   0   2    7.05    2.24
 -11  12  -2   15.62    2.58
  -1 -11  -2   13.40    1.19
 -11  12  -2   11.37    2.50
  -1 -11  -2   15.88    1.14
 -12   1   2   11.69    2.57
 -12   1   2   10.01    2.23
  -2 -11  -2    3.48    0.91
 -11  13  -2    3.93    1.79
 -11  13  -2    5.67    1.93
 -13   2   2    2.87    2.00
   2  11   2    4.62    0.80
 -13   2   2    3.99    1.99
 -11  14  -2    2.73    1.55
 -11  14  -2    3.26    1.77
  -3 -11  -2    3.28    1.00
   3  11   2    4.27    0.97
 -14   3   2    5.57    2.21
 -14   3   2    1.51    1.78
 -11  15  -2   14.59    2.79
  -4 -11  -2   14.97    1.83
 -11  15  -2   13.28    2.78
 -15   4   2   14.28    3.12
 -15   4   2   15.94    3.12
 -11  16  -2   12.59    2.70
 -11  16  -2    8.70    2.31
  -5 -11  -2    8.63    1.62
 -16   5   2   12.72    3.01
 -16   5   2   11.62    3.06
  -6 -11  -2    0.99    1.15
 -11  17  -2    0.87    1.60
 -11  17  -2    0.58    1.42
 -17   6   2    2.52    1.95
 -17   6   2    2.86    1.90
  -7 -11  -2    2.58    1.34
 -11  18  -2    2.00    1.72
 -11  18  -2    3.65    1.83
 -18   7   2    4.11    2.31
 -18   7   2    8.45    2.74
 -11  19  -2    0.78    1.61
  -8 -11  -2   -1.39    1.35
 -19   8   2    3.51    2.20
 -19   8   2    8.20    2.78
 -11  20  -2    3.72    2.14
  -9 -11  -2    4.05    1.82
 -20   9   2    7.96    2.84
 -20   9   2    2.99    2.33
 -10 -11  -2   -0.98    1.48
 -11  21  -2    2.47    2.00
 -21  10   2   -1.66    1.67
 -21  10   2   -0.23    1.91
 -11 -11  -2    0.70    1.86
 -11  22  -2    4.04    2.02
 -22  11   2    2.25    2.36
 -22  11   2    2.02    2.25
 -12 -10  -2    0.11    1.93
 -10  22  -2    2.89    1.83
 -22  12   2   -0.01    2.17
  -9  21  -2    9.60    2.60
 -12  -9  -2    9.18    2.54
 -21  12   2    9.27    3.15
 -12  -8  -2    5.73    2.12
  -8  20  -2    5.44    2.23
 -20  12   2   10.39    3.05
 -20  12   2   10.67    2.96
 -12  -7  -2   -0.92    1.27
  -7  19  -2    1.92    1.72
 -19  12   2   -0.83    1.63
 -19  12   2   -0.40    1.56
 -12  -6  -2   -0.21    1.38
  -6  18  -2   -0.22    1.50
 -18  12   2    1.67    1.78
 -18  12   2    0.45    1.64
  -5  17  -2    2.23    1.59
 -12  -5  -2    1.99    1.76
  -5  17  -2    0.40    1.37
   5 -17   2    1.78    1.59
 -17  12   2    3.15    1.82
 -17  12   2   -0.29    1.29
 -12  -4  -2    0.46    1.34
  -4  16  -2    0.78    1.56
 -12  -4  -2   -1.29    1.33
  -4  16  -2   -0.21    1.32
 -16  12   2   -0.50    1.19
   4 -16   2   -0.07    1.51
 -16  12   2    1.06    1.49
 -12  -3  -2   -1.33    1.16
  -3  15  -2   -0.75    1.24
  -3  15  -2    0.56    1.36
 -12  -3  -2    2.35    1.50
 -15  12   2    2.41    1.39
 -15  12   2    1.25    1.33
   3 -15   2    1.03    1.58
 -12  -2  -2    4.32    1.91
  -2  14  -2    2.05    1.51
 -12  -2  -2    4.11    1.88
 -14  12   2    1.65    1.42
 -14  12   2    3.94    1.44
   2 -14   2    3.95    1.87
 -12  -1  -2   30.66    3.68
  -1  13  -2   22.19    3.15
 -12  -1  -2   38.16    4.07
   1 -13   2   25.23    3.21
 -13  12   2   32.26    3.23
 -13  12   2   29.20    3.13
 -12   0  -2   66.80    4.55
  12 -12  -2   63.08    3.83
   0  12  -2   59.55    4.33
 -12   0  -2   62.75    4.55
 -12  12   2   61.86    3.81
 -12  12   2   61.66    3.68
 -12  12   2   61.26    3.70
   0 -12   2   64.86    4.67
 -12   1  -2    3.76    1.66
 -12   1  -2    3.11    1.69
  11 -12  -2    3.06    1.21
   1  11  -2    4.60    1.75
 -11  12   2    1.79    1.07
 -11  12   2    2.00    1.14
 -11  12   2    3.22    1.15
  -1 -11   2    2.05    1.51
   2  10  -2   14.35    2.52
 -12   2  -2   13.51    2.46
 -12   2  -2   20.16    2.98
  10 -12  -2   10.19    1.65
 -10  12   2   16.62    1.90
  -2 -10   2   15.25    2.77
 -10  12   2   13.83    1.80
   9 -12  -2   32.27    2.24
 -12   3  -2   36.46    3.85
   3   9  -2   34.12    3.58
 -12   3  -2   42.06    4.21
  -9  12   2   31.05    2.14
  -3  -9   2   32.74    3.63
   8 -12  -2    2.66    0.84
 -12   4  -2    0.95    1.38
   4   8  -2    1.65    1.40
 -12   4  -2    3.36    1.59
  -8  12   2    3.13    0.86
  -8  12   2    2.90    0.82
  -8  12   2    2.68    0.60
  -4  -8   2    2.73    1.64
  -8  12   2    1.44    0.52
 -12   5  -2    7.54    1.92
   5   7  -2    2.80    1.63
 -12   5  -2    5.67    1.88
   7 -12  -2    5.54    0.92
  -5  -7   2    4.26    1.61
  -7  12   2    5.31    0.79
  -7  12   2    5.37    0.82
  -5  -7   2    2.32    1.66
   6   6  -2    8.96    2.13
 -12   6  -2    6.60    2.10
 -12   6  -2    8.54    2.22
  -6  -6   2    9.44    2.07
  -6  -6   2    7.83    2.23
   7   5  -2   -0.63    1.29
 -12   7  -2    0.20    1.38
 -12   7  -2    0.31    1.39
  -7  -5   2   -0.52    1.25
  -7  -5   2    0.90    1.12
 -12   8  -2   46.37    4.42
 -12   8  -2   36.46    4.00
   8   4  -2   38.60    4.00
  -8  -4   2   35.71    4.04
  -8  -4   2   35.69    3.96
 -12   9  -2    6.43    2.03
 -12   9  -2   10.41    2.37
  -9  -3   2    4.93    1.77
  -9  -3   2    7.67    2.27
 -12  10  -2    3.40    1.83
 -12  10  -2    5.50    1.94
 -10  -2   2    8.83    2.23
 -10  -2   2    5.24    1.87
 -12  11  -2   14.99    2.74
 -12  11  -2   14.12    2.69
 -11  -1   2   11.08    2.60
 -11  -1   2   19.55    3.21
 -12  12  -2    3.16    1.80
 -12  12  -2    4.00    1.74
 -12   0   2    2.76    1.99
 -12   0   2    3.34    1.71
 -12  13  -2   21.01    3.25
 -12  13  -2   19.34    3.13
  -1 -12  -2   17.56    1.23
  -1 -12  -2   19.85    1.33
 -13   1   2   18.24    3.29
 -13   1   2   22.03    3.51
 -12  14  -2    6.43    2.11
  -2 -12  -2    7.29    1.10
  -2 -12  -2    6.64    1.17
 -12  14  -2    9.86    2.41
 -14   2   2    4.19    2.12
 -14   2   2    4.37    1.88
 -12  15  -2   11.21    2.54
 -12  15  -2    6.99    2.19
  -3 -12  -2    5.21    1.17
 -15   3   2    1.39    1.93
 -15   3   2    4.73    2.31
 -12  16  -2    7.89    2.35
  -4 -12  -2    7.48    1.49
 -12  16  -2    3.61    1.81
 -16   4   2    2.97    1.92
 -16   4   2    8.84    2.73
 -12  17  -2    6.47    2.17
 -12  17  -2    4.66    2.00
  -5 -12  -2    4.32    1.32
 -17   5   2    4.72    2.36
 -17   5   2    2.27    2.10
  -6 -12  -2   -0.04    1.16
 -12  18  -2    1.59    1.72
 -12  18  -2   -0.56    1.59
 -18   6   2    0.75    1.84
 -18   6   2    0.53    2.10
  -7 -12  -2    1.24    1.28
 -12  19  -2    1.39    1.61
 -19   7   2    1.74    2.14
 -19   7   2   -0.90    1.82
 -12  20  -2    1.12    1.95
  -8 -12  -2    2.16    1.57
 -20   8   2    1.07    2.07
 -20   8   2    0.12    1.95
 -12  21  -2    1.84    2.23
  -9 -12  -2    6.11    2.04
 -21   9   2    7.97    2.95
 -21   9   2    3.14    2.44
 -10 -12  -2    5.76    2.24
 -12  22  -2    4.59    2.17
 -22  10   2    2.98    2.61
 -22  10   2   10.44    3.33
 -13  -9  -2    2.15    1.98
  -9  22  -2    1.85    1.96
 -22  13   2    4.30    2.66
 -13  -8  -2   10.68    2.87
  -8  21  -2    7.65    2.34
 -21  13   2    4.77    2.51
  -7  20  -2    5.34    1.98
 -13  -7  -2    6.46    2.50
 -20  13   2    2.71    2.19
 -13  -6  -2    1.37    1.79
  -6  19  -2   -0.85    1.24
 -19  13   2   -0.64    1.67
  -5  18  -2    3.64    1.92
 -13  -5  -2    3.07    1.76
 -18  13   2    3.43    1.97
 -13  -4  -2    3.69    1.86
 -13  -4  -2    3.94    2.12
  -4  17  -2    3.37    1.72
 -17  13   2    0.98    1.68
 -17  13   2    2.83    1.70
  -3  16  -2    0.59    1.53
 -13  -3  -2   -0.10    1.36
 -13  -3  -2   -2.43    1.34
 -16  13   2    0.71    1.41
 -16  13   2    1.53    1.50
   3 -16   2    2.66    1.74
 -13  -2  -2    3.41    2.00
  -2  15  -2    3.39    1.69
 -13  -2  -2    3.43    1.76
 -15  13   2    3.70    1.57
 -15  13   2    2.08    1.45
   2 -15   2    2.71    1.70
  -1  14  -2    7.08    2.00
 -13  -1  -2    6.62    1.98
 -13  -1  -2    9.52    2.44
   1 -14   2    9.28    2.29
 -14  13   2    6.88    1.78
 -14  13   2    6.09    1.75
   0  13  -2   18.30    2.93
 -13   0  -2   12.81    2.60
 -13   0  -2   11.95    2.55
 -13  13   2   14.92    2.15
 -13  13   2   13.08    2.18
   0 -13   2    8.95    2.23
   1  12  -2   13.76    2.67
 -13   1  -2   15.23    2.84
 -13   1  -2   18.38    3.07
  -1 -12   2   13.02    2.53
 -12  13   2   20.14    2.40
 -12  13   2   22.38    2.66
 -12  13   2   20.01    2.24
 -13   2  -2    6.62    2.22
  11 -13  -2    9.87    1.71
   2  11  -2   12.48    2.48
 -13   2  -2   16.74    2.92
 -11  13   2   11.48    1.81
 -11  13   2   15.10    1.80
  -2 -11   2   11.97    2.62
 -11  13   2   11.97    1.84
   3  10  -2   33.71    3.77
 -13   3  -2   37.96    4.30
  10 -13  -2   33.76    2.44
 -13   3  -2   36.16    4.01
  -3 -10   2   36.53    3.99
 -10  13   2   37.34    2.47
   4   9  -2   65.07    4.55
 -13   4  -2   64.79    4.80
   9 -13  -2   58.53    2.98
 -13   4  -2   68.52    4.75
  -9  13   2   60.98    2.93
  -4  -9   2   59.43    4.51
  -9  13   2   61.31    2.52
 -13   5  -2   11.66    2.62
   8 -13  -2    9.33    1.22
   5   8  -2    9.06    2.20
 -13   5  -2    9.86    2.35
  -5  -8   2   11.74    2.54
  -8  13   2    8.10    1.08
  -8  13   2   12.92    1.29
  -5  -8   2    7.52    2.17
 -13   6  -2    2.06    1.58
   7 -13  -2    2.33    0.61
 -13   6  -2    1.04    1.54
   6   7  -2    0.30    1.39
  -7  13   2    1.52    0.44
  -7  13   2    2.34    0.53
  -6  -7   2    2.40    1.58
  -6  -7   2    2.26    1.76
 -13   7  -2    5.58    2.02
   7   6  -2    8.59    2.28
 -13   7  -2    6.13    2.06
  -7  -6   2    2.74    1.73
  -7  -6   2    2.98    1.96
 -13   8  -2   15.60    2.85
   8   5  -2   19.56    3.11
 -13   8  -2   17.21    3.01
  -8  -5   2   23.91    3.40
  -8  -5   2   17.57    3.10
 -13   9  -2    0.41    1.11
 -13   9  -2    1.04    1.52
  -9  -4   2    0.34    1.64
  -9  -4   2    2.26    1.63
 -13  10  -2   26.19    3.56
 -13  10  -2   23.82    3.42
 -10  -3   2   16.76    2.99
 -10  -3   2   27.76    3.72
 -13  11  -2   10.32    2.55
 -13  11  -2    8.99    2.38
 -11  -2   2    9.45    2.65
 -11  -2   2   11.24    2.74
 -13  12  -2   25.26    3.54
 -13  12  -2   30.98    3.96
 -12  -1   2   29.40    4.09
 -12  -1   2   27.36    3.89
 -13  13  -2    6.43    2.19
 -13  13  -2    8.77    2.46
 -13   0   2    6.74    2.36
 -13   0   2    7.80    2.38
  -1 -13  -2    3.99    0.78
  -1 -13  -2    5.42    0.79
 -13  14  -2    3.90    1.95
 -13  14  -2    5.16    2.06
 -14   1   2    5.53    2.08
 -14   1   2    5.36    2.22
 -13  15  -2    2.77    1.86
  -2 -13  -2    3.21    0.88
 -13  15  -2    5.34    2.03
 -15   2   2    3.53    2.09
 -15   2   2    2.51    2.15
 -13  16  -2   11.84    2.81
 -13  16  -2    5.59    2.22
  -3 -13  -2    9.30    1.42
 -16   3   2    7.30    2.57
 -16   3   2    8.52    2.70
  -4 -13  -2   11.23    1.73
 -13  17  -2   12.70    2.88
 -13  17  -2   12.95    2.92
 -17   4   2   12.17    3.23
 -17   4   2    9.74    3.04
 -13  18  -2    0.66    1.70
  -5 -13  -2    7.40    1.64
 -13  18  -2    3.30    1.91
 -18   5   2    3.39    2.56
 -18   5   2    6.37    2.42
 -13  19  -2    2.59    2.17
  -6 -13  -2    1.40    1.27
 -19   6   2    4.60    2.50
 -19   6   2    1.74    2.05
 -13  20  -2    4.51    2.09
  -7 -13  -2    3.41    1.55
 -20   7   2    0.68    2.07
 -20   7   2    0.12    2.07
 -13  21  -2    5.87    2.49
  -8 -13  -2    3.12    1.62
 -21   8   2    4.51    2.67
 -21   8   2    8.25    3.09
  -9 -13  -2    3.92    1.96
 -13  22  -2    5.77    2.72
 -22   9   2    0.87    2.39
 -22   9   2    5.87    2.99
  -8  22  -2    3.61    2.07
 -14  -8  -2    5.65    2.50
 -22  14   2    5.14    2.66
  -7  21  -2    1.04    1.79
 -14  -7  -2   -0.30    2.01
 -21  14   2   -2.37    1.48
 -14  -6  -2    1.83    2.14
  -6  20  -2    2.02    1.83
 -20  14   2    5.37    2.52
  -5  19  -2    1.35    1.69
 -14  -5  -2    3.96    2.06
 -19  14   2    4.76    2.20
  -4  18  -2    4.43    1.78
 -14  -4  -2   -0.04    1.58
 -18  14   2    0.88    1.58
  -3  17  -2    1.53    1.50
 -14  -3  -2   -0.37    1.49
 -14  -3  -2   -1.15    1.40
 -17  14   2   -0.39    1.35
 -14  -2  -2    9.83    2.57
 -14  -2  -2    5.42    2.16
  -2  16  -2    9.59    2.39
   2 -16   2    4.04    1.94
 -16  14   2    4.60    1.84
  -1  15  -2    1.48    1.54
 -14  -1  -2   -0.28    1.56
 -14  -1  -2    1.94    1.55
   1 -15   2    2.09    1.71
 -15  14   2    4.46    1.73
 -14   0  -2   -0.59    1.35
 -14   0  -2   -1.29    1.44
   0  14  -2    1.56    1.51
 -14  14   2    1.96    1.32
   0 -14   2   -0.30    1.37
 -14   1  -2   29.34    3.94
   1  13  -2   25.63    3.50
 -14   1  -2   20.44    3.39
 -13  14   2   26.90    2.88
  -1 -13   2   19.98    3.13
 -14   2  -2   43.30    4.63
   2  12  -2   34.62    3.91
 -14   2  -2   50.26    4.94
 -12  14   2   42.37    2.98
  -2 -12   2   29.60    3.68
   3  11  -2    4.47    1.91
 -14   3  -2    8.64    2.41
 -14   3  -2   12.39    2.69
 -11  14   2    8.77    1.54
  -3 -11   2    5.59    1.93
 -14   4  -2   17.01    3.11
  10 -14  -2   21.72    2.14
 -14   4  -2   21.25    3.33
   4  10  -2   16.50    2.80
  -4 -10   2   12.58    2.74
 -10  14   2   17.83    1.42
 -10  14   2   18.11    1.89
 -14   5  -2   12.69    2.70
   9 -14  -2   12.44    1.49
   5   9  -2    8.88    2.31
 -14   5  -2    9.90    2.49
  -5  -9   2   10.55    2.53
  -5  -9   2   12.07    2.67
  -9  14   2   11.35    1.36
  -9  14   2   12.21    1.37
 -14   6  -2   15.36    2.91
   6   8  -2   14.35    2.64
   8 -14  -2   14.41    1.37
 -14   6  -2   14.20    2.84
  -8  14   2   13.88    1.18
  -8  14   2   15.54    1.18
  -6  -8   2   11.44    2.68
  -6  -8   2   16.86    2.98
 -14   7  -2   22.53    3.41
 -14   7  -2   20.60    3.39
   7   7  -2   22.90    3.31
  -7  -7   2   16.24    2.96
  -7  -7   2   18.30    3.14
   8   6  -2   67.60    4.80
 -14   8  -2   58.84    5.39
 -14   8  -2   73.47    5.17
  -8  -6   2   68.69    5.17
  -8  -6   2   48.07    4.93
 -14   9  -2   33.70    4.17
 -14   9  -2   34.88    4.13
  -9  -5   2   33.53    4.17
  -9  -5   2   32.28    4.10
 -14  10  -2    0.56    1.60
 -14  10  -2    2.84    1.75
 -10  -4   2    2.00    1.70
 -10  -4   2    1.58    1.50
 -14  11  -2   14.09    2.88
 -14  11  -2   14.28    2.87
 -11  -3   2   14.46    3.14
 -11  -3   2   17.13    3.21
 -14  12  -2    3.66    1.84
 -14  12  -2    4.04    1.91
 -12  -2   2    3.54    1.88
 -12  -2   2    5.07    2.34
 -14  13  -2    2.70    1.64
 -14  13  -2    7.06    2.30
 -13  -1   2    2.08    1.96
 -13  -1   2    2.53    2.10
 -14  14  -2    0.73    1.63
 -14  14  -2    2.20    1.85
 -14   0   2    0.87    1.84
 -14   0   2    2.32    1.95
  -1 -14  -2    0.99    0.51
 -14  15  -2    0.35    1.49
 -14  15  -2    1.88    1.99
 -15   1   2    0.44    1.88
 -15   1   2    1.26    1.59
  -2 -14  -2   20.97    1.76
 -14  16  -2   14.75    3.15
 -14  16  -2   17.11    3.32
 -16   2   2   21.61    3.90
 -16   2   2   23.56    4.11
  -3 -14  -2    1.94    1.00
 -14  17  -2    2.00    1.78
 -14  17  -2    2.82    1.91
 -17   3   2    0.47    1.87
 -17   3   2    1.81    2.10
 -14  18  -2    3.25    2.03
 -14  18  -2    3.41    1.94
  -4 -14  -2    4.06    1.36
 -18   4   2    8.74    3.08
 -18   4   2    4.01    2.53
 -14  19  -2    1.64    1.77
  -5 -14  -2   -0.59    0.98
 -19   5   2    0.98    2.06
 -19   5   2   -0.34    1.95
 -14  20  -2    5.28    2.54
  -6 -14  -2    3.73    1.52
 -20   6   2    3.35    2.52
 -20   6   2    6.90    3.06
 -14  21  -2    1.06    1.77
  -7 -14  -2   -0.21    1.30
 -21   7   2   -4.02    1.74
 -21   7   2   -3.53    1.72
  -8 -14  -2    0.32    1.53
 -14  22  -2    1.73    1.83
 -22   8   2   -1.95    1.84
 -22   8   2    3.74    2.80
  -7  22  -2   -0.88    1.44
 -15  -7  -2   -3.48    1.83
 -22  15   2    2.56    2.25
 -15  -6  -2   10.89    3.13
  -6  21  -2    7.05    2.31
 -21  15   2    8.01    2.75
  -5  20  -2   -0.79    1.25
 -15  -5  -2   -1.04    1.98
 -20  15   2    0.06    1.68
  -4  19  -2    1.70    1.69
 -15  -4  -2    0.63    1.84
 -19  15   2    1.68    1.61
 -15  -3  -2    1.19    1.87
  -3  18  -2    1.05    1.34
 -18  15   2    2.71    1.84
 -15  -2  -2   -1.99    1.21
 -15  -2  -2    2.70    2.09
  -2  17  -2    0.94    1.75
 -17  15   2    0.08    1.50
 -15  -1  -2   11.45    2.76
  -1  16  -2    4.40    2.10
 -15  -1  -2    7.55    2.50
 -16  15   2    7.07    2.05
 -15   0  -2   15.81    3.08
   0  15  -2   11.53    2.68
 -15   0  -2   11.88    2.85
 -15  15   2   10.22    2.14
   0 -15   2    6.69    2.23
 -15   1  -2    5.06    2.18
   1  14  -2    5.03    1.94
 -15   1  -2    2.06    1.86
  -1 -14   2    4.73    2.13
 -14  15   2    5.53    1.71
 -15   2  -2   23.82    3.72
   2  13  -2   13.54    2.72
 -15   2  -2   22.41    3.56
 -13  15   2   19.52    2.43
  -2 -13   2   16.37    2.89
   3  12  -2    2.06    1.69
 -15   3  -2    5.76    2.17
 -15   3  -2    7.68    2.44
 -12  15   2    6.71    1.44
  -3 -12   2    4.12    2.01
 -15   4  -2   14.57    3.01
 -15   4  -2   20.27    3.39
   4  11  -2   21.40    3.21
 -11  15   2   17.04    1.97
  -4 -11   2   17.58    3.07
  -4 -11   2   14.95    2.90
 -15   5  -2   12.94    2.76
 -15   5  -2    9.48    2.59
   5  10  -2   10.33    2.44
  -5 -10   2    8.92    2.50
 -10  15   2    9.49    1.47
  -5 -10   2    7.52    2.33
 -10  15   2    7.89    1.29
 -15   6  -2   -1.86    1.31
   6   9  -2    0.91    1.48
   9 -15  -2    0.87    0.66
 -15   6  -2   -0.46    1.53
  -9  15   2    0.66    0.64
  -6  -9   2    0.60    1.56
  -6  -9   2    0.08    1.51
  -9  15   2    1.27    0.63
 -15   7  -2   16.72    3.02
   7   8  -2   15.93    2.91
   8 -15  -2   14.18    1.23
 -15   7  -2   11.49    2.81
  -7  -8   2   12.77    2.79
  -8  15   2   12.09    0.73
  -8  15   2   12.96    0.76
  -7  -8   2   11.90    2.72
   8   7  -2    9.36    2.45
 -15   8  -2   10.22    2.64
 -15   8  -2   14.77    3.05
  -8  -7   2    6.31    2.18
  -8  -7   2    8.64    2.43
 -15   9  -2    5.03    2.01
 -15   9  -2    1.73    1.82
  -9  -6   2    1.12    1.86
  -9  -6   2    0.82    1.75
 -15  10  -2   10.12    2.52
 -15  10  -2    8.87    2.44
 -10  -5   2    7.43    2.26
 -10  -5   2   13.31    2.95
 -15  11  -2    4.52    2.09
 -15  11  -2    1.95    1.73
 -11  -4   2    1.92    1.80
 -11  -4   2   -2.51    1.47
 -15  12  -2    7.04    2.36
 -15  12  -2    3.66    1.80
 -12  -3   2    0.72    1.78
 -12  -3   2    3.86    2.11
 -15  13  -2   -0.97    1.45
 -15  13  -2   -0.39    1.45
 -13  -2   2   -0.65    1.70
 -13  -2   2    2.64    2.19
 -15  14  -2    6.27    2.42
 -15  14  -2    9.16    2.49
 -14  -1   2    8.26    2.45
 -14  -1   2    5.78    2.23
 -15  15  -2   -0.51    1.62
 -15  15  -2    3.25    2.00
 -15   0   2    0.65    1.87
 -15   0   2    2.28    2.06
  -1 -15  -2    3.58    0.67
 -15  16  -2    6.11    2.36
 -15  16  -2    5.32    2.09
 -16   1   2    2.69    2.42
 -16   1   2    0.91    1.92
  -2 -15  -2    0.94    0.74
 -15  17  -2   -2.26    1.38
 -15  17  -2    0.74    1.55
 -17   2   2    0.25    2.06
 -17   2   2   -0.93    1.78
 -15  18  -2   -0.30    1.85
  -3 -15  -2    0.43    0.94
 -15  18  -2    1.51    1.73
 -18   3   2   -1.87    1.83
 -18   3   2    2.88    2.42
  -4 -15  -2   -1.93    0.81
 -15  19  -2   -0.69    1.61
 -19   4   2    3.94    2.45
 -19   4   2    1.76    1.97
  -5 -15  -2    4.02    1.49
 -15  20  -2    4.01    2.33
 -20   5   2    0.27    2.27
 -20   5   2    2.15    2.42
  -6 -15  -2    3.74    1.68
 -15  21  -2    9.84    2.97
 -21   6   2   10.65    3.44
 -21   6   2   10.20    3.49
 -15  22  -2   -1.61    1.79
  -7 -15  -2   -0.55    1.53
 -22   7   2    2.44    2.66
 -22   7   2   -0.76    1.76
 -16  -6  -2    1.66    2.45
  -6  22  -2    3.40    2.06
 -22  16   2   -0.35    1.84
 -16  -5  -2   -4.18    1.69
  -5  21  -2    3.94    2.09
 -21  16   2    3.51    2.19
  -4  20  -2    3.41    2.05
 -16  -4  -2    0.92    2.30
 -20  16   2    6.18    2.60
 -16  -3  -2   -2.48    1.60
  -3  19  -2   -0.15    1.26
 -19  16   2   -0.86    1.36
  -2  18  -2    0.19    1.58
 -16  -2  -2    7.10    2.87
 -18  16   2    4.04    1.98
 -16  -1  -2   -3.22    1.39
 -16  -1  -2   -0.60    1.75
  -1  17  -2    1.41    1.66
 -17  16   2   -0.54    1.35
 -16   0  -2    1.92    1.82
 -16   0  -2    1.32    1.80
   0  16  -2    0.58    1.55
 -16  16   2    1.69    1.46
 -16   1  -2    9.12    2.75
   1  15  -2   12.30    2.59
 -16   1  -2   13.73    3.12
 -15  16   2    9.77    2.16
  -1 -15   2   12.62    2.91
 -16   2  -2    0.11    1.56
   2  14  -2    1.61    1.75
 -16   2  -2    0.59    1.67
 -14  16   2    1.21    1.02
  -2 -14   2    2.73    1.73
   3  13  -2   11.41    2.61
 -16   3  -2   12.44    3.03
 -16   3  -2   16.40    3.42
  -3 -13   2   14.12    2.79
 -13  16   2   11.68    1.96
   4  12  -2    1.29    1.65
 -16   4  -2    2.36    1.91
 -16   4  -2    0.73    1.79
  -4 -12   2    0.54    1.61
 -12  16   2    0.14    0.93
  -4 -12   2    1.20    1.76
   5  11  -2   12.59    2.75
 -16   5  -2   13.42    3.04
 -16   5  -2   17.78    3.35
  -5 -11   2   17.17    3.17
 -11  16   2   12.43    1.69
  -5 -11   2   12.27    2.94
 -16   6  -2   26.60    4.03
 -16   6  -2   28.46    4.09
   6  10  -2   28.27    3.79
  -6 -10   2   26.77    3.85
  -6 -10   2   27.86    3.89
 -10  16   2   29.64    1.94
 -16   7  -2   -2.63    1.31
   7   9  -2   -1.89    1.60
 -16   7  -2   -0.34    1.69
  -7  -9   2   -0.45    1.57
  -7  -9   2   -0.48    1.62
  -9  16   2    1.00    0.51
  -9  16   2    0.24    0.45
 -16   8  -2   26.42    4.04
   8   8  -2   28.02    3.81
 -16   8  -2   31.00    4.25
  -8  -8   2   31.74    4.12
  -8  -8   2   32.11    4.27
 -16   9  -2    4.99    2.18
 -16   9  -2    6.97    2.26
  -9  -7   2    6.21    2.43
  -9  -7   2    3.04    1.74
 -16  10  -2    0.59    1.65
 -16  10  -2   -0.44    1.59
 -10  -6   2    1.75    2.03
 -10  -6   2   -0.60    1.57
 -16  11  -2   12.74    2.93
 -16  11  -2   15.22    3.18
 -11  -5   2    8.90    2.61
 -11  -5   2   12.85    3.23
 -16  12  -2   17.17    3.32
 -16  12  -2   25.53    4.04
 -12  -4   2   15.11    3.45
 -12  -4   2   18.53    3.69
 -16  13  -2    0.54    1.69
 -16  13  -2    0.66    1.61
 -13  -3   2   -1.95    1.48
 -13  -3   2    0.02    1.95
 -16  14  -2   47.11    5.34
 -16  14  -2   47.10    5.22
 -14  -2   2   43.51    5.34
 -14  -2   2   47.51    5.59
 -16  15  -2    2.50    2.11
 -16  15  -2    3.46    1.93
 -15  -1   2    2.92    2.36
 -15  -1   2    2.00    2.22
 -16  16  -2    2.80    2.01
 -16  16  -2    2.38    1.88
 -16   0   2    5.77    2.49
 -16   0   2    0.51    2.07
 -16  17  -2   -1.32    1.59
 -16  17  -2   -0.64    1.77
 -17   1   2   -1.03    1.73
 -17   1   2    1.54    2.17
 -16  18  -2    1.51    1.98
 -16  18  -2   -2.36    1.36
 -18   2   2    0.31    2.35
 -18   2   2    3.14    2.40
 -16  19  -2   -0.68    1.49
 -19   3   2    4.25    2.44
 -19   3   2    1.02    2.34
 -16  20  -2   12.23    3.34
 -20   4   2   12.36    3.40
 -20   4   2    7.94    3.17
 -16  21  -2    7.54    2.58
 -21   5   2    5.51    3.04
 -21   5   2    7.07    3.20
 -16  22  -2   -0.51    1.98
 -22   6   2   -0.97    1.63
 -22   6   2   -0.03    2.75
  -4  21  -2   -1.20    1.52
 -17  -4  -2   -0.51    2.29
 -21  17   2    0.62    1.93
 -17  -3  -2    2.32    2.47
  -3  20  -2    0.62    1.70
 -20  17   2    2.20    1.91
  -2  19  -2    0.86    1.67
 -17  -2  -2    3.94    2.50
 -19  17   2    5.34    2.09
 -17  -1  -2    6.29    2.64
  -1  18  -2    4.75    1.88
 -17  -1  -2    3.63    2.31
 -18  17   2    3.67    1.83
 -17   0  -2   16.91    3.41
   0  17  -2   17.42    3.25
 -17   0  -2   25.75    4.18
 -17  17   2   17.83    2.86
   1  16  -2   10.04    2.63
 -17   1  -2    5.65    2.40
 -17   1  -2   12.92    3.14
 -16  17   2   10.73    2.18
   2  15  -2   12.17    2.81
 -17   2  -2   10.88    2.90
 -17   2  -2    9.53    2.83
 -15  17   2    8.73    1.94
 -17   3  -2    1.80    1.91
 -17   3  -2    0.21    1.80
   3  14  -2   -0.46    1.26
  -3 -14   2    3.53    1.89
  -3 -14   2   -0.26    1.79
 -14  17   2    0.91    1.06
 -17   4  -2   10.21    2.94
 -17   4  -2   13.42    2.98
   4  13  -2    5.76    2.07
  -4 -13   2   10.09    2.70
 -13  17   2    8.17    1.64
  -4 -13   2    5.01    2.42
   5  12  -2    1.81    1.94
 -17   5  -2    1.21    1.90
 -17   5  -2    1.57    1.91
  -5 -12   2    1.61    1.69
 -12  17   2    0.74    0.97
  -5 -12   2    1.33    1.54
 -17   6  -2    0.66    1.68
   6  11  -2    2.20    1.88
 -17   6  -2    1.92    2.06
 -11  17   2    0.73    0.84
  -6 -11   2    0.55    1.75
  -6 -11   2    0.70    1.68
   7  10  -2    6.80    2.29
 -17   7  -2    8.63    2.76
 -17   7  -2    3.79    2.41
  -7 -10   2    4.26    2.13
  -7 -10   2    7.00    2.59
 -10  17   2    6.59    0.96
 -17   8  -2   28.26    4.33
 -17   8  -2   19.43    3.63
  -8  -9   2   20.78    3.66
  -8  -9   2   24.47    3.88
 -17   9  -2    4.14    2.29
 -17   9  -2    2.46    2.16
  -9  -8   2    1.07    1.85
  -9  -8   2    4.82    2.23
 -17  10  -2    6.04    2.40
 -17  10  -2   12.53    3.07
 -10  -7   2    8.07    2.66
 -10  -7   2   12.01    3.17
 -17  11  -2   16.47    3.32
 -17  11  -2   11.86    3.00
 -11  -6   2   13.63    3.14
 -11  -6   2   13.55    3.23
 -17  12  -2    1.08    1.83
 -17  12  -2    2.28    1.94
 -12  -5   2    2.86    2.11
 -12  -5   2    0.46    1.91
 -17  13  -2    3.60    2.18
 -17  13  -2   10.96    2.81
 -13  -4   2    7.31    2.87
 -13  -4   2   10.76    3.12
 -17  14  -2    2.65    2.08
 -17  14  -2    5.29    2.36
 -14  -3   2    4.72    2.64
 -14  -3   2    4.76    2.25
 -17  15  -2    8.15    2.62
 -17  15  -2    7.75    2.80
 -15  -2   2    3.90    2.53
 -15  -2   2    2.12    1.61
 -17  16  -2    2.20    2.02
 -17  16  -2    2.35    2.00
 -16  -1   2   -0.64    1.65
 -16  -1   2   -2.09    1.01
 -17  17  -2   -1.16    1.59
 -17  17  -2   -0.77    1.57
 -17   0   2    2.34    2.20
 -17   0   2    3.72    2.63
 -17  18  -2    5.59    2.46
 -17  18  -2    8.70    2.61
 -18   1   2    8.80    3.34
 -18   1   2    1.19    2.43
 -17  19  -2    0.90    1.88
 -19   2   2   -4.70    1.73
 -19   2   2   -1.87    1.94
 -17  20  -2    0.00    1.82
 -20   3   2    1.10    2.66
 -20   3   2    2.61    2.18
 -17  21  -2   -1.65    1.84
 -21   4   2    1.35    2.62
 -21   4   2    0.42    2.39
  -3  21  -2    8.80    2.65
 -18  -3  -2   20.77    4.38
 -21  18   2    8.57    2.98
 -18  -2  -2    0.69    2.24
  -2  20  -2   -0.91    1.68
 -20  18   2   -1.14    1.35
  -1  19  -2    6.02    2.34
 -18  -1  -2    5.73    2.86
 -19  18   2    2.57    1.86
 -18   0  -2    7.23    2.71
   0  18  -2   11.38    2.80
 -18   0  -2   12.01    3.28
 -18  18   2    9.21    2.35
 -18   1  -2   11.36    3.23
 -18   1  -2    9.87    3.08
   1  17  -2    9.41    2.52
 -17  18   2   10.53    2.35
 -18   2  -2    1.65    2.00
   2  16  -2    7.62    2.30
 -18   2  -2    7.50    2.80
  -2 -16   2   12.35    3.10
 -16  18   2    8.10    2.07
   3  15  -2    3.27    1.95
 -18   3  -2    3.46    2.42
 -18   3  -2    3.84    2.29
  -3 -15   2    2.65    2.15
 -15  18   2    4.01    1.64
 -18   4  -2    6.04    2.57
   4  14  -2    8.14    2.34
 -18   4  -2    3.61    2.47
  -4 -14   2   10.74    2.81
 -14  18   2    7.56    1.76
 -18   5  -2    7.88    2.64
 -18   5  -2    3.45    2.20
   5  13  -2    7.24    2.49
  -5 -13   2   10.81    2.74
 -13  18   2    7.57    1.57
  -5 -13   2   -0.79    1.94
 -18   6  -2   -0.73    1.71
   6  12  -2    4.50    2.11
 -18   6  -2    2.89    2.28
 -12  18   2    1.81    1.01
  -6 -12   2    0.54    1.89
  -6 -12   2    4.92    2.42
 -18   7  -2   12.36    3.08
   7  11  -2   10.17    2.74
 -18   7  -2    6.80    2.43
  -7 -11   2   11.27    2.86
 -11  18   2   10.94    1.30
  -7 -11   2    9.03    2.73
 -18   8  -2    0.87    1.81
 -18   8  -2    1.14    1.96
  -8 -10   2   -2.48    1.51
  -8 -10   2    0.34    1.77
 -18   9  -2    2.07    1.99
 -18   9  -2    0.50    1.37
  -9  -9   2   -0.95    1.64
  -9  -9   2    0.26    1.69
 -18  10  -2    7.69    2.74
 -18  10  -2   10.65    3.06
 -10  -8   2    8.46    2.83
 -10  -8   2    7.05    2.77
 -18  11  -2   16.59    3.52
 -18  11  -2   15.91    3.52
 -11  -7   2    8.82    3.07
 -11  -7   2   10.80    3.06
 -18  12  -2    3.03    2.12
 -18  12  -2    0.32    1.89
 -12  -6   2   -2.12    1.46
 -12  -6   2    1.06    2.06
 -18  13  -2   11.63    3.05
 -18  13  -2   16.24    3.64
 -13  -5   2    7.00    2.86
 -13  -5   2    9.39    3.08
 -18  14  -2    2.31    2.10
 -18  14  -2   -1.04    1.58
 -14  -4   2    0.04    2.04
 -14  -4   2    0.36    1.98
 -18  15  -2    6.69    2.60
 -18  15  -2    3.16    2.34
 -15  -3   2    7.42    2.80
 -15  -3   2    8.73    3.13
 -18  16  -2    0.83    1.87
 -18  16  -2    0.90    1.81
 -16  -2   2    1.10    2.26
 -16  -2   2   -0.78    2.10
 -18  17  -2    5.19    2.46
 -18  17  -2    1.91    2.35
 -17  -1   2    6.92    3.18
 -17  -1   2    0.35    2.01
 -18  18  -2    0.59    1.95
 -18  18  -2    0.73    1.91
 -18   0   2    0.00    2.38
 -18   0   2    4.33    2.94
 -18  19  -2    5.12    2.51
 -19   1   2    7.96    3.27
 -19   1   2    1.60    2.63
 -18  20  -2    0.00    1.71
 -20   2   2    1.71    2.81
 -20   2   2   -0.98    2.32
 -18  21  -2   -0.59    1.84
 -21   3   2    3.82    2.85
 -21   3   2   -0.60    2.48
  -1  20  -2    2.90    2.13
 -19  -1  -2    2.63    2.55
 -20  19   2    4.03    2.19
   0  19  -2    6.29    2.22
 -19   0  -2   -0.68    2.18
 -19  19   2    1.45    1.66
 -19   1  -2    0.21    2.20
   1  18  -2    3.27    2.11
 -19   1  -2    1.73    2.22
  -1 -18   2    5.13    2.33
 -18  19   2    3.43    1.92
 -19   2  -2    1.23    1.99
   2  17  -2    0.23    1.51
 -19   2  -2   -0.88    1.73
 -17  19   2   -1.22    1.06
  -2 -17   2    1.04    2.05
 -19   3  -2   -0.17    1.98
 -19   3  -2   -0.47    1.96
   3  16  -2    0.13    1.64
 -16  19   2    2.36    1.50
  -3 -16   2    4.95    2.47
 -19   4  -2   10.86    3.30
   4  15  -2   11.58    2.91
 -19   4  -2   14.22    3.55
 -15  19   2   14.47    2.37
  -4 -15   2   15.47    3.15
   5  14  -2   -2.27    1.45
 -19   5  -2    1.83    2.26
 -19   5  -2   -0.62    1.88
 -14  19   2    0.14    1.10
  -5 -14   2   -2.60    1.46
 -19   6  -2    1.06    1.85
 -19   6  -2    3.07    2.22
   6  13  -2    0.43    1.73
  -6 -13   2    0.84    2.04
 -13  19   2    3.59    1.22
 -19   7  -2   -2.52    1.54
 -19   7  -2    2.48    2.30
 -12  19   2    2.23    0.91
  -7 -12   2    3.05    2.14
  -7 -12   2    2.45    2.26
 -19   8  -2    7.73    2.82
 -19   8  -2    7.42    2.97
  -8 -11   2   10.85    2.93
  -8 -11   2    8.91    2.81
 -19   9  -2   -0.35    1.81
 -19   9  -2   -1.26    1.72
  -9 -10   2    0.54    2.34
  -9 -10   2    1.85    1.90
 -19  10  -2    0.44    2.06
 -19  10  -2   -1.09    1.86
 -10  -9   2    4.38    2.39
 -10  -9   2    3.82    2.43
 -19  11  -2    4.24    2.54
 -19  11  -2    7.96    2.86
 -11  -8   2    2.20    2.14
 -11  -8   2    4.71    2.74
 -19  12  -2    2.22    2.10
 -19  12  -2    0.82    1.97
 -12  -7   2    0.29    2.04
 -12  -7   2   -3.88    1.54
 -19  13  -2    0.37    1.88
 -19  13  -2    1.64    1.98
 -13  -6   2    0.27    2.09
 -13  -6   2   -0.69    1.94
 -19  14  -2   15.51    3.55
 -19  14  -2   17.33    3.96
 -14  -5   2   13.08    3.55
 -14  -5   2   12.69    3.49
 -19  15  -2    2.29    2.17
 -19  15  -2    5.68    2.64
 -15  -4   2    1.87    2.42
 -15  -4   2   -1.28    1.97
 -19  16  -2   -1.57    1.98
 -19  16  -2    2.50    2.16
 -16  -3   2    0.96    2.35
 -16  -3   2    2.37    2.54
 -19  17  -2   -0.20    1.82
 -19  17  -2   -0.43    1.99
 -17  -2   2    2.98    2.82
 -17  -2   2    1.96    2.47
 -19  18  -2    1.12    1.95
 -18  -1   2    1.19    2.58
 -18  -1   2   -2.93    2.08
 -19  19  -2    4.01    2.50
 -19   0   2    4.02    3.04
 -19   0   2    8.09    3.41
 -19  20  -2    2.19    2.46
 -20   1   2    3.89    3.16
 -20   1   2   -0.19    2.39
   1  19  -2    4.90    2.05
 -20   1  -2   -0.96    2.10
  -1 -19   2    6.47    2.59
 -19  20   2    1.47    1.76
 -20   2  -2    3.77    2.64
   2  18  -2    1.26    2.07
 -20   2  -2    1.17    2.39
 -18  20   2    0.50    1.30
  -2 -18   2    0.40    1.90
   3  17  -2   -1.03    1.69
 -20   3  -2    1.15    2.19
 -20   3  -2   -0.01    2.04
  -3 -17   2    1.99    2.16
 -17  20   2   -0.81    1.32
 -20   4  -2    3.41    2.59
   4  16  -2    8.42    2.63
 -20   4  -2    2.94    2.51
 -16  20   2    9.14    2.00
  -4 -16   2    6.20    2.81
 -20   5  -2    4.71    2.64
   5  15  -2    2.56    2.26
 -20   5  -2   -0.02    2.08
 -15  20   2    4.91    1.55
  -5 -15   2    2.28    2.48
 -20   6  -2   -3.02    1.67
 -20   6  -2   -0.21    1.93
 -14  20   2    4.43    1.34
  -6 -14   2    3.80    2.65
 -20   7  -2    1.32    2.35
 -20   7  -2    2.78    2.48
  -7 -13   2    6.21    2.48
 -13  20   2    2.05    0.97
 -20   8  -2    1.79    2.40
 -20   8  -2    7.78    2.74
  -8 -12   2    3.73    2.36
 -20   9  -2    2.29    2.51
 -20   9  -2    2.39    2.06
  -9 -11   2    1.60    2.17
 -20  10  -2    0.96    2.17
 -20  10  -2    4.88    2.59
 -10 -10   2   -1.35    1.93
 -10 -10   2    1.52    2.06
 -20  11  -2    3.51    2.21
 -20  11  -2    2.76    2.44
 -11  -9   2    4.74    2.62
 -11  -9   2    4.38    2.45
 -20  12  -2   -0.26    2.01
 -20  12  -2    1.02    2.16
 -12  -8   2    0.07    2.07
 -12  -8   2   -3.19    1.47
 -20  13  -2    3.40    2.40
 -20  13  -2    5.65    2.66
 -13  -7   2   -0.52    2.30
 -13  -7   2    0.72    2.35
 -20  14  -2    2.44    2.24
 -20  14  -2   -1.44    1.84
 -14  -6   2    3.73    2.66
 -14  -6   2    0.53    1.71
 -20  15  -2    1.60    2.16
 -20  15  -2    7.67    2.97
 -15  -5   2    3.69    2.78
 -15  -5   2    3.31    2.55
 -20  16  -2    0.05    1.92
 -20  16  -2    2.57    2.24
 -16  -4   2   -0.63    1.70
 -16  -4   2    6.85    3.12
 -20  17  -2   -2.45    1.64
 -20  17  -2    2.41    2.26
 -17  -3   2   -0.52    2.28
 -17  -3   2   -0.30    2.39
 -20  18  -2    8.27    3.05
 -18  -2   2    6.22    3.53
 -18  -2   2   11.79    3.54
 -20  19  -2   -0.22    1.97
 -19  -1   2   -0.96    2.29
 -19  -1   2    0.24    2.54
   3  18  -2   -1.38    1.96
 -21   3  -2   -0.18    2.44
 -21   3  -2   -0.93    2.03
  -3 -18   2    2.41    2.48
 -18  21   2   -0.15    1.43
   4  17  -2    1.07    1.96
 -21   4  -2   -0.75    2.14
 -21   4  -2    3.32    2.46
  -4 -17   2   -0.77    2.28
 -17  21   2    0.62    1.40
 -21   5  -2    4.14    2.69
 -21   5  -2    3.62    2.74
 -16  21   2    6.71    1.81
  -5 -16   2    3.20    2.27
 -21   6  -2   -0.19    2.26
 -21   6  -2    0.79    2.15
 -15  21   2    1.54    1.09
  -6 -15   2   -2.84    1.37
 -21   7  -2    1.63    2.46
 -21   7  -2    4.37    2.80
  -7 -14   2    2.16    2.37
 -21   8  -2    3.04    2.17
 -21   8  -2   -0.61    1.58
  -8 -13   2   -0.63    1.88
 -21   9  -2   -3.31    2.04
 -21   9  -2   -2.24    2.09
  -9 -12   2    1.27    2.07
 -21  10  -2   -2.40    1.91
 -21  10  -2    1.70    2.37
 -10 -11   2    0.27    2.04
 -21  11  -2    4.23    2.59
 -21  11  -2   -0.47    2.10
 -11 -10   2    0.91    2.20
 -21  12  -2    6.80    3.06
 -21  12  -2    7.07    3.06
 -12  -9   2    6.65    2.97
 -12  -9   2   10.01    3.27
 -21  13  -2    1.67    2.15
 -21  13  -2    1.94    2.30
 -13  -8   2    4.72    2.60
 -13  -8   2    0.53    2.32
 -21  14  -2    1.27    2.31
 -21  14  -2    4.53    2.66
 -14  -7   2    0.90    2.41
 -14  -7   2    5.04    3.03
 -21  15  -2    0.36    2.18
 -21  15  -2    2.40    2.58
 -15  -6   2    2.19    2.70
 -15  -6   2    1.43    2.21
 -21  16  -2    5.07    2.73
 -21  16  -2    1.75    2.33
 -16  -5   2    2.27    2.58
 -16  -5   2    0.19    2.62
 -21  17  -2    2.04    2.32
 -21  17  -2    2.58    2.25
 -17  -4   2   -0.46    2.35
 -17  -4   2   -1.61    2.34
 -21  18  -2   -2.82    1.91
 -18  -3   2    0.41    2.65
 -18  -3   2    2.31    2.92
 -22   6  -2    1.93    2.78
 -22   6  -2   -0.59    2.18
  -6 -16   2    0.88    2.20
 -22   7  -2    2.78    2.34
 -22   7  -2    1.81    2.56
  -7 -15   2    2.87    2.57
 -22   8  -2    8.16    3.29
 -22   8  -2    1.01    2.53
  -8 -14   2    2.11    2.64
 -22   9  -2    1.74    2.61
 -22   9  -2   -1.18    2.16
  -9 -13   2    4.02    2.84
 -22  10  -2    3.24    2.88
 -22  10  -2   -0.78    2.29
 -10 -12   2    0.55    2.26
 -22  11  -2   -1.12    2.24
 -22  11  -2   -0.72    2.28
 -11 -11   2   -1.27    1.96
 -22  12  -2   -0.28    2.10
 -22  12  -2    0.00    2.40
 -12 -10   2   -3.89    1.83
 -22  13  -2   -1.19    2.15
 -22  13  -2    2.83    2.57
 -13  -9   2   -0.58    2.16
 -22  14  -2    0.81    2.13
 -22  14  -2    4.34    2.62
 -14  -8   2    0.64    2.49
 -22  15  -2   -0.71    2.07
 -22  15  -2    0.50    2.27
 -15  -7   2   -2.82    2.37
 -15  -7   2   -1.04    2.45
 -22  16  -2    1.64    2.32
 -22  16  -2    4.08    2.83
 -16  -6   2   -0.58    3.11
 -16  -6   2   -1.05    2.26
   0   0  -3   36.75    2.89
   0   0  -3   43.74    2.94
   0   0   3   43.31    2.93
   0   1  -3    2.00    1.17
   1  -1  -3    0.57    1.01
  -1   0  -3    0.76    1.03
   1  -1  -3    1.39    1.04
  -1   0  -3    2.86    1.15
   0   1  -3    2.09    1.23
   1   0   3    1.46    1.09
  -1   1   3    0.47    0.87
   0  -1   3    1.77    1.11
  -1   1   3    0.71    1.04
   0  -1  -3   19.42    2.28
   1   0  -3   23.27    2.47
   1   0  -3   22.22    2.46
  -1   1  -3   24.46    2.68
   0  -1  -3   23.67    2.36
  -1   1  -3   28.16    2.82
   1  -1   3   26.87    2.76
  -1   0   3   26.63    2.62
   0   1   3   29.83    2.35
  -1   0   3   30.30    2.86
  -1  -1  -3   14.18    1.88
  -1  -1  -3   18.95    2.20
   2  -1  -3   16.71    2.14
  -1   2  -3   19.91    2.50
   2  -1  -3   20.35    2.31
  -1   2  -3   17.50    2.32
   1  -2   3   14.13    2.14
   1   1   3   19.01    2.24
  -2   1   3   18.26    2.25
  -2   1   3   17.69    2.19
  -2  -1  -3    4.11    1.26
   3  -2  -3    3.36    1.24
  -1   3  -3    5.48    1.64
  -1   3  -3    3.99    1.47
   3  -2  -3    1.57    1.05
  -2  -1  -3    5.87    1.44
  -3   2   3    5.28    1.45
   2   1   3    4.19    1.23
  -3   2   3    3.84    1.28
   1  -3   3    3.20    1.18
  -2   0  -3    3.58    1.25
  -2   0  -3    2.80    1.21
   2  -2  -3    4.05    1.32
   2  -2  -3    2.86    1.11
   0   2  -3    2.94    1.30
   0   2  -3    5.11    1.46
   2   0   3    7.14    1.52
  -2   2   3    2.29    1.17
   0  -2   3    8.95    1.74
  -2   2   3    5.58    1.37
  -2   1  -3   72.97    4.02
  -2   1  -3   74.48    4.07
   1   1  -3   78.25    4.18
   1  -2  -3   68.89    3.75
   1  -2  -3   71.39    3.63
   1   1  -3   75.40    4.19
   2  -1   3   77.20    4.09
  -1   2   3   76.68    3.75
  -1  -1   3   77.78    4.16
  -1  -1   3   63.65    3.85
   0  -2  -3   45.24    2.79
   2   0  -3   42.54    3.17
   2   0  -3   41.94    3.08
  -2   2  -3   44.29    3.08
  -2   2  -3   48.77    3.38
   0  -2  -3   46.84    2.92
  -2   0   3   46.15    3.23
   0   2   3   45.66    2.85
   2  -2   3   51.47    3.39
  -2   0   3   51.96    3.29
   3  -1  -3   35.18    2.71
  -1  -2  -3   32.94    2.45
  -1  -2  -3   29.42    2.68
  -2   3  -3   37.69    3.42
   3  -1  -3   35.55    3.21
  -2   3  -3   33.70    3.38
  -3   1   3   30.20    2.91
  -3   1   3   33.40    2.65
   1   2   3   36.21    2.49
   2  -3   3   36.40    3.35
  -2   4  -3   27.08    3.01
  -2  -2  -3   26.38    2.46
   4  -2  -3   28.26    2.73
  -2  -2  -3   23.20    2.40
  -2   4  -3   24.25    2.90
   2   2   3   30.24    2.26
  -4   2   3   26.61    2.81
  -4   2   3   27.96    2.71
  -2   5  -3   58.82    4.16
  -3  -2  -3   65.07    3.65
  -2   5  -3   62.93    4.21
  -3  -2  -3   61.00    3.41
   5  -3  -3   60.99    3.59
  -5   3   3   60.27    3.49
   3   2   3   63.70    3.48
  -5   3   3   65.26    3.80
  -5   3   3   64.25    3.68
  -3  -1  -3   15.84    2.07
   4  -3  -3   17.15    2.12
  -3  -1  -3   17.50    2.19
  -1   4  -3   18.46    2.63
  -1   4  -3   17.14    2.51
  -4   3   3   19.65    2.25
   3   1   3   22.31    2.40
  -4   3   3   16.96    2.18
   3  -3  -3   17.11    2.01
  -3   0  -3   19.77    2.30
  -3   0  -3   16.25    2.12
   3  -3  -3   13.03    1.83
   0   3  -3   21.59    2.51
   0   3  -3   11.81    1.99
  -3   3   3   19.00    2.11
   3   0   3   15.75    2.07
  -3   3   3   12.94    1.80
   1   2  -3   13.46    2.13
  -3   1  -3   16.27    2.26
   1   2  -3   15.60    2.35
   2  -3  -3   17.87    2.08
  -3   1  -3   14.09    2.10
   2  -3  -3   16.87    1.95
  -1  -2   3   18.03    2.35
   3  -1   3   17.05    2.27
  -2   3   3   19.06    2.13
  -1  -2   3   16.86    2.32
  -2   3   3   20.46    2.14
   2   1  -3   24.02    2.75
  -3   2  -3   23.63    2.72
   1  -3  -3   27.53    2.47
  -3   2  -3   25.52    2.79
   1  -3  -3   28.86    2.18
   2   1  -3   25.21    2.80
  -2  -1   3   23.24    2.59
   3  -2   3   28.26    2.88
  -2  -1   3   23.08    2.75
  -1   3   3   28.31    2.20
  -3   3  -3    4.62    1.55
   0  -3  -3    5.20    1.27
  -3   3  -3    6.95    1.61
   0  -3  -3    5.99    1.26
   3   0  -3    5.08    1.43
   3   0  -3    5.56    1.51
  -3   0   3    7.52    1.57
   0   3   3    6.17    1.30
   3  -3   3    6.44    1.53
  -3   0   3    6.29    1.65
   4  -1  -3   20.58    2.48
  -3   4  -3   23.16    2.75
  -1  -3  -3   20.90    2.09
  -1  -3  -3   19.55    2.03
  -3   4  -3   21.57    2.77
  -4   1   3   20.28    2.53
   1   3   3   20.68    2.16
  -4   1   3   21.55    2.53
  -3   5  -3    2.56    1.66
  -2  -3  -3    3.61    1.05
   5  -2  -3    4.23    1.43
  -3   5  -3    3.34    1.67
  -2  -3  -3    3.89    1.27
  -5   2   3    3.39    1.41
  -5   2   3    3.06    1.18
   2   3   3    2.52    0.92
  -5   2   3    1.15    1.34
  -3  -3  -3    7.75    1.54
  -3  -3  -3    8.80    1.48
   6  -3  -3    9.33    1.75
  -3   6  -3   10.49    2.14
  -3   6  -3    7.09    1.98
  -6   3   3   12.15    1.97
  -6   3   3    7.82    1.88
   3   3   3    8.96    1.54
  -6   3   3    4.52    1.37
   7  -4  -3   -1.14    1.06
  -4  -3  -3   -0.48    0.76
  -4  -3  -3   -0.06    0.77
  -3   7  -3    0.50    1.04
  -3   7  -3   -1.83    1.00
  -7   4   3   -0.59    0.69
  -7   4   3    1.33    1.14
  -7   4   3    0.43    1.15
   4   3   3    0.81    0.95
  -4  -2  -3   14.63    2.03
  -2   6  -3   17.90    2.78
  -2   6  -3   16.52    2.57
  -4  -2  -3   13.83    1.97
   6  -4  -3   18.47    2.22
  -6   4   3   18.30    2.41
  -6   4   3   15.84    2.08
  -6   4   3   18.18    2.27
   4   2   3   19.28    2.25
  -4  -1  -3    1.27    1.13
  -4  -1  -3    1.95    1.03
  -1   5  -3    3.15    1.42
   5  -4  -3    1.62    1.11
  -1   5  -3    2.90    1.62
  -5   4   3    3.51    1.23
  -5   4   3    3.15    1.05
  -5   4   3    1.57    1.17
   4   1   3    1.80    1.01
  -4   0  -3    6.92    1.57
   4  -4  -3    5.21    1.21
  -4   0  -3    6.28    1.60
   0   4  -3    7.97    1.78
   0   4  -3    5.18    1.77
   4   0   3    6.67    1.49
  -4   4   3    6.71    1.47
  -4   4   3    8.18    1.48
  -4   4   3    5.75    1.43
   1   3  -3    4.09    1.53
   1   3  -3    3.87    1.29
  -4   1  -3    5.24    1.49
   3  -4  -3    4.03    1.18
   3  -4  -3    7.07    1.41
  -4   1  -3    6.52    1.56
  -1  -3   3    7.16    1.82
  -3   4   3    6.92    1.41
  -3   4   3    4.76    1.18
   4  -1   3    8.21    1.71
   2   2  -3    0.00    1.12
   2   2  -3    1.33    1.25
  -4   2  -3   -0.23    1.07
   2  -4  -3   -0.22    0.82
   2  -4  -3    1.43    0.86
  -4   2  -3    0.82    1.06
  -2  -2   3    0.18    1.20
  -2   4   3    1.18    0.74
  -2   4   3    1.21    0.97
   4  -2   3    0.34    0.98
   1  -4  -3    9.79    1.49
   3   1  -3    7.89    1.82
  -4   3  -3   11.05    2.05
  -4   3  -3   11.90    2.05
   3   1  -3   12.59    2.07
   1  -4  -3   10.75    1.47
  -3  -1   3   10.36    1.93
  -1   4   3    9.54    1.51
   4  -3   3    9.26    1.87
  -1   4   3   12.78    1.62
  -3  -1   3   10.80    2.06
  -4   4  -3   22.26    2.68
   0  -4  -3   17.79    1.98
   4   0  -3   21.82    2.68
   0  -4  -3   19.89    1.92
  -4   4  -3   24.65    2.82
   0   4   3   22.64    2.09
  -4   0   3   18.27    2.54
  -4   0   3   24.00    2.74
  -4   5  -3   10.94    2.18
  -1  -4  -3   12.59    1.58
  -4   5  -3    8.99    2.04
   5  -1  -3   10.67    2.03
  -1  -4  -3    9.25    1.55
   1   4   3   14.24    1.65
  -5   1   3   15.07    2.14
  -5   1   3    4.95    1.71
   6  -2  -3    3.52    1.40
  -2  -4  -3    6.15    1.16
  -4   6  -3    4.09    1.69
  -2  -4  -3    3.22    1.09
  -4   6  -3    3.31    1.60
   2   4   3    4.03    1.06
  -6   2   3    3.12    1.41
  -6   2   3    3.44    1.28
  -6   2   3    2.51    1.36
  -4   7  -3    3.07    1.65
  -3  -4  -3    6.90    1.40
   7  -3  -3    7.62    1.71
  -3  -4  -3    4.26    1.11
  -4   7  -3    3.99    1.69
  -7   3   3    4.93    1.62
   3   4   3    7.60    1.39
  -7   3   3    5.61    1.57
  -7   3   3    6.91    1.76
  -4   8  -3   13.85    2.47
  -4   8  -3   17.20    2.80
  -4  -4  -3   14.32    1.97
   8  -4  -3   16.89    2.35
  -4  -4  -3   15.59    1.90
  -8   4   3   18.25    2.49
   4   4   3   21.94    2.34
  -8   4   3   15.79    2.47
  -8   4   3   19.24    2.55
  -5  -4  -3    6.92    1.54
  -5  -4  -3    4.30    1.24
  -4   9  -3    1.33    1.62
  -4   9  -3    4.40    1.83
  -9   5   3    5.97    1.62
   5   4   3    5.55    1.40
  -9   5   3    5.90    1.73
  -9   5   3    4.63    1.56
  -5  -3  -3    0.17    0.86
  -3   8  -3   -0.29    1.32
  -5  -3  -3   -1.51    0.89
  -3   8  -3    0.84    1.46
  -8   5   3   -0.78    0.97
  -8   5   3    1.46    1.07
   5   3   3    0.95    0.99
  -8   5   3    0.62    1.06
  -5  -2  -3    5.28    1.43
  -2   7  -3    6.42    1.97
  -2   7  -3    6.67    1.88
  -5  -2  -3    7.22    1.48
   7  -5  -3    6.34    1.51
  -7   5   3    8.05    1.69
  -7   5   3    8.60    1.68
   5   2   3    6.68    1.55
  -7   5   3    5.39    1.47
  -5  -1  -3   27.29    2.77
  -5  -1  -3   30.42    3.02
   6  -5  -3   32.91    2.60
  -1   6  -3   30.56    3.36
  -1   6  -3   26.50    3.26
  -6   5   3   30.42    2.78
  -6   5   3   36.34    2.72
   5   1   3   39.66    2.81
  -6   5   3   33.09    2.63
  -5   0  -3   12.10    1.98
   0   5  -3   13.85    2.39
   5  -5  -3   11.63    1.74
   0   5  -3   17.59    2.52
  -5   0  -3   14.12    2.06
  -5   5   3   10.16    1.69
   5   0   3   19.31    2.46
   0  -5   3   11.69    2.25
  -5   5   3   14.48    1.86
  -5   5   3   13.15    1.80
   1   4  -3   26.25    3.08
   1   4  -3   31.99    3.38
   4  -5  -3   26.53    2.13
  -5   1  -3   28.71    3.08
  -5   1  -3   29.28    2.98
  -4   5   3   31.00    2.36
  -4   5   3   27.99    2.14
  -1  -4   3   22.89    3.03
   5  -1   3   28.13    2.92
  -4   5   3   27.08    2.14
  -5   2  -3    2.99    1.37
   3  -5  -3    3.42    1.00
   2   3  -3    3.96    1.68
   2   3  -3    2.05    1.56
  -5   2  -3    1.88    1.35
  -3   5   3    1.83    0.86
  -3   5   3    3.36    1.12
  -2  -3   3    3.72    1.61
   5  -2   3    1.58    1.21
   2  -5  -3   11.13    1.58
  -5   3  -3    8.23    1.95
   3   2  -3   12.73    2.29
  -5   3  -3    8.01    1.99
   2  -5  -3   11.36    1.42
   3   2  -3   10.40    2.20
  -2   5   3   12.66    1.60
  -2   5   3    9.25    1.38
  -3  -2   3    8.87    1.95
   5  -3   3   12.12    2.05
   4   1  -3    0.48    1.33
  -5   4  -3    2.20    1.51
   1  -5  -3    3.54    0.92
  -5   4  -3    4.95    1.66
   1  -5  -3    2.78    1.04
  -1   5   3    1.84    0.82
  -1   5   3    3.21    1.06
  -4  -1   3    2.01    1.54
  -5   5  -3   30.75    3.25
  -5   5  -3   24.95    3.01
   0  -5  -3   28.88    1.92
   0  -5  -3   27.29    2.15
   5   0  -3   31.19    3.17
   0   5   3   30.41    2.01
  -5   0   3   30.05    3.28
  -1  -5  -3   16.63    1.78
  -5   6  -3   19.28    2.72
  -1  -5  -3   16.15    1.69
  -5   6  -3   17.62    2.63
   6  -1  -3   14.55    2.29
  -6   1   3   18.95    2.71
  -6   1   3   15.87    2.43
   1   5   3   18.29    1.80
  -2  -5  -3    1.64    0.96
   7  -2  -3    0.90    1.27
  -5   7  -3    3.71    1.66
  -5   7  -3    0.97    1.47
  -2  -5  -3    2.47    0.89
  -7   2   3    0.96    1.27
   2   5   3    3.82    1.02
  -7   2   3    3.73    1.50
  -3  -5  -3    5.84    1.29
  -5   8  -3    6.11    1.97
   8  -3  -3    6.42    1.75
  -3  -5  -3    4.83    1.13
  -5   8  -3    6.69    1.81
  -8   3   3    5.73    1.75
  -8   3   3    8.60    1.99
   3   5   3    7.17    1.32
  -5   9  -3    1.55    1.57
  -4  -5  -3    5.37    1.30
  -5   9  -3    2.60    1.64
  -4  -5  -3    4.48    1.17
  -9   4   3    4.77    1.65
  -9   4   3    3.62    1.57
   4   5   3    3.56    1.11
  -5  10  -3    2.11    1.50
  -5  -5  -3    2.37    1.19
  -5  10  -3    1.97    1.56
  -5  -5  -3    1.64    0.96
   5   5   3    3.64    1.23
 -10   5   3    3.78    1.54
 -10   5   3    0.93    1.35
  -5  11  -3   19.45    3.16
  -5  11  -3   18.56    3.07
  -6  -5  -3   24.16    2.68
  -6  -5  -3   22.48    2.48
   6   5   3   25.58    2.67
 -11   6   3   18.25    2.80
 -11   6   3   29.21    3.36
  -6  -4  -3   16.08    2.24
  -4  10  -3   19.53    3.16
  -6  -4  -3   25.87    2.65
  -4  10  -3   19.00    3.04
 -10   6   3   15.60    2.55
   6   4   3   19.03    2.28
 -10   6   3   19.55    2.57
 -10   6   3   20.82    2.81
  -3   9  -3   -0.06    1.38
  -6  -3  -3    1.77    1.07
  -3   9  -3    2.50    1.58
  -6  -3  -3    1.42    1.11
  -9   6   3    2.37    1.11
   6   3   3    2.10    1.22
  -9   6   3   -0.33    1.08
  -9   6   3    0.86    1.20
  -6  -2  -3    5.19    1.40
  -6  -2  -3    4.93    1.46
  -2   8  -3    0.94    1.49
  -2   8  -3    4.56    1.64
  -8   6   3    5.72    1.55
  -8   6   3    5.22    1.53
  -8   6   3    2.51    1.23
   6   2   3    4.84    1.38
  -1   7  -3   11.37    2.32
  -6  -1  -3   13.44    2.22
  -6  -1  -3   12.63    2.11
  -1   7  -3   12.72    2.39
  -7   6   3   11.32    1.88
  -7   6   3   13.98    1.87
   6   1   3   12.34    2.04
  -7   6   3   12.09    1.93
   6  -6  -3   15.22    1.89
   0   6  -3   18.24    2.60
  -6   0  -3   16.13    2.35
  -6   0  -3   18.54    2.41
   0   6  -3   14.14    2.51
   0  -6   3   12.94    2.40
  -6   6   3   16.45    1.99
   6   0   3   17.93    2.47
  -6   6   3   21.27    2.17
  -6   6   3   13.51    1.92
  -6   1  -3   25.36    2.83
   1   5  -3   20.93    2.88
  -6   1  -3   25.38    2.89
   1   5  -3   25.65    3.14
   5  -6  -3   27.82    2.11
  -1  -5   3   29.51    3.35
   6  -1   3   27.91    2.99
  -5   6   3   23.26    2.29
  -5   6   3   27.24    2.45
  -5   6   3   29.40    2.20
   4  -6  -3    9.89    1.40
   2   4  -3    6.39    1.95
  -6   2  -3   12.63    2.11
   2   4  -3    3.88    1.66
  -6   2  -3   12.91    2.13
  -4   6   3    8.50    1.37
   6  -2   3   10.13    1.90
  -4   6   3   10.71    1.39
  -4   6   3    8.97    1.37
  -2  -4   3    7.22    1.98
   3   3  -3   16.12    2.51
  -6   3  -3   11.12    2.07
   3  -6  -3   13.86    1.51
  -6   3  -3   15.69    2.41
  -3   6   3   12.47    1.69
  -3   6   3   14.56    1.63
  -3  -3   3   14.83    2.54
   4   2  -3   29.75    3.31
  -6   4  -3   33.67    3.43
   2  -6  -3   30.89    1.91
  -6   4  -3   26.45    3.13
   2  -6  -3   32.54    2.16
  -2   6   3   32.52    2.04
  -4  -2   3   27.77    3.26
  -2   6   3   29.65    1.80
   5   1  -3    8.71    1.97
  -6   5  -3    5.08    1.55
   1  -6  -3    6.69    1.05
  -6   5  -3    3.04    1.53
   1  -6  -3    6.65    1.19
  -5  -1   3    7.41    1.94
  -1   6   3    5.88    1.07
  -1   6   3    9.05    1.07
   0  -6  -3   16.19    1.68
   0  -6  -3   15.64    1.47
  -6   6  -3   15.96    2.53
   6   0  -3   14.55    2.38
  -6   6  -3   13.13    2.38
   0   6   3   16.15    1.27
  -6   0   3   15.30    2.47
  -6   0   3   14.31    2.37
  -1  -6  -3   26.11    1.75
   7  -1  -3   19.83    2.68
  -6   7  -3   25.57    3.19
  -1  -6  -3   21.93    1.97
  -6   7  -3   17.42    2.77
  -7   1   3   21.56    2.92
  -7   1   3   22.51    3.00
  -2  -6  -3   -0.01    0.78
   8  -2  -3    2.24    1.48
  -2  -6  -3    2.33    0.77
  -6   8  -3   -0.61    1.25
  -6   8  -3    1.69    1.46
  -8   2   3    3.16    1.38
  -8   2   3    0.97    1.47
  -6   9  -3    8.57    2.04
  -6   9  -3    9.73    2.29
  -3  -6  -3    5.44    1.14
  -3  -6  -3    7.20    1.34
  -9   3   3    6.76    1.88
  -9   3   3    6.89    1.95
  -4  -6  -3    1.25    0.81
  -4  -6  -3   -0.73    0.81
  -6  10  -3   -0.11    1.30
  -6  10  -3    0.70    1.46
 -10   4   3    0.50    1.24
 -10   4   3   -0.79    1.08
   4   6   3    0.34    0.84
  -6  11  -3   44.57    4.55
  -5  -6  -3   41.09    2.71
  -5  -6  -3   44.87    3.02
  -6  11  -3   38.84    4.31
   5   6   3   34.25    2.65
 -11   5   3   39.58    4.07
 -11   5   3   34.30    3.84
  -6  12  -3   95.32    5.94
  -6  -6  -3   99.55    4.89
  -6  -6  -3   98.94    4.61
  -6  12  -3   97.28    6.04
 -12   6   3   86.18    5.55
 -12   6   3   99.24    5.71
   6   6   3  104.97    4.76
  -7  -6  -3    5.34    1.50
  -6  13  -3    3.89    1.96
  -6  13  -3    3.60    1.94
  -7  -6  -3    2.85    1.35
 -13   7   3    0.57    1.34
 -13   7   3    1.22    1.44
  -7  -5  -3    2.21    1.28
  -5  12  -3    0.84    1.61
  -5  12  -3   -1.27    1.29
  -7  -5  -3    0.03    0.89
 -12   7   3   -0.02    1.28
 -12   7   3    2.43    1.47
   7   5   3    0.07    1.03
  -4  11  -3   14.36    2.75
  -4  11  -3    9.98    2.48
  -7  -4  -3   13.61    2.16
  -7  -4  -3   12.62    2.19
   7   4   3   12.08    2.06
 -11   7   3   15.44    2.43
 -11   7   3   13.69    2.40
 -11   7   3   12.17    2.37
  -3  10  -3    4.87    1.94
  -7  -3  -3    2.66    1.20
  -7  -3  -3    0.97    1.19
  -3  10  -3    1.40    1.55
 -10   7   3    0.40    1.11
 -10   7   3    0.72    0.96
   7   3   3    1.36    1.12
 -10   7   3    2.81    1.29
  -7  -2  -3   12.95    2.07
  -2   9  -3   14.29    2.63
  -7  -2  -3   11.32    2.11
  -2   9  -3   10.55    2.37
   7   2   3   14.21    2.28
  -9   7   3   13.81    2.25
  -9   7   3   14.69    2.14
  -9   7   3   14.30    2.08
  -1   8  -3    1.65    1.49
  -7  -1  -3    4.04    1.52
  -1   8  -3    1.32    1.50
  -7  -1  -3    1.93    1.42
  -8   7   3    4.42    1.43
   1  -8   3    1.31    1.31
  -8   7   3    1.34    1.07
   7   1   3    3.52    1.48
  -8   7   3   -0.06    0.79
  -7   0  -3   17.96    2.47
   0   7  -3   15.59    2.71
  -7   0  -3   15.07    2.34
   0   7  -3   14.83    2.66
  -7   7   3   16.41    2.03
  -7   7   3   16.04    2.06
  -7   7   3   16.73    2.02
   7   0   3   19.52    2.62
   0  -7   3   17.58    2.83
   1   6  -3   14.96    2.55
   1   6  -3   13.11    2.53
  -7   1  -3   17.03    2.42
  -7   1  -3   13.66    2.24
  -6   7   3   16.82    1.92
   7  -1   3   20.88    2.71
  -6   7   3   13.20    1.67
  -6   7   3   14.24    1.76
  -1  -6   3   10.34    2.36
  -7   2  -3   14.87    2.30
   2   5  -3   12.83    2.39
  -7   2  -3   10.27    2.03
   2   5  -3    9.81    2.18
  -2  -5   3    7.04    2.02
  -5   7   3   11.15    1.55
  -5   7   3   13.09    1.63
  -7   3  -3   15.92    2.46
   3   4  -3   11.89    2.29
   4  -7  -3   13.00    1.44
  -7   3  -3   14.61    2.35
  -3  -4   3   13.94    2.55
  -4   7   3   15.20    1.65
   3  -7  -3    6.68    0.99
   4   3  -3    9.86    2.13
  -7   4  -3    7.83    1.93
  -7   4  -3    6.18    1.70
  -3   7   3    5.30    1.06
  -4  -3   3    7.01    1.83
  -3   7   3    6.82    0.93
  -7   5  -3    8.61    2.09
   2  -7  -3    6.13    0.91
  -7   5  -3    3.37    1.56
   2  -7  -3    4.77    1.05
   5   2  -3    4.21    1.47
  -2   7   3    5.79    0.76
  -2   7   3    7.16    0.85
  -2   7   3    4.64    0.96
  -5  -2   3    7.44    2.02
  -7   6  -3    1.36    1.12
   1  -7  -3    0.76    0.71
  -7   6  -3   -0.50    1.23
   1  -7  -3    0.06    0.51
   6   1  -3   -0.57    1.14
  -1   7   3    0.41    0.56
  -1   7   3    0.48    0.64
  -6  -1   3    1.26    1.40
  -1   7   3    0.60    0.44
  -1   7   3   -0.14    0.38
  -6  -1   3   -0.74    1.18
  -7   7  -3    4.19    1.71
   0  -7  -3    2.17    0.84
   7   0  -3    2.50    1.55
   0  -7  -3    2.33    0.69
  -7   7  -3    1.86    1.60
   0   7   3    2.31    0.53
   0   7   3    2.68    0.73
  -7   0   3    3.59    1.76
  -7   0   3    1.11    1.43
   8  -1  -3    4.14    1.68
  -7   8  -3    3.81    1.50
  -1  -7  -3    4.21    0.84
  -7   8  -3    4.27    1.55
  -1  -7  -3    3.58    0.99
  -8   1   3    1.85    1.60
  -8   1   3    4.80    1.75
   1   7   3    4.61    0.69
  -2  -7  -3    5.04    1.15
  -2  -7  -3    5.05    0.95
  -7   9  -3    6.81    1.84
  -7   9  -3    2.34    1.64
   9  -2  -3    5.17    1.78
  -9   2   3    3.18    1.71
  -9   2   3    2.05    1.56
  -3  -7  -3    2.44    0.83
  -3  -7  -3    1.17    0.86
  -7  10  -3   -0.92    0.96
  -7  10  -3    4.23    1.78
 -10   3   3    0.17    1.33
 -10   3   3    1.57    1.55
  -7  11  -3   37.48    4.22
  -7  11  -3   36.91    4.20
  -4  -7  -3   33.23    2.29
  -4  -7  -3   38.97    2.63
 -11   4   3   40.64    4.23
 -11   4   3   24.41    3.49
  -7  12  -3    9.42    2.40
  -5  -7  -3    5.93    1.47
  -7  12  -3    4.81    2.09
  -5  -7  -3    6.38    1.35
   5   7   3    8.40    1.55
 -12   5   3    4.48    1.94
 -12   5   3    7.09    2.07
  -6  -7  -3    3.83    1.42
  -7  13  -3    2.67    1.85
  -7  13  -3    5.70    2.16
  -6  -7  -3    6.04    1.48
 -13   6   3    3.38    1.78
 -13   6   3    3.28    1.83
  -7  14  -3   10.91    2.84
  -7  -7  -3   10.28    1.94
  -7  14  -3    6.24    2.18
 -14   7   3    9.34    2.49
 -14   7   3    9.40    2.57
  -7  15  -3   13.01    2.87
  -8  -7  -3    8.63    2.03
  -7  15  -3   10.89    2.78
 -15   8   3    9.87    2.64
 -15   8   3    9.07    2.54
  -6  14  -3    2.90    1.97
  -8  -6  -3    7.48    1.86
  -6  14  -3    2.07    1.80
 -14   8   3    2.76    1.78
 -14   8   3    3.90    1.92
  -5  13  -3   39.42    4.39
  -8  -5  -3   40.63    3.66
  -5  13  -3   41.81    4.55
  -8  -5  -3   46.44    3.54
 -13   8   3   41.42    4.19
 -13   8   3   44.81    4.46
  -4  12  -3   14.49    2.80
  -4  12  -3    7.49    2.26
  -8  -4  -3   13.93    2.22
  -8  -4  -3   11.32    2.12
 -12   8   3   11.77    2.40
 -12   8   3    7.29    2.07
 -12   8   3   11.13    2.36
   8   4   3   14.00    2.29
  -3  11  -3   14.54    2.56
  -8  -3  -3   14.08    2.49
  -3  11  -3   11.05    2.33
  -8  -3  -3   14.71    2.26
 -11   8   3   12.70    2.32
 -11   8   3   13.94    2.28
 -11   8   3   13.71    2.19
   8   3   3    9.34    1.97
  -2  10  -3   19.05    2.98
  -8  -2  -3   22.52    2.79
  -2  10  -3   22.62    3.24
  -8  -2  -3   22.81    2.87
 -10   8   3   19.25    2.56
 -10   8   3   19.41    2.54
   8   2   3   20.97    2.77
 -10   8   3   20.03    2.49
   2 -10   3   11.96    2.60
  -1   9  -3   15.85    2.86
  -8  -1  -3   25.06    2.95
  -1   9  -3   14.88    2.76
  -8  -1  -3   23.90    2.81
   1  -9   3   14.41    2.75
   8   1   3   21.45    2.81
  -9   8   3   22.24    2.43
  -9   8   3   19.84    2.52
  -9   8   3   21.84    2.41
  -8   0  -3    6.92    1.78
   0   8  -3    7.05    2.12
  -8   0  -3    9.67    2.01
   0   8  -3    5.42    1.96
   0  -8   3   10.38    2.38
   8   0   3    9.76    1.94
  -8   8   3    8.08    1.51
  -8   8   3    4.55    1.35
  -8   8   3    6.51    1.41
  -8   1  -3   11.54    2.12
  -8   1  -3   12.88    2.29
   1   7  -3   15.10    2.65
   1   7  -3   13.12    2.40
  -7   8   3   11.91    1.57
   8  -1   3   11.20    2.39
  -7   8   3    8.70    1.54
  -7   8   3   10.05    1.57
  -1  -7   3   11.99    2.46
   2   6  -3    7.75    2.15
   2   6  -3    4.93    1.80
  -8   2  -3    4.74    1.74
  -8   2  -3    7.54    1.83
  -2  -6   3   10.03    2.17
  -6   8   3    8.42    1.33
  -6   8   3    7.63    1.42
  -8   3  -3    3.06    1.60
   3   5  -3    2.49    1.62
  -8   3  -3    2.09    1.30
  -5   8   3    3.69    0.99
  -3  -5   3    3.08    1.76
  -8   4  -3   23.80    3.11
  -8   4  -3   24.31    3.01
   4   4  -3   29.65    3.48
  -4   8   3   26.59    1.44
  -4   8   3   26.69    1.44
  -4  -4   3   26.96    3.41
  -4   8   3   26.07    1.80
   5   3  -3   12.53    2.40
  -8   5  -3    9.03    2.14
  -8   5  -3    8.51    2.08
  -3   8   3   10.85    0.69
  -3   8   3   10.34    0.68
  -5  -3   3    6.53    1.94
  -3   8   3   10.15    1.14
  -3   8   3    9.40    1.14
  -8   6  -3   46.30    3.65
  -8   6  -3   36.98    3.95
   2  -8  -3   44.23    1.78
   6   2  -3   49.34    3.91
  -2   8   3   46.86    2.06
  -2   8   3   45.56    2.05
  -6  -2   3   44.72    4.24
  -6  -2   3   41.01    4.12
   1  -8  -3    4.57    0.59
  -8   7  -3    4.42    1.77
   1  -8  -3    4.79    0.86
   7   1  -3    5.16    1.79
  -8   7  -3    0.60    1.41
  -1   8   3    4.98    0.81
  -7  -1   3    2.96    1.71
  -7  -1   3    0.91    1.35
  -1   8   3    4.99    0.77
  -8   8  -3   11.92    2.40
   0  -8  -3   11.06    1.23
   8   0  -3    9.32    2.16
   0  -8  -3   10.50    0.82
  -8   8  -3    5.74    2.03
   0   8   3    8.99    1.00
  -8   0   3    6.00    2.02
  -8   0   3    9.95    2.19
   9  -1  -3   43.83    4.18
  -1  -8  -3   42.23    2.27
  -1  -8  -3   42.34    1.82
  -8   9  -3   48.08    4.64
  -8   9  -3   44.60    4.42
  -9   1   3   37.53    4.03
   1   8   3   41.81    2.06
  -9   1   3   38.52    4.14
  -2  -8  -3    5.64    1.15
  -2  -8  -3    6.09    0.92
  -8  10  -3    5.95    2.11
  -8  10  -3    4.61    1.82
   2   8   3    5.03    0.54
 -10   2   3    4.03    1.85
 -10   2   3    5.66    2.04
   2   8   3    5.41    0.99
  -3  -8  -3   12.14    1.35
  -8  11  -3   10.15    2.32
  -3  -8  -3   11.15    1.55
  -8  11  -3   11.23    2.56
   3   8   3    9.42    1.45
 -11   3   3   10.44    2.54
 -11   3   3    9.87    2.42
  -4  -8  -3   54.07    2.85
  -8  12  -3   57.12    5.30
  -4  -8  -3   52.63    3.08
  -8  12  -3   53.33    5.19
 -12   4   3   61.74    4.80
 -12   4   3   63.43    4.82
  -8  13  -3    0.20    1.48
  -8  13  -3    0.47    1.56
  -5  -8  -3    3.32    1.17
 -13   5   3    1.27    1.63
 -13   5   3    1.46    1.57
  -8  14  -3    3.34    1.81
  -8  14  -3    6.26    2.26
  -6  -8  -3    4.91    1.50
 -14   6   3    5.54    2.11
 -14   6   3    4.51    1.98
  -8  15  -3   30.81    4.25
  -7  -8  -3   37.06    3.41
  -8  15  -3   27.40    3.85
 -15   7   3   34.04    4.30
 -15   7   3   31.42    4.19
  -8  16  -3    8.60    2.67
  -8  -8  -3    6.04    1.86
  -8  16  -3   11.11    2.83
 -16   8   3    6.19    2.30
 -16   8   3   11.00    2.94
  -8  17  -3   -0.08    1.63
  -8  17  -3    1.42    1.89
  -9  -8  -3    0.36    1.38
 -17   9   3    0.88    1.91
 -17   9   3    2.30    2.44
  -9  -7  -3    3.51    1.66
  -7  16  -3   -3.67    1.14
  -7  16  -3    1.03    1.67
 -16   9   3   -0.37    1.40
 -16   9   3    6.08    2.16
  -9  -6  -3    9.49    2.17
  -6  15  -3    8.27    2.53
  -6  15  -3    6.39    2.29
 -15   9   3    4.77    2.18
 -15   9   3    8.59    2.29
  -9  -5  -3   12.48    2.31
  -9  -5  -3    7.16    1.94
  -5  14  -3    7.11    2.15
  -5  14  -3    6.30    2.25
 -14   9   3    8.95    2.24
 -14   9   3    7.48    2.21
  -4  13  -3   13.33    2.76
  -9  -4  -3    9.28    2.05
  -4  13  -3    9.14    2.37
  -9  -4  -3   10.45    2.09
 -13   9   3   13.50    2.42
 -13   9   3   13.84    2.64
  -9  -3  -3   31.10    3.36
  -3  12  -3   20.34    3.28
  -3  12  -3   20.08    3.18
  -9  -3  -3   28.92    3.31
   9   3   3   26.96    3.55
 -12   9   3   23.42    2.99
   3 -12   3   24.18    3.45
 -12   9   3   24.27    2.92
  -9  -2  -3    7.74    1.82
  -2  11  -3    4.50    1.91
  -2  11  -3    4.61    2.02
  -9  -2  -3    3.78    1.61
 -11   9   3    7.34    1.74
   2 -11   3    6.92    2.04
 -11   9   3    5.40    1.64
   9   2   3    9.28    2.10
 -11   9   3    5.31    1.59
  -1  10  -3    1.31    1.61
  -1  10  -3    5.45    2.09
  -9  -1  -3    6.78    1.76
  -9  -1  -3    5.00    1.73
 -10   9   3    2.79    1.22
   9   1   3    5.12    1.86
 -10   9   3    4.50    1.44
 -10   9   3    3.66    1.28
   1 -10   3    2.86    1.92
  -9   0  -3   54.16    4.01
   0   9  -3   50.44    4.80
   0   9  -3   55.36    4.96
  -9   0  -3   46.16    3.74
   0  -9   3   58.71    4.57
  -9   9   3   57.97    3.30
  -9   9   3   55.15    3.27
  -9   9   3   53.50    3.36
   1   8  -3    4.82    1.98
   1   8  -3    6.04    1.99
  -9   1  -3    7.56    1.94
  -9   1  -3    7.81    1.99
  -8   9   3    8.23    1.55
  -1  -8   3    7.86    2.24
  -8   9   3    7.38    1.36
  -8   9   3    7.23    1.40
  -9   2  -3   12.07    2.29
   2   7  -3    8.12    2.02
  -9   2  -3   12.04    2.28
  -7   9   3   11.44    1.62
  -7   9   3   13.55    1.77
  -2  -7   3   17.01    2.90
  -9   3  -3   23.03    3.08
  -9   3  -3   27.14    3.32
   3   6  -3   16.21    2.83
  -6   9   3   21.18    1.94
  -3  -6   3   23.60    3.29
   4   5  -3    3.11    1.71
  -9   4  -3    4.86    1.87
  -9   4  -3    4.88    1.63
  -4  -5   3    5.24    2.12
  -5   9   3    5.87    0.73
  -5   9   3    5.06    0.67
  -5   9   3    4.16    0.87
  -5   9   3    5.52    0.99
   5   4  -3    2.14    1.64
  -9   5  -3    1.11    1.39
  -9   5  -3    1.29    1.42
  -5  -4   3    3.86    1.83
  -4   9   3    1.44    0.63
  -4   9   3    1.22    0.59
  -9   6  -3   68.48    4.51
   6   3  -3   72.32    4.77
  -9   6  -3   66.14    4.58
  -6  -3   3   68.55    4.81
  -6  -3   3   66.53    4.78
  -3   9   3   62.15    2.34
  -3   9   3   60.63    2.31
  -9   7  -3   45.02    4.44
  -9   7  -3   41.09    4.28
   7   2  -3   47.36    4.45
  -2   9   3   45.37    1.64
  -2   9   3   42.77    1.61
  -7  -2   3   37.82    4.15
  -7  -2   3   41.51    4.22
  -9   8  -3   19.13    3.02
   8   1  -3   13.41    2.64
   1  -9  -3   15.62    1.18
  -9   8  -3   16.24    2.91
  -1   9   3   15.12    0.84
  -1   9   3   14.67    0.82
  -8  -1   3   12.63    2.59
  -8  -1   3   11.64    2.62
   0  -9  -3   50.66    2.23
  -9   9  -3   55.33    5.03
   9   0  -3   48.67    4.57
  -9   9  -3   52.69    4.91
  -9   0   3   48.45    4.73
   0   9   3   48.05    1.84
  -9   0   3   49.24    4.83
   0   9   3   48.90    1.86
  -9  10  -3   78.76    5.34
  -1  -9  -3   78.69    3.16
  -9  10  -3   82.55    5.43
 -10   1   3   72.00    5.21
 -10   1   3   83.42    5.51
   1   9   3   79.63    2.87
  -9  11  -3   42.17    4.49
  -2  -9  -3   43.94    2.43
  -9  11  -3   51.40    4.85
  -2  -9  -3   47.73    1.85
   2   9   3   45.34    2.23
 -11   2   3   41.00    4.44
 -11   2   3   53.13    5.00
  -3  -9  -3    9.44    1.42
  -9  12  -3    3.95    2.04
  -9  12  -3    7.16    2.35
 -12   3   3    9.65    2.47
   3   9   3    9.96    1.31
 -12   3   3   12.29    2.72
  -4  -9  -3   10.28    1.59
  -9  13  -3   10.90    2.52
  -9  13  -3    6.95    2.43
 -13   4   3    6.84    2.18
 -13   4   3   10.63    2.61
  -5  -9  -3   12.91    1.93
  -9  14  -3   12.55    2.84
  -9  14  -3   17.53    3.32
 -14   5   3   16.87    3.13
 -14   5   3   14.06    2.95
  -9  15  -3    5.03    2.28
  -6  -9  -3    5.09    1.48
  -9  15  -3    4.81    2.25
 -15   6   3    0.79    1.70
 -15   6   3    9.44    2.64
  -9  16  -3    3.20    1.96
  -9  16  -3    3.17    2.24
  -7  -9  -3    5.77    1.69
 -16   7   3    4.80    2.16
 -16   7   3    2.07    1.98
  -9  17  -3    2.94    2.07
  -9  17  -3   -1.32    1.54
  -8  -9  -3    1.15    1.33
 -17   8   3    1.10    1.90
 -17   8   3    2.33    2.04
  -9  18  -3    5.70    2.50
  -9  18  -3    3.42    2.07
  -9  -9  -3    1.57    1.62
 -18   9   3    2.47    2.08
 -18   9   3    4.32    2.37
  -9  19  -3   -0.71    1.90
 -10  -9  -3    1.51    1.77
 -19  10   3   -2.63    1.40
  -8  18  -3    3.08    2.13
  -8  18  -3    4.48    2.08
 -10  -8  -3   -0.28    1.48
 -18  10   3    1.49    1.88
 -18  10   3    0.59    1.77
 -10  -7  -3   11.31    2.46
  -7  17  -3   10.06    2.67
  -7  17  -3   11.83    2.84
 -17  10   3   10.40    2.78
 -17  10   3    9.16    2.68
  -6  16  -3    7.97    2.46
  -6  16  -3    5.97    2.37
 -10  -6  -3    7.15    2.03
 -16  10   3    5.60    2.15
 -16  10   3    1.77    2.03
  -5  15  -3   -1.59    1.36
  -5  15  -3    0.47    1.64
 -10  -5  -3    1.58    1.58
 -15  10   3    0.17    1.65
 -15  10   3    0.23    1.47
   5 -15   3   -0.76    1.67
 -10  -4  -3    1.62    1.55
 -10  -4  -3   -0.31    1.05
  -4  14  -3    0.84    1.65
  -4  14  -3    0.96    1.69
 -14  10   3    1.06    1.41
 -14  10   3   -0.47    1.33
   4 -14   3    1.20    1.71
  -3  13  -3   29.48    3.87
 -10  -3  -3   29.52    3.61
 -10  -3  -3   24.16    3.17
  -3  13  -3   37.69    4.29
 -13  10   3   24.20    3.18
 -13  10   3   27.45    3.33
   3 -13   3   24.35    3.59
  -2  12  -3   -0.43    1.46
  -2  12  -3   -0.36    1.06
 -10  -2  -3    0.71    1.19
 -10  -2  -3    2.87    1.50
   2 -12   3    0.17    1.60
 -12  10   3    2.26    1.40
 -12  10   3    0.44    1.18
 -10  -1  -3   17.14    2.86
 -10  -1  -3   17.04    2.66
  -1  11  -3   21.74    3.30
  -1  11  -3   17.18    3.04
 -11  10   3   16.52    2.25
 -11  10   3   12.61    2.20
 -11  10   3   18.16    2.39
   0  10  -3    2.07    1.77
   0  10  -3    1.53    1.37
 -10   0  -3    3.56    1.68
 -10   0  -3    3.05    1.54
   0 -10   3    1.40    1.80
 -10  10   3    3.91    1.30
 -10  10   3    4.63    1.27
 -10  10   3    3.58    1.36
 -10   1  -3   11.29    2.38
 -10   1  -3   10.61    2.45
   1   9  -3   11.86    2.58
  -1  -9   3   12.80    2.50
  -9  10   3   10.08    1.63
  -9  10   3   10.57    1.75
  -9  10   3   11.05    1.63
 -10   2  -3    0.59    1.31
 -10   2  -3    1.63    1.38
   2   8  -3    1.34    1.57
  -2  -8   3    1.46    1.38
  -8  10   3    3.39    1.11
 -10   3  -3    3.77    1.68
   3   7  -3    1.06    1.57
 -10   3  -3    2.87    1.53
  -7  10   3    2.28    0.71
  -3  -7   3   -0.73    1.49
  -7  10   3   -0.46    0.69
 -10   4  -3   14.28    2.67
 -10   4  -3   14.16    2.62
   4   6  -3   17.19    2.95
  -4  -6   3   18.83    3.23
  -6  10   3   16.63    1.55
  -6  10   3   16.88    0.94
  -6  10   3   16.28    0.92
  -6  10   3   15.87    1.48
 -10   5  -3    2.58    1.65
 -10   5  -3    3.80    1.54
   5   5  -3    3.71    1.63
  -5  10   3    2.32    0.64
  -5  -5   3    4.86    2.01
  -5  10   3    2.35    0.61
   6   4  -3   59.93    4.53
 -10   6  -3   57.18    4.49
 -10   6  -3   60.34    4.53
  -6  -4   3   71.67    4.86
  -4  10   3   60.18    2.04
  -6  -4   3   64.34    4.83
  -4  10   3   63.07    2.05
 -10   7  -3   47.02    4.61
   7   3  -3   44.13    4.41
 -10   7  -3   34.50    3.92
  -7  -3   3   52.34    4.90
  -7  -3   3   38.54    4.35
   8   2  -3    9.75    2.37
 -10   8  -3    6.56    2.14
 -10   8  -3    7.47    2.23
  -8  -2   3    6.70    2.21
  -8  -2   3    6.73    2.28
   9   1  -3   26.75    3.55
 -10   9  -3   31.00    3.90
 -10   9  -3   32.57    4.07
  -9  -1   3   27.82    3.82
  -9  -1   3   38.96    4.39
   0 -10  -3    0.69    0.48
 -10  10  -3    0.64    1.52
 -10  10  -3   -0.33    1.40
 -10   0   3   -0.15    1.18
 -10   0   3    2.93    1.77
  -1 -10  -3   19.35    1.33
 -10  11  -3   18.50    3.20
 -10  11  -3   15.44    2.95
   1  10   3   17.04    0.81
 -11   1   3   13.21    2.85
 -11   1   3   21.46    3.36
 -10  12  -3    7.53    2.47
 -10  12  -3   15.25    2.97
  -2 -10  -3   16.59    1.53
   2  10   3   14.28    1.20
 -12   2   3   16.48    3.17
 -12   2   3   13.65    2.85
 -10  13  -3   16.24    3.03
 -10  13  -3   16.53    3.12
  -3 -10  -3   17.72    1.74
 -13   3   3   14.27    3.02
 -13   3   3   14.74    3.13
   3  10   3   17.56    1.54
  -4 -10  -3   45.99    2.81
 -10  14  -3   43.49    4.80
 -10  14  -3   55.19    5.37
 -14   4   3   41.59    4.83
 -14   4   3   40.97    4.89
 -10  15  -3   14.46    3.06
  -5 -10  -3   24.33    2.46
 -10  15  -3   27.67    4.04
 -15   5   3   22.42    3.83
 -15   5   3   26.04    4.00
 -10  16  -3   12.04    2.97
  -6 -10  -3    7.50    1.71
 -10  16  -3    4.81    2.26
 -16   6   3    6.52    2.49
 -16   6   3    8.89    2.75
 -10  17  -3    2.17    2.00
  -7 -10  -3    4.82    1.62
 -10  17  -3    0.62    1.74
 -17   7   3    5.42    2.44
 -17   7   3    7.04    2.64
  -8 -10  -3    1.06    1.36
 -10  18  -3   -0.06    1.98
 -10  18  -3    1.64    2.09
 -18   8   3    0.50    1.88
 -18   8   3    0.95    2.03
 -10  19  -3    0.79    1.90
  -9 -10  -3    1.86    1.57
 -19   9   3   -1.76    2.05
 -19   9   3    2.22    2.53
 -10 -10  -3    4.19    1.92
 -10  20  -3    1.48    1.99
 -20  10   3    6.42    2.90
 -11 -10  -3   -2.01    1.47
 -10  21  -3   -0.78    1.62
 -21  11   3   -0.96    2.19
  -9  20  -3    6.50    2.63
 -11  -9  -3    3.96    2.06
 -20  11   3    7.22    2.81
 -11  -8  -3   -1.16    1.39
  -8  19  -3    1.72    1.81
 -19  11   3   -2.67    1.57
 -11  -7  -3    4.97    2.07
  -7  18  -3    2.63    2.00
 -18  11   3    5.86    2.45
  -6  17  -3    4.83    2.08
 -11  -6  -3    2.78    1.77
  -6  17  -3    2.84    1.97
 -17  11   3    0.25    1.83
   6 -17   3   -0.30    1.63
 -11  -5  -3    3.89    1.99
  -5  16  -3    5.90    2.42
  -5  16  -3    3.16    1.98
   5 -16   3    2.60    1.90
 -16  11   3    3.91    2.04
  -4  15  -3    8.53    2.50
  -4  15  -3    7.49    2.42
 -11  -4  -3    9.42    2.47
   4 -15   3    7.28    2.39
 -15  11   3    8.97    2.33
 -15  11   3    7.33    2.21
  -3  14  -3    2.50    1.93
 -11  -3  -3    6.43    1.87
  -3  14  -3    5.56    2.17
 -11  -3  -3    5.35    2.02
 -14  11   3    3.35    1.82
 -14  11   3    7.50    2.03
   3 -14   3   -0.15    1.86
 -11  -2  -3    9.13    2.41
 -11  -2  -3    8.57    2.31
  -2  13  -3    8.12    2.36
  -2  13  -3    8.65    2.51
   2 -13   3    7.18    2.34
 -13  11   3    5.65    1.83
 -13  11   3    9.37    2.02
 -11  -1  -3    0.93    1.36
 -11  -1  -3    0.43    1.43
  -1  12  -3    2.20    1.72
  -1  12  -3    1.58    1.62
   1 -12   3   -2.60    1.20
 -12  11   3    5.57    1.63
 -12  11   3   -1.22    1.09
 -11   0  -3    3.89    1.69
 -11   0  -3    3.72    1.70
   0  11  -3    2.75    1.79
   0 -11   3    2.40    1.86
 -11  11   3    4.37    1.45
 -11  11   3    4.76    1.46
 -11   1  -3    5.27    1.88
   1  10  -3    2.88    1.80
 -11   1  -3    4.97    1.85
 -10  11   3    2.16    1.13
 -10  11   3    3.02    1.10
 -10  11   3    2.29    0.99
  -1 -10   3    3.48    1.69
 -11   2  -3    5.56    1.87
   2   9  -3   10.35    2.47
 -11   2  -3    6.88    2.20
  -2  -9   3    2.99    2.01
  -9  11   3    6.98    1.37
   3   8  -3    0.28    1.51
 -11   3  -3    8.08    2.12
 -11   3  -3    3.16    1.74
  -8  11   3    3.98    1.06
  -3  -8   3    2.48    1.77
  -8  11   3    3.19    0.78
 -11   4  -3    2.69    1.67
   4   7  -3    4.37    2.02
 -11   4  -3    2.92    1.47
  -7  11   3    4.04    0.92
  -7  11   3    4.26    0.49
  -7  11   3    3.75    0.91
  -4  -7   3    3.22    1.94
  -7  11   3    5.22    0.53
   5   6  -3   18.02    3.03
 -11   5  -3   24.04    3.38
 -11   5  -3   21.87    3.25
  -5  -6   3   23.21    3.58
  -6  11   3   21.08    1.33
  -6  11   3   19.81    1.30
 -11   6  -3    7.85    2.23
 -11   6  -3    5.45    2.03
   6   5  -3    7.18    2.17
  -6  -5   3    4.46    2.05
  -6  -5   3    6.26    2.30
 -11   7  -3   25.29    3.52
   7   4  -3   17.78    2.94
 -11   7  -3   23.88    3.45
  -7  -4   3   21.87    3.39
  -7  -4   3   22.71    3.45
 -11   8  -3   -0.76    1.33
   8   3  -3    1.98    1.70
 -11   8  -3    0.44    1.44
  -8  -3   3   -2.02    1.44
  -8  -3   3    1.02    1.59
 -11   9  -3    3.64    1.87
 -11   9  -3   -0.10    1.14
   9   2  -3    3.98    2.01
  -9  -2   3   -0.64    1.45
  -9  -2   3    2.17    1.91
 -11  10  -3    9.23    2.45
 -11  10  -3    6.80    2.12
 -10  -1   3    8.15    2.28
 -10  -1   3    5.68    2.16
 -11  11  -3    9.60    2.44
 -11  11  -3   12.07    2.79
 -11   0   3    8.38    2.42
 -11   0   3   11.86    2.80
 -11  12  -3    5.93    2.18
  -1 -11  -3    3.84    0.64
 -11  12  -3    4.49    1.84
 -12   1   3    2.76    1.96
 -12   1   3    3.71    1.75
 -11  13  -3    8.22    2.48
  -2 -11  -3    7.31    1.04
 -11  13  -3    4.74    2.10
 -13   2   3    4.03    2.22
 -13   2   3    5.19    2.25
 -11  14  -3    9.78    2.68
  -3 -11  -3    9.00    1.31
 -11  14  -3    4.25    2.14
 -14   3   3    5.63    2.27
 -14   3   3    8.92    2.68
 -11  15  -3    1.54    1.84
  -4 -11  -3    3.06    1.06
 -11  15  -3    4.18    2.14
 -15   4   3    1.55    1.80
 -15   4   3   -2.52    1.52
 -11  16  -3   -2.70    1.30
 -11  16  -3    2.04    1.73
  -5 -11  -3    0.65    1.01
 -16   5   3    1.65    2.08
 -16   5   3   -0.84    1.65
 -11  17  -3    1.27    1.74
 -11  17  -3   -0.86    1.73
  -6 -11  -3    1.34    1.20
 -17   6   3   -0.20    1.82
 -17   6   3    1.67    2.01
 -11  18  -3    7.04    2.55
 -11  18  -3    6.64    2.56
  -7 -11  -3    9.29    1.97
 -18   7   3    2.05    2.21
 -18   7   3    4.47    2.64
  -8 -11  -3    1.14    1.41
 -11  19  -3    2.09    1.88
 -19   8   3   -1.26    1.71
 -19   8   3    2.58    2.39
 -11  20  -3    3.64    2.65
  -9 -11  -3    3.66    1.84
 -20   9   3    7.14    3.07
 -20   9   3    9.19    3.15
 -10 -11  -3    1.29    1.69
 -11  21  -3   -0.33    2.14
 -21  10   3   -2.20    1.94
 -12  -9  -3   -0.63    1.69
  -9  21  -3   -3.17    1.70
 -21  12   3    3.11    2.43
  -8  20  -3    5.92    2.46
 -12  -8  -3    0.21    1.89
 -20  12   3    0.15    2.08
 -12  -7  -3    5.05    2.18
  -7  19  -3    4.14    2.22
 -19  12   3    2.77    2.21
  -6  18  -3    0.11    1.74
 -12  -6  -3    0.90    1.76
 -18  12   3    2.09    1.86
 -12  -5  -3    1.23    1.63
  -5  17  -3    4.42    2.23
  -5  17  -3    4.80    2.24
 -17  12   3    4.99    2.16
   5 -17   3    1.51    1.82
  -4  16  -3    9.26    2.67
  -4  16  -3   11.44    2.92
 -12  -4  -3   13.23    2.86
   4 -16   3    8.58    2.63
 -16  12   3    9.59    2.45
 -12  -3  -3    2.34    1.74
 -12  -3  -3    0.80    1.66
  -3  15  -3    0.12    1.76
  -3  15  -3    1.10    1.80
 -15  12   3   -0.66    1.18
   3 -15   3    0.52    1.79
  -2  14  -3    6.51    2.34
 -12  -2  -3    5.88    1.95
  -2  14  -3    3.91    2.14
 -12  -2  -3    6.66    2.16
 -14  12   3    5.37    1.85
   2 -14   3    4.37    2.13
  -1  13  -3   13.28    3.00
 -12  -1  -3   13.13    2.68
 -12  -1  -3   11.12    2.42
   1 -13   3   10.22    2.63
 -13  12   3   14.52    2.44
   0  12  -3    7.73    2.32
 -12   0  -3    9.82    2.41
 -12   0  -3    5.49    2.09
   0 -12   3    7.74    2.53
 -12  12   3    7.27    1.82
   1  11  -3    6.28    2.24
 -12   1  -3    0.91    1.41
 -12   1  -3    3.62    1.87
 -11  12   3    3.99    1.37
  -1 -11   3    4.71    2.09
 -12   2  -3   21.24    3.24
   2  10  -3   22.67    3.53
 -12   2  -3   16.29    2.97
  -2 -10   3   21.03    3.44
 -10  12   3   24.17    2.42
 -12   3  -3   13.55    2.70
 -12   3  -3   17.50    2.98
   3   9  -3   10.85    2.66
  -3  -9   3    9.13    2.51
  -9  12   3   11.57    1.60
 -12   4  -3    5.70    2.01
 -12   4  -3    7.67    2.33
   4   8  -3    6.80    2.21
  -8  12   3    4.88    1.00
  -8  12   3    4.20    0.94
  -8  12   3    5.94    0.47
  -4  -8   3    5.15    2.21
 -12   5  -3   23.19    3.42
   5   7  -3   19.59    3.28
 -12   5  -3   28.63    3.74
  -7  12   3   24.78    1.47
  -7  12   3   25.24    1.47
  -5  -7   3   23.31    3.66
   6   6  -3   29.63    3.96
 -12   6  -3   24.89    3.65
 -12   6  -3   20.69    3.33
  -6  -6   3   20.12    3.40
  -6  -6   3   19.30    3.20
 -12   7  -3    3.41    1.78
 -12   7  -3    3.33    1.81
   7   5  -3    2.29    1.85
  -7  -5   3    1.47    1.71
  -7  -5   3    5.11    2.17
 -12   8  -3   27.07    3.73
   8   4  -3   25.28    3.53
 -12   8  -3   27.26    3.85
  -8  -4   3   26.63    3.89
  -8  -4   3   22.33    3.48
   9   3  -3   15.52    3.03
 -12   9  -3   10.06    2.63
 -12   9  -3   12.73    2.70
  -9  -3   3   12.57    2.76
  -9  -3   3   18.83    3.41
 -12  10  -3   21.79    3.43
 -12  10  -3   19.14    3.36
  10   2  -3   26.25    3.66
 -10  -2   3   17.00    3.29
 -10  -2   3   16.25    3.27
 -12  11  -3    8.13    2.48
 -12  11  -3   12.82    2.91
 -11  -1   3    5.82    2.36
 -11  -1   3   11.01    2.80
 -12  12  -3    2.08    1.76
 -12  12  -3    2.91    1.81
 -12   0   3   -2.69    1.32
 -12   0   3   -1.23    1.41
 -12  13  -3    1.95    1.87
 -12  13  -3    1.72    1.94
 -13   1   3    1.50    1.82
 -13   1   3    0.93    1.86
 -12  14  -3    2.77    1.88
  -2 -12  -3    2.96    0.68
 -12  14  -3    6.77    2.53
 -14   2   3    7.78    2.72
 -14   2   3    2.12    2.08
 -12  15  -3    7.21    2.48
 -12  15  -3    3.17    2.11
  -3 -12  -3    5.31    1.03
 -15   3   3    4.37    2.36
 -15   3   3    3.60    2.00
 -12  16  -3   33.58    4.42
  -4 -12  -3   32.84    2.28
 -12  16  -3   22.10    3.88
 -16   4   3   29.75    4.50
 -16   4   3   24.65    4.27
 -12  17  -3    3.86    2.26
  -5 -12  -3    5.52    1.40
 -12  17  -3    2.43    2.23
 -17   5   3    5.57    2.51
 -17   5   3    3.56    2.50
 -12  18  -3    1.15    2.04
 -12  18  -3   -0.55    1.77
  -6 -12  -3    1.60    1.21
 -18   6   3    5.11    2.58
 -18   6   3    0.47    2.02
  -7 -12  -3    1.13    1.29
 -12  19  -3   -0.01    1.78
 -19   7   3    0.82    2.12
 -19   7   3    1.74    1.99
 -12  20  -3   -0.62    1.87
  -8 -12  -3   -0.70    1.32
 -20   8   3   -2.36    1.82
 -20   8   3    1.32    2.31
  -9 -12  -3    2.91    1.79
 -12  21  -3    3.14    2.34
 -21   9   3   -1.42    2.20
  -8  21  -3    1.71    1.96
 -13  -8  -3   -4.37    1.45
 -21  13   3   -0.23    2.25
 -13  -7  -3    6.35    2.52
  -7  20  -3    7.88    2.71
 -20  13   3    8.56    2.97
 -13  -6  -3    2.14    1.95
  -6  19  -3    4.07    2.16
 -19  13   3    4.21    2.32
 -13  -5  -3   -0.10    1.77
  -5  18  -3    2.75    1.95
 -18  13   3    1.27    1.63
  -4  17  -3    3.63    2.37
  -4  17  -3    5.01    2.38
 -13  -4  -3    5.12    2.11
   4 -17   3    3.54    2.45
 -17  13   3    4.16    2.10
  -3  16  -3    0.37    1.63
 -13  -3  -3    1.59    1.67
 -16  13   3    0.57    1.58
   3 -16   3   -0.15    1.65
  -2  15  -3    1.15    1.78
 -13  -2  -3   -0.46    1.45
 -13  -2  -3   -0.51    1.59
 -15  13   3    0.46    1.33
   2 -15   3    0.65    1.85
 -13  -1  -3    3.98    1.87
  -1  14  -3    4.04    2.30
 -13  -1  -3    1.34    1.67
 -14  13   3    2.44    1.54
   1 -14   3    3.86    2.11
 -13   0  -3    3.14    1.97
   0  13  -3    3.75    2.07
 -13   0  -3    5.32    2.21
   0 -13   3    4.67    2.11
 -13  13   3    4.08    1.59
   1  12  -3    2.52    1.80
 -13   1  -3    1.52    1.53
 -13   1  -3    4.82    1.96
  -1 -12   3    2.30    1.77
 -12  13   3    1.86    1.21
 -13   2  -3    8.42    2.43
 -13   2  -3    8.17    2.38
   2  11  -3    6.88    2.16
  -2 -11   3    7.29    2.41
 -11  13   3    6.91    1.48
 -13   3  -3   34.96    4.26
 -13   3  -3   40.33    4.72
   3  10  -3   35.13    4.28
  -3 -10   3   30.29    4.19
 -10  13   3   33.72    2.40
 -13   4  -3    8.23    2.34
 -13   4  -3    7.70    2.39
   4   9  -3    8.00    2.39
  -9  13   3    6.87    1.19
  -4  -9   3    5.62    2.36
  -9  13   3    6.58    1.18
   5   8  -3    2.32    1.90
 -13   5  -3   -0.59    1.45
 -13   5  -3    2.15    1.73
  -8  13   3    1.09    0.61
  -8  13   3    1.68    0.65
  -5  -8   3   -0.54    1.67
 -13   6  -3   16.54    3.19
   6   7  -3    7.84    2.44
 -13   6  -3   14.57    2.95
  -6  -7   3   10.84    2.80
  -6  -7   3   13.11    3.08
 -13   7  -3   19.86    3.34
 -13   7  -3   16.11    3.12
   7   6  -3   13.76    2.89
  -7  -6   3   11.78    2.93
  -7  -6   3   12.33    2.83
 -13   8  -3    1.33    1.68
 -13   8  -3    5.08    1.91
   8   5  -3    2.77    1.93
  -8  -5   3    3.38    2.22
  -8  -5   3    2.43    2.00
 -13   9  -3    2.28    1.79
   9   4  -3    2.35    1.93
 -13   9  -3    1.66    1.77
  -9  -4   3    0.64    1.99
  -9  -4   3    4.20    2.18
 -13  10  -3   21.68    3.54
  10   3  -3   21.21    3.52
 -13  10  -3   16.42    3.26
 -10  -3   3   14.32    3.16
 -10  -3   3   16.44    3.08
 -13  11  -3    0.37    1.57
 -13  11  -3    2.99    1.89
 -11  -2   3    0.14    1.65
 -11  -2   3   -0.38    1.75
 -13  12  -3   -2.86    1.18
 -13  12  -3    4.36    1.95
 -12  -1   3    1.52    2.05
 -12  -1   3    1.96    2.17
 -13  13  -3    1.89    1.98
 -13  13  -3    0.37    1.64
 -13   0   3    1.84    2.02
 -13   0   3    4.24    2.31
 -13  14  -3   -1.90    1.40
 -13  14  -3    1.10    1.72
 -14   1   3    1.04    1.96
 -14   1   3    1.64    1.89
 -13  15  -3    9.90    2.89
 -13  15  -3   14.93    3.14
 -15   2   3    3.94    2.43
 -15   2   3    5.46    2.36
 -13  16  -3    0.18    1.75
  -3 -13  -3    1.28    0.73
 -13  16  -3    2.47    1.94
 -16   3   3   -1.09    1.95
 -16   3   3    0.04    1.81
 -13  17  -3   -0.65    1.58
 -13  17  -3    3.17    2.05
  -4 -13  -3    1.09    0.86
 -17   4   3    1.33    2.00
 -17   4   3    1.50    2.32
 -13  18  -3    1.57    2.08
  -5 -13  -3    2.79    1.20
 -13  18  -3    0.72    1.79
 -18   5   3   -0.89    1.80
 -18   5   3    2.71    2.58
  -6 -13  -3    1.34    1.28
 -13  19  -3    2.38    2.13
 -19   6   3    1.03    2.04
 -19   6   3   -2.04    1.91
 -13  20  -3    4.70    2.46
  -7 -13  -3    6.70    1.80
 -20   7   3    8.35    3.47
 -20   7   3    2.26    2.57
 -13  21  -3    5.67    2.67
  -8 -13  -3    7.12    1.96
 -21   8   3    6.58    3.35
 -21   8   3    4.22    3.01
  -7  21  -3   -0.43    1.84
 -14  -7  -3    1.30    2.11
 -21  14   3    2.60    2.31
  -6  20  -3    7.45    2.63
 -14  -6  -3    6.31    2.61
 -20  14   3    5.27    2.68
 -14  -5  -3   -3.17    1.50
  -5  19  -3    2.32    2.01
 -19  14   3   -0.97    1.55
 -14  -4  -3    3.88    2.12
  -4  18  -3    2.20    2.02
 -18  14   3    2.90    2.14
 -14  -3  -3    5.99    2.44
  -3  17  -3    4.82    2.25
 -17  14   3   -0.20    1.38
  -2  16  -3    0.16    1.64
 -14  -2  -3    0.61    1.52
 -16  14   3   -1.98    1.15
   2 -16   3    0.16    1.58
 -14  -1  -3    1.13    1.72
 -14  -1  -3    0.80    1.69
  -1  15  -3    0.74    1.73
   1 -15   3    4.51    2.14
 -15  14   3   -1.14    1.10
 -14   0  -3    0.31    1.64
 -14   0  -3    0.56    1.72
   0  14  -3   -2.05    1.48
   0 -14   3    3.63    2.01
 -14  14   3    2.24    1.37
   1  13  -3    0.97    1.74
 -14   1  -3    1.91    1.67
 -14   1  -3    1.25    1.75
 -13  14   3   -0.86    1.03
  -1 -13   3    2.39    1.99
 -14   2  -3    3.46    2.04
   2  12  -3    0.97    1.84
 -14   2  -3    7.67    2.48
  -2 -12   3    4.77    2.25
 -12  14   3    5.05    1.48
 -14   3  -3    6.63    2.40
   3  11  -3   10.45    2.68
 -14   3  -3    8.16    2.47
 -11  14   3    6.04    1.34
  -3 -11   3    5.54    2.30
   4  10  -3    0.13    1.59
 -14   4  -3    2.12    1.66
 -14   4  -3    1.01    1.65
 -10  14   3    0.47    0.74
  -4 -10   3    0.65    1.81
   5   9  -3    5.83    2.29
 -14   5  -3    7.97    2.45
 -14   5  -3    5.33    2.22
  -5  -9   3   11.00    2.67
  -9  14   3    8.42    1.10
   6   8  -3   13.84    2.93
 -14   6  -3   13.49    2.94
 -14   6  -3   14.56    3.05
  -6  -8   3    4.58    2.31
  -6  -8   3    7.69    2.64
   7   7  -3    1.33    1.89
 -14   7  -3    0.01    1.70
 -14   7  -3    2.09    1.84
  -7  -7   3   -0.97    1.70
  -7  -7   3    1.60    2.01
 -14   8  -3    1.98    1.97
 -14   8  -3    3.03    1.72
   8   6  -3    2.63    1.90
  -8  -6   3    3.74    2.21
  -8  -6   3   -0.59    1.78
 -14   9  -3   20.80    3.69
   9   5  -3   15.38    3.26
 -14   9  -3   11.38    2.92
  -9  -5   3   12.81    3.15
  -9  -5   3   16.40    3.33
  10   4  -3    3.90    2.24
 -14  10  -3    6.32    2.13
 -14  10  -3    8.79    2.64
 -10  -4   3    5.52    2.41
 -10  -4   3    2.00    2.03
 -14  11  -3    0.53    1.78
 -14  11  -3    0.52    1.51
 -11  -3   3   -0.39    1.87
 -11  -3   3    1.18    1.98
 -14  12  -3   -2.74    1.38
 -14  12  -3    1.12    1.71
 -12  -2   3    1.48    1.89
 -12  -2   3    1.60    2.10
 -14  13  -3    4.08    2.25
 -14  13  -3    2.75    2.06
 -13  -1   3    1.52    2.31
 -13  -1   3    2.77    2.13
 -14  14  -3   -0.86    1.49
 -14  14  -3    3.02    2.03
 -14   0   3    1.38    2.01
 -14   0   3    1.23    2.25
 -14  15  -3    4.42    2.38
 -14  15  -3    0.88    1.78
 -15   1   3    2.59    2.07
 -15   1   3    0.71    2.09
 -14  16  -3    1.17    1.83
 -14  16  -3   -0.03    1.64
 -16   2   3   -0.30    1.78
 -16   2   3   -0.15    2.05
 -14  17  -3    1.62    2.12
 -14  17  -3   -0.11    1.69
 -17   3   3   -0.36    2.01
 -17   3   3    0.01    2.05
 -14  18  -3   12.52    3.19
 -14  18  -3   12.29    3.10
 -18   4   3   19.34    4.14
 -18   4   3   15.52    3.88
 -14  19  -3   -0.42    1.80
 -19   5   3    0.00    2.15
 -19   5   3    4.37    2.84
 -14  20  -3    2.08    2.18
 -20   6   3    1.07    1.94
 -20   6   3    0.38    2.36
 -14  21  -3    2.68    2.36
 -21   7   3    1.12    2.50
 -21   7   3   -0.45    2.44
  -5  20  -3   10.38    3.08
 -15  -5  -3    7.29    2.85
 -20  15   3    6.53    2.76
  -4  19  -3   11.57    3.11
 -15  -4  -3   13.99    3.30
 -19  15   3   11.99    3.22
 -15  -3  -3    4.04    2.30
  -3  18  -3    1.81    1.98
 -18  15   3    2.31    2.08
 -15  -2  -3   11.76    3.12
  -2  17  -3   12.82    3.15
 -17  15   3    7.60    2.42
  -1  16  -3   -0.16    1.62
 -15  -1  -3    0.32    1.72
 -16  15   3   -0.58    1.28
   1 -16   3    1.88    1.83
 -15   0  -3    0.94    1.73
   0  15  -3   -0.36    1.69
 -15   0  -3    1.73    1.90
 -15  15   3   -0.73    1.29
   0 -15   3    0.23    1.77
 -15   1  -3    4.68    2.20
 -15   1  -3    4.96    2.19
   1  14  -3    7.88    2.51
  -1 -14   3    5.67    2.47
 -14  15   3    4.82    1.59
   2  13  -3    3.58    2.05
 -15   2  -3    4.78    2.34
 -15   2  -3    6.90    2.39
 -13  15   3    3.74    1.38
  -2 -13   3    1.81    1.92
   3  12  -3    5.92    2.34
 -15   3  -3    6.25    2.36
 -15   3  -3    8.20    2.55
  -3 -12   3    4.88    2.37
 -12  15   3    2.98    1.18
 -15   4  -3   20.53    3.68
 -15   4  -3   27.09    4.09
   4  11  -3   18.33    3.40
 -11  15   3   21.74    2.10
  -4 -11   3   20.75    3.61
 -15   5  -3    0.52    1.85
 -15   5  -3    3.32    2.16
   5  10  -3    4.49    2.18
  -5 -10   3    3.73    2.14
 -10  15   3    3.46    0.88
  -5 -10   3    3.04    2.10
 -15   6  -3   -0.89    1.54
   6   9  -3    0.48    1.76
 -15   6  -3    5.04    2.22
  -6  -9   3   -0.12    1.86
  -6  -9   3    1.95    1.74
 -15   7  -3   30.58    4.31
 -15   7  -3   29.37    4.36
   7   8  -3   21.12    3.64
  -7  -8   3   27.33    4.04
  -7  -8   3   34.69    4.70
   8   7  -3    6.20    2.50
 -15   8  -3   -1.03    1.69
 -15   8  -3    0.95    1.83
  -8  -7   3    5.08    2.18
  -8  -7   3    2.20    1.75
 -15   9  -3   15.84    3.42
   9   6  -3   18.30    3.51
 -15   9  -3   22.17    3.84
  -9  -6   3   21.43    3.82
  -9  -6   3   14.87    3.30
 -15  10  -3   16.70    3.30
 -15  10  -3   17.99    3.60
 -10  -5   3   19.07    3.70
 -10  -5   3   13.27    3.30
 -15  11  -3    3.78    2.22
 -15  11  -3    8.01    2.69
 -11  -4   3    6.20    2.51
 -11  -4   3    2.07    2.28
 -15  12  -3   11.76    3.02
 -15  12  -3   13.67    3.28
 -12  -3   3   10.32    3.03
 -12  -3   3   12.17    3.38
 -15  13  -3    0.58    1.79
 -15  13  -3    8.52    2.62
 -13  -2   3    7.29    3.03
 -13  -2   3    8.21    2.98
 -15  14  -3    1.13    1.90
 -15  14  -3    2.03    1.92
 -14  -1   3   -1.72    1.94
 -14  -1   3   -1.38    1.91
 -15  15  -3    5.23    2.19
 -15  15  -3    3.03    2.29
 -15   0   3   -0.10    1.87
 -15   0   3    0.20    2.21
 -15  16  -3    1.52    2.00
 -15  16  -3    4.26    2.42
 -16   1   3   -0.17    1.50
 -16   1   3    2.60    2.45
 -15  17  -3    3.22    2.38
 -15  17  -3    2.72    2.26
 -17   2   3   -0.75    2.08
 -17   2   3    1.90    2.43
 -15  18  -3    0.52    1.94
 -15  18  -3    3.89    2.23
 -18   3   3    3.61    2.60
 -18   3   3    6.37    3.13
 -15  19  -3    5.56    2.61
 -19   4   3   -0.78    2.24
 -19   4   3    3.54    3.00
 -15  20  -3   11.26    3.29
 -20   5   3    5.67    2.98
 -20   5   3    9.81    3.86
 -16  -4  -3   -0.63    1.78
  -4  20  -3    1.26    2.04
 -20  16   3   -0.34    1.65
 -16  -3  -3    1.26    1.97
  -3  19  -3    8.84    2.91
 -19  16   3    3.88    2.09
  -2  18  -3    2.19    2.11
 -16  -2  -3    5.19    2.57
 -18  16   3    2.01    1.93
 -16  -1  -3   -0.20    1.74
  -1  17  -3    0.58    2.04
 -17  16   3    2.97    1.72
 -16   0  -3    1.40    2.04
   0  16  -3   -2.32    1.32
 -16  16   3   -0.80    1.24
 -16   1  -3    0.93    1.84
   1  15  -3   -1.72    1.51
 -16   1  -3    2.25    2.03
  -1 -15   3    0.80    2.07
 -15  16   3    0.75    1.27
 -16   2  -3    8.68    2.88
 -16   2  -3   13.78    3.26
   2  14  -3    8.01    2.67
 -14  16   3    9.30    1.97
  -2 -14   3    5.58    2.60
 -16   3  -3    9.05    2.68
 -16   3  -3   12.40    3.14
   3  13  -3   10.18    2.83
 -13  16   3    7.87    1.67
  -3 -13   3   10.18    2.83
 -16   4  -3   13.09    3.29
 -16   4  -3    9.68    2.82
   4  12  -3   15.68    3.27
 -12  16   3   11.25    1.66
  -4 -12   3    9.63    2.79
 -16   5  -3   19.80    3.78
 -16   5  -3   20.28    3.63
   5  11  -3   14.66    3.17
  -5 -11   3   15.30    3.35
  -5 -11   3   13.30    3.21
 -11  16   3   14.45    1.53
 -16   6  -3   20.55    3.65
 -16   6  -3   15.66    3.23
   6  10  -3   12.56    3.04
  -6 -10   3   16.58    3.40
 -10  16   3   16.27    0.92
  -6 -10   3   15.00    3.42
 -16   7  -3   12.53    3.12
 -16   7  -3    8.34    2.70
   7   9  -3    4.98    2.36
  -7  -9   3    4.21    2.26
  -7  -9   3    9.61    3.07
   8   8  -3   13.86    3.10
 -16   8  -3   14.80    3.19
 -16   8  -3   16.23    3.55
  -8  -8   3   12.39    3.28
  -8  -8   3   15.92    3.54
 -16   9  -3    1.05    1.90
   9   7  -3    5.74    2.55
 -16   9  -3    1.41    1.65
  -9  -7   3    3.82    2.45
  -9  -7   3    0.11    2.11
 -16  10  -3    8.50    2.76
 -16  10  -3    6.00    2.57
 -10  -6   3    6.39    2.73
 -10  -6   3    5.59    2.56
 -16  11  -3    0.92    1.83
 -16  11  -3    1.67    1.96
 -11  -5   3   -2.08    1.66
 -11  -5   3    1.94    2.32
 -16  12  -3   13.36    3.12
 -16  12  -3    4.10    2.41
 -12  -4   3    7.74    2.82
 -12  -4   3    6.37    2.87
 -16  13  -3    4.78    2.48
 -16  13  -3   -0.24    1.55
 -13  -3   3   -0.80    2.07
 -13  -3   3   -1.61    1.81
 -16  14  -3   10.99    3.13
 -16  14  -3    8.90    3.01
 -14  -2   3    8.45    3.07
 -14  -2   3    6.25    2.91
 -16  15  -3    1.92    2.19
 -16  15  -3    1.38    2.00
 -15  -1   3   -2.97    1.64
 -15  -1   3    1.53    2.25
 -16  16  -3    1.50    2.23
 -16  16  -3    4.93    2.43
 -16   0   3    0.24    2.30
 -16   0   3    3.64    2.71
 -16  17  -3    1.47    2.06
 -16  17  -3    1.73    2.08
 -17   1   3   -0.98    2.15
 -17   1   3    4.50    2.83
 -16  18  -3    5.84    2.71
 -16  18  -3    3.45    2.48
 -18   2   3    3.18    2.70
 -18   2   3   -4.03    1.83
 -16  19  -3    6.29    2.79
 -19   3   3   -1.32    2.35
 -19   3   3    3.17    2.30
 -16  20  -3   -0.86    1.78
 -20   4   3    3.62    2.90
 -20   4   3   -0.61    2.39
 -17  -3  -3   -0.50    2.31
  -3  20  -3   -0.34    1.99
 -20  17   3   -0.06    1.74
  -2  19  -3    9.02    3.09
 -17  -2  -3   16.11    3.75
 -19  17   3    9.08    2.59
  -1  18  -3    5.70    2.56
 -17  -1  -3    4.79    2.62
 -18  17   3    1.25    1.82
   0  17  -3    3.14    2.35
 -17   0  -3    0.32    2.04
 -17  17   3    3.10    1.72
 -17   1  -3    1.61    2.18
   1  16  -3    0.34    1.84
 -17   1  -3   -0.24    1.97
 -16  17   3    3.80    1.73
 -17   2  -3   -0.56    1.81
   2  15  -3   -2.38    1.43
 -17   2  -3    1.33    2.01
 -15  17   3   -0.09    1.18
   3  14  -3    3.68    2.11
 -17   3  -3    4.51    2.36
 -17   3  -3    0.00    1.75
  -3 -14   3    2.63    2.13
 -14  17   3    3.53    1.34
 -17   4  -3    8.85    3.02
   4  13  -3    3.85    2.29
 -17   4  -3    9.64    2.92
  -4 -13   3   10.03    2.95
 -13  17   3    5.25    1.39
  -4 -13   3    2.14    2.26
 -17   5  -3    3.69    2.31
 -17   5  -3    4.50    2.37
   5  12  -3   -0.03    1.80
  -5 -12   3   -2.56    1.64
  -5 -12   3   -0.50    1.81
 -12  17   3    3.20    1.00
 -17   6  -3   12.59    3.32
 -17   6  -3    6.38    2.74
   6  11  -3   14.68    3.29
  -6 -11   3    6.06    2.83
  -6 -11   3    6.81    2.56
 -17   7  -3    7.24    2.78
 -17   7  -3    8.61    2.85
   7  10  -3    5.78    2.54
  -7 -10   3    5.83    2.64
  -7 -10   3    2.81    2.37
   8   9  -3    3.76    2.34
 -17   8  -3    4.90    2.43
 -17   8  -3    6.14    2.40
  -8  -9   3    4.26    2.55
  -8  -9   3    5.46    2.61
 -17   9  -3   13.40    3.38
 -17   9  -3   12.25    3.23
   9   8  -3    7.78    2.85
  -9  -8   3    9.00    2.80
  -9  -8   3   19.17    3.82
 -17  10  -3    0.19    1.69
 -17  10  -3   -1.71    1.51
 -10  -7   3    2.86    2.33
 -10  -7   3    0.68    1.97
 -17  11  -3    2.84    2.24
 -17  11  -3   -0.57    1.78
 -11  -6   3    0.02    1.91
 -11  -6   3    1.97    2.47
 -17  12  -3   -1.80    1.68
 -17  12  -3    1.24    2.05
 -12  -5   3    1.91    2.25
 -12  -5   3    0.77    1.84
 -17  13  -3    6.74    2.79
 -17  13  -3    2.40    1.87
 -13  -4   3    3.94    2.90
 -13  -4   3    7.86    3.09
 -17  14  -3   -1.29    1.75
 -17  14  -3    1.39    2.33
 -14  -3   3    0.24    2.15
 -14  -3   3   -0.67    1.97
 -17  15  -3    1.88    2.12
 -17  15  -3    2.17    2.29
 -15  -2   3    3.13    2.61
 -15  -2   3    0.27    2.25
 -17  16  -3   -1.44    1.82
 -17  16  -3    0.65    2.02
 -16  -1   3   -0.89    1.93
 -16  -1   3    0.60    1.91
 -17  17  -3   -0.67    1.98
 -17  17  -3   -0.43    2.01
 -17   0   3    4.81    2.83
 -17   0   3    0.55    1.97
 -17  18  -3    7.27    2.89
 -17  18  -3    8.58    3.13
 -18   1   3    6.89    3.15
 -18   1   3   10.52    3.76
 -17  19  -3    2.37    2.33
 -19   2   3   -0.04    2.71
 -19   2   3    5.36    3.19
 -17  20  -3   11.95    3.50
 -20   3   3    6.12    3.35
 -20   3   3    6.37    3.42
  -1  19  -3   -1.80    1.89
 -18  -1  -3   -2.53    1.78
 -19  18   3   -0.44    1.57
 -18   0  -3    0.84    2.25
   0  18  -3    1.45    2.12
 -18  18   3   -0.44    1.47
   1  17  -3    3.03    2.20
 -18   1  -3    2.37    2.16
 -17  18   3    1.80    1.66
 -18   2  -3   -1.04    2.08
   2  16  -3    1.21    2.09
 -18   2  -3    2.47    2.27
 -16  18   3    3.30    1.59
 -18   3  -3    5.88    2.78
   3  15  -3    3.42    2.37
 -18   3  -3   10.02    3.09
 -15  18   3    6.69    1.75
   4  14  -3    4.57    2.37
 -18   4  -3    5.63    2.62
 -18   4  -3    2.75    2.36
 -14  18   3    4.30    1.39
  -4 -14   3    3.64    2.40
 -18   5  -3   14.81    3.61
   5  13  -3   11.25    2.98
 -18   5  -3   12.55    3.45
  -5 -13   3    9.10    3.21
  -5 -13   3   11.22    3.35
 -13  18   3   11.47    1.58
 -18   6  -3   -3.20    1.78
   6  12  -3   -1.65    1.61
 -18   6  -3   -0.78    1.92
  -6 -12   3   -2.24    1.59
  -6 -12   3    0.25    2.35
   7  11  -3    0.46    2.20
 -18   7  -3    1.50    2.18
 -18   7  -3    4.55    2.25
  -7 -11   3    9.54    3.19
  -7 -11   3    3.99    2.47
 -18   8  -3   20.42    4.06
   8  10  -3   15.56    3.56
 -18   8  -3   28.83    4.78
  -8 -10   3   23.84    4.31
  -8 -10   3   21.61    4.23
   9   9  -3    6.08    2.70
 -18   9  -3   -1.52    1.90
 -18   9  -3    2.40    2.32
  -9  -9   3    1.71    2.42
  -9  -9   3    1.53    2.25
 -18  10  -3    7.43    3.03
 -18  10  -3    5.09    2.71
 -10  -8   3    7.70    3.07
 -10  -8   3    7.89    3.07
 -18  11  -3    4.24    2.40
 -18  11  -3    5.80    2.61
 -11  -7   3    2.82    2.48
 -11  -7   3    1.96    2.03
 -18  12  -3    1.25    1.67
 -18  12  -3    2.00    1.77
 -12  -6   3    0.68    2.23
 -12  -6   3   -2.70    2.08
 -18  13  -3    4.64    2.18
 -18  13  -3    2.52    2.36
 -13  -5   3    7.25    2.90
 -13  -5   3    5.70    2.78
 -18  14  -3    2.97    2.49
 -18  14  -3    7.29    2.62
 -14  -4   3    1.12    2.43
 -14  -4   3    3.68    2.79
 -18  15  -3    4.25    2.51
 -18  15  -3    4.69    2.65
 -15  -3   3    8.41    2.93
 -15  -3   3    1.92    2.47
 -18  16  -3    7.64    2.98
 -18  16  -3    4.63    2.65
 -16  -2   3    8.71    3.49
 -16  -2   3    2.39    2.66
 -18  17  -3    1.72    2.33
 -18  17  -3    6.12    2.88
 -17  -1   3    0.17    2.32
 -17  -1   3    4.69    2.81
 -18  18  -3    2.04    2.40
 -18  18  -3    1.27    2.50
 -18   0   3    5.01    3.32
 -18   0   3    5.08    2.90
 -18  19  -3    3.32    2.42
 -19   1   3    3.06    3.08
 -19   1   3    3.32    2.73
 -19   1  -3   -1.59    2.06
   1  18  -3   -0.23    2.10
 -18  19   3    1.76    1.68
 -19   2  -3    3.19    2.58
   2  17  -3    0.52    2.06
 -17  19   3    2.36    1.50
   3  16  -3    2.24    2.17
 -19   3  -3   -0.49    2.04
 -19   3  -3    1.27    2.15
 -16  19   3    1.75    1.38
  -3 -16   3    2.83    2.28
   4  15  -3    2.36    2.40
 -19   4  -3    3.20    2.51
 -19   4  -3    0.83    2.16
  -4 -15   3   -0.37    1.99
 -15  19   3    2.08    1.18
 -19   5  -3    1.85    2.18
 -19   5  -3   -1.84    1.92
   5  14  -3    2.09    2.12
  -5 -14   3    6.52    2.86
 -19   6  -3    4.51    2.60
   6  13  -3    2.43    2.27
 -19   6  -3    7.07    2.98
  -6 -13   3    8.51    3.01
 -19   7  -3   28.88    4.93
 -19   7  -3   23.38    4.51
   7  12  -3   21.42    4.06
  -7 -12   3   16.52    3.76
  -7 -12   3   16.19    3.82
   8  11  -3   11.91    3.43
 -19   8  -3    6.84    2.95
 -19   8  -3    6.04    2.85
  -8 -11   3    5.07    2.68
  -8 -11   3    6.96    3.06
 -19   9  -3   -0.10    2.10
 -19   9  -3    0.47    2.12
  -9 -10   3   -1.54    2.04
  -9 -10   3   -1.81    1.88
 -19  10  -3    0.95    2.27
 -19  10  -3    2.16    2.40
 -10  -9   3    0.31    2.31
 -10  -9   3    1.70    1.99
 -19  11  -3    1.93    2.38
 -19  11  -3    1.74    2.30
 -11  -8   3    1.53    2.54
 -11  -8   3    4.05    2.65
 -19  12  -3    7.68    2.94
 -19  12  -3    3.26    2.55
 -12  -7   3    3.41    2.67
 -12  -7   3    5.07    2.55
 -19  13  -3    1.60    1.86
 -19  13  -3   -1.51    1.89
 -13  -6   3   -0.73    2.24
 -13  -6   3    2.08    2.58
 -19  14  -3   -2.31    2.02
 -19  14  -3    1.36    2.19
 -14  -5   3   -1.03    2.34
 -14  -5   3    2.53    2.44
 -19  15  -3    1.06    2.17
 -19  15  -3    1.63    2.19
 -15  -4   3   -2.35    2.12
 -15  -4   3   -1.23    2.55
 -19  16  -3    7.40    3.17
 -19  16  -3    4.16    2.56
 -16  -3   3    2.91    2.94
 -16  -3   3    5.48    3.12
 -19  17  -3    4.37    2.78
 -19  17  -3    1.04    2.38
 -17  -2   3    1.61    2.85
 -17  -2   3    1.72    2.65
 -19  18  -3    1.05    2.19
 -19  18  -3    4.67    2.71
 -18  -1   3    2.55    3.18
 -18  -1   3    2.09    2.66
   3  17  -3    1.54    2.08
 -20   3  -3   -1.87    2.26
 -17  20   3    0.47    1.34
  -3 -17   3    0.09    2.19
 -20   4  -3    2.21    2.66
   4  16  -3    4.35    2.49
 -20   4  -3    1.76    2.49
  -4 -16   3    0.34    1.85
 -20   5  -3   -0.30    2.30
   5  15  -3   -0.39    1.99
 -20   5  -3    1.46    2.41
  -5 -15   3    2.78    2.48
 -20   6  -3    2.12    2.50
   6  14  -3    0.11    2.25
 -20   6  -3    0.32    2.30
  -6 -14   3    1.97    2.20
 -20   7  -3    2.78    2.55
   7  13  -3    4.45    2.60
 -20   7  -3    1.79    2.41
  -7 -13   3    5.34    2.80
 -20   8  -3    7.69    2.80
   8  12  -3    5.34    2.75
 -20   8  -3    8.59    3.33
  -8 -12   3    2.03    2.54
 -20   9  -3    7.24    3.13
 -20   9  -3    7.26    3.13
  -9 -11   3    6.14    2.96
  -9 -11   3   -1.09    2.24
 -20  10  -3    4.30    2.73
 -20  10  -3    2.30    2.50
 -10 -10   3    3.10    2.54
 -10 -10   3    1.69    2.44
 -20  11  -3    2.38    2.41
 -20  11  -3    5.95    2.91
 -11  -9   3    0.72    2.54
 -11  -9   3   -1.32    2.22
 -20  12  -3    4.36    2.70
 -20  12  -3    1.11    2.22
 -12  -8   3   -1.48    2.25
 -12  -8   3    4.22    2.95
 -20  13  -3    2.08    2.30
 -20  13  -3    6.66    2.89
 -13  -7   3    1.13    2.03
 -13  -7   3    2.16    2.86
 -20  14  -3   -0.60    2.26
 -20  14  -3    1.90    2.60
 -14  -6   3    0.44    2.74
 -14  -6   3    0.65    2.57
 -20  15  -3    0.64    2.33
 -20  15  -3    1.46    2.16
 -15  -5   3   -2.10    2.44
 -15  -5   3    1.19    2.57
 -20  16  -3   10.14    3.39
 -20  16  -3    3.74    2.73
 -16  -4   3    2.49    2.95
 -16  -4   3    7.44    3.39
 -20  17  -3   10.47    3.57
 -20  17  -3   15.02    4.07
 -17  -3   3    7.27    3.00
 -17  -3   3    9.35    3.60
 -21   7  -3    0.66    2.53
   7  14  -3    0.80    2.22
 -21   7  -3    0.57    2.52
  -7 -14   3    0.95    2.49
 -21   8  -3   10.81    3.54
 -21   8  -3    2.67    2.58
  -8 -13   3    3.57    2.73
 -21   9  -3    0.56    2.45
 -21   9  -3   -0.22    2.11
  -9 -12   3    2.41    2.60
 -21  10  -3    5.70    2.98
 -21  10  -3    2.92    2.80
 -10 -11   3    2.64    2.81
 -21  11  -3   -0.72    2.25
 -21  11  -3    0.66    2.35
 -11 -10   3    2.78    3.43
 -11 -10   3   -1.88    2.08
 -21  12  -3    2.66    2.69
 -21  12  -3   -1.08    1.59
 -12  -9   3   -1.17    2.95
 -12  -9   3   -1.52    2.22
 -21  13  -3    0.89    2.26
 -21  13  -3    1.41    2.53
 -13  -8   3   -4.35    2.47
 -13  -8   3    0.31    2.52
 -21  14  -3    3.94    2.86
 -21  14  -3    1.55    2.42
 -14  -7   3   -1.79    2.39
 -14  -7   3   -2.37    2.24
   0   0  -4   -1.79    0.98
   0   0  -4    0.51    1.16
   0   0   4    1.00    1.09
  -1   0  -4    4.16    1.57
   0   1  -4    4.58    1.74
  -1   0  -4    2.41    1.46
   1  -1  -4    2.57    1.44
   0   1  -4    2.22    1.41
   1  -1  -4    4.95    1.62
  -1   1   4    5.05    1.62
   1   0   4    5.09    1.63
  -1   1   4    5.43    1.57
  -1   1  -4    2.04    1.40
   0  -1  -4    1.51    1.18
   0  -1  -4    0.90    1.20
  -1   1  -4    1.01    1.24
   1   0  -4   -0.11    1.15
   1   0  -4    1.53    1.36
   0   1   4    1.19    1.18
  -1   0   4    1.32    1.37
  -1  -1  -4   13.06    2.21
  -1  -1  -4    8.99    1.93
   2  -1  -4   10.89    2.21
  -1   2  -4   13.24    2.51
   2  -1  -4   10.99    2.17
  -1   2  -4   16.41    2.68
  -2   1   4   10.94    2.13
  -2   1   4   13.64    2.29
   1   1   4   15.48    2.38
   3  -2  -4    6.23    1.80
  -1   3  -4    8.05    2.04
  -2  -1  -4    6.62    1.92
  -1   3  -4    7.69    2.06
   3  -2  -4    8.16    1.91
  -2  -1  -4    9.92    2.03
   2   1   4    7.46    1.80
  -3   2   4    8.80    1.89
  -3   2   4    9.45    2.01
   2  -2  -4   17.32    2.55
   2  -2  -4   19.96    2.68
   0   2  -4   11.05    2.29
  -2   0  -4   12.95    2.32
   0   2  -4   13.08    2.47
  -2   0  -4   15.29    2.39
  -2   2   4   18.20    2.56
  -2   2   4   22.32    2.81
   0  -2   4   16.48    2.71
   2   0   4   18.83    2.63
  -2   1  -4    5.61    1.74
  -2   1  -4    5.84    1.70
   1  -2  -4    4.45    1.49
   1   1  -4    3.45    1.63
   1   1  -4    3.41    1.63
   1  -2  -4    4.35    1.54
  -1  -1   4    2.63    1.57
  -1   2   4    4.46    1.49
  -1   2   4    7.64    1.75
   0  -2  -4   -0.04    1.08
   0  -2  -4    3.73    1.41
  -2   2  -4    1.63    1.35
  -2   2  -4    3.01    1.59
   2   0  -4    0.63    1.29
   2   0  -4    3.55    1.59
  -2   0   4   -0.18    1.28
   0   2   4    1.91    1.12
   3  -1  -4   19.69    2.75
  -1  -2  -4   21.59    2.54
   3  -1  -4   21.02    2.96
  -1  -2  -4   17.57    2.39
  -2   3  -4   17.63    2.86
  -2   3  -4   24.19    3.36
  -3   1   4   22.81    3.01
   1   2   4   22.70    2.71
   4  -2  -4    3.60    1.59
  -2   4  -4    2.31    1.38
  -2  -2  -4    1.67    1.31
  -2  -2  -4    1.28    1.41
  -2   4  -4   -0.49    1.38
  -4   2   4   -0.50    1.12
  -4   2   4    0.04    1.18
   2   2   4    0.04    1.08
  -3  -2  -4    7.16    1.75
  -2   5  -4    9.70    2.39
  -3  -2  -4    6.18    1.61
   5  -3  -4    7.86    1.87
  -2   5  -4    6.74    2.18
  -5   3   4    8.09    1.90
  -5   3   4    5.02    1.86
   3   2   4    8.04    1.88
   4  -3  -4   12.32    2.21
  -1   4  -4    9.38    2.32
  -1   4  -4   10.52    2.31
  -3  -1  -4    8.73    1.96
  -3  -1  -4    9.28    1.96
   3   1   4    8.73    2.04
  -4   3   4    6.71    1.91
  -4   3   4    9.05    1.92
  -3   0  -4    9.45    2.12
   3  -3  -4   10.66    1.96
   0   3  -4   10.25    2.41
  -3   0  -4    9.06    2.01
   0   3  -4   11.19    2.35
   3  -3  -4    7.87    1.89
  -3   3   4   10.12    1.89
   3   0   4    5.53    1.55
  -3   3   4    7.98    1.97
   0  -3   4   10.48    2.36
   2  -3  -4    2.38    1.46
   1   2  -4    3.54    1.68
   1   2  -4    5.44    1.93
  -3   1  -4    2.58    1.53
  -3   1  -4    2.76    1.52
   2  -3  -4    3.09    1.34
  -1  -2   4    2.66    1.63
  -2   3   4    4.66    1.42
  -2   3   4    2.81    1.35
   2   1  -4    6.10    1.90
   1  -3  -4    9.33    1.76
  -3   2  -4    7.47    2.00
   1  -3  -4    6.11    1.73
  -3   2  -4   10.30    2.18
   2   1  -4    7.60    2.00
  -2  -1   4    9.01    2.15
  -1   3   4    9.92    1.96
  -1   3   4   11.12    2.01
   0  -3  -4    1.97    1.18
   0  -3  -4    3.05    1.36
   3   0  -4    2.35    1.62
   3   0  -4    1.62    1.31
  -3   3  -4    3.61    1.66
  -3   3  -4    1.67    1.57
  -3   0   4    0.71    1.26
   0   3   4    1.63    1.24
  -3   4  -4    2.45    1.38
   4  -1  -4    3.54    1.60
  -1  -3  -4    4.21    1.42
  -1  -3  -4    1.31    1.23
  -3   4  -4    4.06    1.84
   1   3   4    3.14    1.24
  -4   1   4    3.19    1.66
   5  -2  -4    1.55    1.36
  -2  -3  -4    0.57    1.24
  -3   5  -4    1.96    1.64
  -3   5  -4    1.35    1.50
  -2  -3  -4   -1.44    0.91
  -5   2   4    2.30    1.54
   2   3   4    0.67    1.09
  -3  -3  -4    0.80    1.04
  -3   6  -4    2.83    1.92
  -3   6  -4   -1.23    1.24
  -3  -3  -4    3.61    1.40
   6  -3  -4    3.54    1.62
  -6   3   4    0.57    1.34
   3   3   4    0.01    0.90
  -6   3   4    5.27    1.81
  -3   7  -4    6.34    1.98
  -4  -3  -4    3.95    1.63
   7  -4  -4    6.25    1.84
  -3   7  -4    4.39    2.08
  -4  -3  -4    3.87    1.41
   4   3   4    3.59    1.48
  -7   4   4    2.61    1.45
  -7   4   4    7.20    2.12
  -7   4   4    4.76    1.69
  -2   6  -4   49.45    4.75
  -4  -2  -4   48.27    3.41
   6  -4  -4   47.42    3.52
  -2   6  -4   39.93    4.37
  -4  -2  -4   35.62    3.52
  -6   4   4   37.80    3.67
  -6   4   4   48.88    3.69
   4   2   4   48.99    3.44
  -6   4   4   47.56    3.63
   5  -4  -4   18.46    2.52
  -1   5  -4   21.86    3.26
  -4  -1  -4   19.70    2.68
  -4  -1  -4   15.92    2.50
  -1   5  -4   20.83    3.18
  -5   4   4   21.38    2.83
  -5   4   4   21.63    2.79
  -5   4   4   19.70    2.57
   4   1   4   17.88    2.63
   4  -4  -4   54.20    3.59
  -4   0  -4   46.76    3.70
  -4   0  -4   55.10    3.79
   0   4  -4   48.69    4.60
   0   4  -4   54.23    4.27
   4   0   4   54.65    3.80
  -4   4   4   46.60    3.34
  -4   4   4   42.62    3.29
   0  -4   4   45.05    4.43
   3  -4  -4   22.00    2.60
   3  -4  -4   21.72    2.74
   1   3  -4   24.13    3.18
  -4   1  -4   24.96    3.10
  -4   1  -4   24.50    3.09
   1   3  -4   22.39    3.15
  -3   4   4   23.79    2.71
  -3   4   4   23.49    2.73
  -1  -3   4   23.41    3.10
  -4   2  -4    0.55    1.36
   2   2  -4    0.70    1.45
  -4   2  -4    1.24    1.39
   2  -4  -4    1.69    1.08
   2  -4  -4    2.04    1.31
   2   2  -4    2.50    1.64
  -2   4   4   -0.28    0.88
  -2   4   4    1.47    0.96
  -2  -2   4    1.82    1.35
   3   1  -4   -0.16    1.34
   1  -4  -4    1.10    1.13
  -4   3  -4    2.62    1.53
  -4   3  -4    3.21    1.66
   1  -4  -4    1.20    1.19
   3   1  -4    3.56    1.68
  -1   4   4    0.03    0.99
  -3  -1   4    2.77    1.63
  -1   4   4    1.03    1.01
   0  -4  -4    9.37    1.72
   0  -4  -4    8.18    1.72
  -4   4  -4    8.78    2.22
  -4   4  -4    7.21    1.93
   0   4   4    7.37    1.56
  -4   0   4    6.22    1.96
  -1  -4  -4   27.30    2.84
   5  -1  -4   27.63    3.33
  -4   5  -4   24.94    3.54
  -4   5  -4   31.80    3.77
  -1  -4  -4   29.16    2.78
   1   4   4   28.54    2.79
  -5   1   4   27.76    3.38
   6  -2  -4   19.30    2.87
  -2  -4  -4   25.49    2.69
  -4   6  -4   24.79    3.48
  -4   6  -4   20.39    3.12
  -2  -4  -4   22.30    2.70
  -6   2   4   26.58    3.24
  -6   2   4   29.71    3.48
   2   4   4   26.61    2.80
  -4   7  -4   22.85    3.39
  -3  -4  -4   28.52    2.90
   7  -3  -4   32.20    3.52
  -4   7  -4   27.00    3.72
  -3  -4  -4   29.05    2.93
   3   4   4   33.75    3.15
  -7   3   4   30.01    3.56
  -7   3   4   25.09    3.22
  -4  -4  -4    0.98    1.19
  -4  -4  -4    2.23    1.12
  -4   8  -4    1.46    1.81
  -4   8  -4    1.11    1.66
   8  -4  -4   -1.55    1.35
   4   4   4    0.93    1.15
  -8   4   4    1.34    1.47
  -8   4   4    5.27    1.80
  -5  -4  -4    5.28    1.50
  -4   9  -4    6.46    2.32
  -4   9  -4    3.98    1.82
  -5  -4  -4    2.50    1.45
  -9   5   4    5.77    1.93
  -9   5   4    4.48    1.76
  -5  -3  -4    4.75    1.66
   8  -5  -4    2.95    1.69
  -3   8  -4    6.08    2.25
  -5  -3  -4    3.63    1.33
  -3   8  -4    2.82    1.57
   5   3   4    2.85    1.27
  -8   5   4    4.91    1.73
  -8   5   4    3.53    1.60
  -8   5   4    1.65    1.54
   7  -5  -4    5.32    1.70
  -2   7  -4    4.00    2.08
  -5  -2  -4    8.77    1.85
  -5  -2  -4    4.54    1.61
  -2   7  -4    9.58    2.27
   5   2   4    4.96    1.56
  -7   5   4    7.88    1.94
  -7   5   4    9.96    2.09
  -7   5   4    6.38    1.74
  -1   6  -4    2.48    1.41
  -1   6  -4    4.86    1.75
  -5  -1  -4    3.67    1.38
   6  -5  -4    1.68    1.33
  -5  -1  -4    2.71    1.50
  -6   5   4    1.93    1.38
   5   1   4    1.65    1.47
   1  -6   4    4.99    2.03
  -6   5   4    3.93    1.40
  -6   5   4    1.57    1.21
  -5   0  -4    4.19    1.64
   5  -5  -4    0.19    1.12
  -5   0  -4    4.41    1.58
   0   5  -4    3.08    1.79
   0   5  -4   -0.87    1.47
   0  -5   4    3.24    1.92
  -5   5   4    2.30    1.39
   5   0   4    3.57    1.47
  -5   5   4    1.55    1.23
  -5   5   4    5.04    1.49
   1   4  -4   23.09    3.27
  -5   1  -4   14.52    2.55
  -5   1  -4   15.30    2.56
   1   4  -4   19.04    2.92
   4  -5  -4   14.34    2.17
  -4   5   4   13.94    2.24
  -4   5   4   20.65    2.54
  -1  -4   4   17.87    2.96
  -4   5   4   17.67    2.27
  -5   2  -4    2.40    1.54
   3  -5  -4    0.27    1.18
   3  -5  -4   -0.30    0.96
  -5   2  -4    2.15    1.38
   2   3  -4    2.20    1.64
   2   3  -4   -0.19    1.52
  -2  -3   4    0.80    1.55
  -3   5   4    1.11    1.07
  -3   5   4    1.59    1.20
   3   2  -4   16.02    2.78
   2  -5  -4   19.54    2.19
  -5   3  -4   12.65    2.36
  -5   3  -4   12.96    2.46
   2  -5  -4   15.49    2.17
   3   2  -4   15.80    2.80
  -2   5   4   14.34    2.02
  -3  -2   4   10.49    2.42
  -2   5   4   13.10    2.03
  -5   4  -4    5.29    1.72
   4   1  -4    5.46    1.99
  -5   4  -4    5.19    1.84
   1  -5  -4    5.86    1.42
   1  -5  -4    9.17    1.74
  -1   5   4    6.54    1.52
  -4  -1   4    5.55    1.95
  -1   5   4    4.48    1.30
   5   0  -4   88.70    5.28
  -5   5  -4   79.66    5.16
  -5   5  -4   76.97    5.25
   0  -5  -4   80.41    4.06
   0  -5  -4   81.50    4.33
  -5   0   4   80.81    5.24
   0   5   4   83.27    4.13
  -1  -5  -4   11.37    1.94
  -1  -5  -4   13.36    1.81
   6  -1  -4   11.56    2.46
  -5   6  -4   11.81    2.61
  -5   6  -4   12.33    2.62
   1   5   4    9.82    1.78
  -6   1   4    8.53    2.31
  -6   1   4    8.50    2.18
   7  -2  -4    4.07    1.78
  -5   7  -4    6.78    2.26
  -2  -5  -4    2.47    1.08
  -5   7  -4    2.78    1.89
  -2  -5  -4    4.74    1.47
   2   5   4    5.77    1.53
  -7   2   4    1.22    1.57
  -7   2   4    2.66    1.55
  -5   8  -4    3.77    1.91
   8  -3  -4    1.08    1.48
  -5   8  -4   -0.19    1.47
  -3  -5  -4   -0.47    1.06
  -3  -5  -4   -1.15    0.75
  -8   3   4   -0.66    1.30
  -8   3   4   -1.74    1.07
   3   5   4   -0.89    0.83
  -4  -5  -4    2.83    1.32
   9  -4  -4    2.77    1.68
  -5   9  -4    1.58    1.76
  -5   9  -4    0.76    1.36
  -4  -5  -4    5.15    1.41
  -9   4   4    6.72    2.13
  -9   4   4   -1.21    1.14
  -5  10  -4    3.44    2.00
  -5  -5  -4    5.76    1.67
  -5  10  -4   -0.72    1.53
  -5  -5  -4    2.86    1.22
 -10   5   4    2.45    1.62
 -10   5   4    3.97    2.01
  -5  11  -4    3.20    2.02
  -5  11  -4    2.07    1.99
  -6  -5  -4    1.84    1.41
 -11   6   4    2.53    1.66
 -11   6   4    1.53    1.63
  -4  10  -4   -1.40    1.43
  -4  10  -4    0.73    1.32
  -6  -4  -4   -0.05    1.14
  -6  -4  -4    0.58    1.11
 -10   6   4    0.21    1.49
 -10   6   4    1.87    1.65
  -6  -3  -4    7.39    2.00
  -6  -3  -4    6.33    1.74
  -3   9  -4    7.25    2.40
  -3   9  -4   11.22    2.75
  -9   6   4    6.48    1.91
  -9   6   4    5.86    1.86
  -6  -2  -4   13.17    2.28
  -6  -2  -4   11.10    2.23
  -2   8  -4   20.64    3.35
  -2   8  -4   14.35    2.96
  -8   6   4   14.66    2.37
  -8   6   4   13.39    2.29
   6   2   4   14.39    2.35
  -8   6   4   14.91    2.51
  -1   7  -4   11.45    2.70
  -6  -1  -4   14.33    2.56
  -6  -1  -4   13.12    2.34
   7  -6  -4   11.32    2.05
  -1   7  -4    8.01    2.35
  -7   6   4   11.44    2.12
  -7   6   4    8.18    2.02
  -7   6   4   13.88    2.28
   6   1   4   12.13    2.41
   1  -7   4   10.48    2.59
   0   6  -4    3.75    1.99
  -6   0  -4    2.61    1.57
   6  -6  -4    7.34    1.76
   0   6  -4    6.44    2.15
  -6   0  -4    3.92    1.72
  -6   6   4    6.81    1.70
  -6   6   4    8.82    1.91
  -6   6   4    8.89    1.85
   0  -6   4    5.40    2.20
  -6   1  -4    5.88    1.99
   1   5  -4    6.38    2.11
   5  -6  -4    7.39    1.58
  -6   1  -4    2.33    1.41
   1   5  -4    4.70    2.10
  -5   6   4    5.15    1.44
  -1  -5   4    7.03    2.30
  -5   6   4    4.03    1.33
  -5   6   4    2.00    1.23
   2   4  -4    8.90    2.41
   4  -6  -4    4.45    1.35
  -6   2  -4   11.14    2.41
   2   4  -4    8.58    2.43
  -6   2  -4   10.24    2.29
  -4   6   4    6.91    1.48
  -4   6   4    8.36    1.64
  -4   6   4    6.56    1.48
  -2  -4   4    5.18    2.11
  -6   3  -4    6.65    1.99
  -6   3  -4    4.97    1.89
   3  -6  -4    6.52    1.40
   3   3  -4    5.28    2.00
  -3   6   4    3.57    1.31
  -3  -3   4    5.97    2.16
  -3   6   4    5.84    1.39
   4   2  -4   20.33    3.16
   2  -6  -4   24.29    2.42
  -6   4  -4   16.13    2.85
   2  -6  -4   17.42    2.25
  -6   4  -4   21.43    3.18
  -2   6   4   19.42    2.25
  -2   6   4   21.57    2.40
  -4  -2   4   24.18    3.43
  -6   5  -4   42.25    4.39
   5   1  -4   43.86    4.36
  -6   5  -4   41.36    4.39
   1  -6  -4   47.21    3.06
   1  -6  -4   40.55    2.71
  -1   6   4   44.28    2.88
  -5  -1   4   38.30    4.26
  -1   6   4   38.88    2.80
  -6   6  -4   15.78    2.86
  -6   6  -4   13.71    2.73
   0  -6  -4   10.71    1.79
   6   0  -4   15.08    2.78
   0  -6  -4   12.24    1.74
  -6   0   4    5.86    2.15
   0   6   4   11.92    1.79
  -6   7  -4    5.01    2.05
   7  -1  -4    4.01    1.79
  -1  -6  -4    2.61    1.25
  -6   7  -4    3.30    1.89
  -1  -6  -4    6.74    1.31
   1   6   4    5.59    1.35
  -7   1   4    4.92    1.93
  -7   1   4    3.45    1.79
  -6   8  -4    3.41    1.84
  -2  -6  -4    1.63    1.00
  -2  -6  -4    1.95    1.27
   8  -2  -4    0.83    1.51
  -6   8  -4    1.49    1.78
   2   6   4    0.96    0.92
  -8   2   4    1.62    1.54
  -8   2   4   -3.47    1.04
  -6   9  -4    0.98    1.78
   9  -3  -4    2.47    1.69
  -3  -6  -4    1.97    1.11
  -3  -6  -4    2.62    1.31
  -6   9  -4    1.93    1.53
  -9   3   4    0.57    1.59
  -9   3   4    1.95    1.66
  -6  10  -4    8.51    2.62
  -6  10  -4    5.60    2.22
  -4  -6  -4    5.86    1.64
 -10   4   4   10.56    2.44
 -10   4   4    9.98    2.40
  -6  11  -4   -0.31    1.41
  -5  -6  -4    0.39    1.15
  -6  11  -4   -0.91    1.61
 -11   5   4    0.33    1.59
 -11   5   4    1.34    1.77
  -6  -6  -4   14.99    2.48
  -6  12  -4   19.22    3.48
  -6  12  -4   14.37    3.17
 -12   6   4   14.51    3.01
 -12   6   4   14.65    2.91
  -7  -6  -4    2.30    1.44
  -6  13  -4   -0.30    1.61
  -6  13  -4    1.76    1.99
 -13   7   4    1.96    1.72
 -13   7   4    0.82    1.72
  -5  12  -4    7.80    2.68
  -7  -5  -4    3.19    1.64
  -5  12  -4    2.60    2.09
 -12   7   4    1.92    1.79
 -12   7   4    4.13    1.74
  -4  11  -4    0.60    1.71
  -7  -4  -4    0.77    1.33
  -4  11  -4    0.60    1.33
 -11   7   4   -1.55    1.38
 -11   7   4   -1.79    1.10
  -7  -3  -4    8.01    2.02
  -3  10  -4    8.05    2.38
  -3  10  -4    7.22    2.47
  -7  -3  -4   12.15    2.16
 -10   7   4    9.67    2.27
 -10   7   4    6.93    1.92
  -7  -2  -4    0.50    1.32
  -2   9  -4    3.81    2.15
  -7  -2  -4    4.78    1.70
  -2   9  -4    5.62    2.22
   2  -9   4    0.79    1.88
  -9   7   4    5.33    1.73
  -9   7   4    2.67    1.58
  -1   8  -4    2.30    1.98
  -7  -1  -4    1.27    1.24
  -1   8  -4    2.02    1.87
  -7  -1  -4    1.68    1.57
  -8   7   4    2.79    1.49
   7   1   4    3.52    1.67
   1  -8   4    1.29    1.46
  -8   7   4    4.41    1.62
   0   7  -4    3.00    1.94
   0   7  -4   -0.32    1.52
  -7   0  -4   -0.35    1.28
  -7   0  -4    1.76    1.49
  -7   7   4    0.56    1.23
   0  -7   4    1.25    1.80
  -7   7   4    1.80    1.28
  -7   7   4    1.32    1.10
   1   6  -4   -3.52    1.15
  -7   1  -4    1.46    1.39
   6  -7  -4   -1.86    0.94
   1   6  -4    0.46    1.27
  -7   1  -4   -0.28    1.13
  -6   7   4   -0.81    0.90
  -6   7   4   -0.74    1.02
  -1  -6   4   -1.88    1.45
  -6   7   4   -0.85    0.86
  -7   2  -4   16.05    2.83
   2   5  -4   16.25    2.84
   2   5  -4   15.47    2.85
   5  -7  -4   13.44    1.86
  -7   2  -4   16.72    2.75
  -2  -5   4   12.82    2.81
  -5   7   4   13.98    1.91
  -5   7   4   11.18    1.92
  -5   7   4   14.70    2.05
   4  -7  -4   18.38    2.06
   3   4  -4   18.74    3.10
  -7   3  -4   17.75    2.91
  -7   3  -4   12.59    2.47
  -4   7   4   13.71    1.94
  -3  -4   4   19.51    3.17
  -4   7   4   17.99    2.03
  -4   7   4   17.23    2.15
  -7   4  -4    9.91    2.27
  -7   4  -4   10.32    2.26
   4   3  -4    7.60    2.32
   3  -7  -4    9.56    1.56
  -3   7   4    9.47    1.61
  -4  -3   4    7.01    2.32
  -3   7   4    8.38    1.50
  -7   5  -4   49.62    4.89
   2  -7  -4   51.70    2.88
   2  -7  -4   45.20    3.09
  -7   5  -4   50.08    4.80
   5   2  -4   42.84    4.46
  -5  -2   4   45.43    4.69
  -2   7   4   47.40    2.91
  -7   6  -4    1.83    1.69
   1  -7  -4    3.11    1.19
  -7   6  -4    1.77    1.69
   1  -7  -4    2.27    0.98
   6   1  -4    2.71    1.92
  -6  -1   4   -0.49    1.55
  -1   7   4    2.86    1.11
   0  -7  -4    9.64    1.49
   0  -7  -4   10.41    1.68
  -7   7  -4   16.50    2.89
  -7   7  -4   13.97    2.88
   7   0  -4   16.82    2.97
   0   7   4    9.03    1.52
  -7   0   4    8.80    2.39
  -7   0   4    8.20    2.22
  -7   8  -4   11.22    2.70
  -7   8  -4    8.70    2.36
  -1  -7  -4    7.19    1.51
   8  -1  -4    6.37    2.18
  -1  -7  -4    8.74    1.46
  -8   1   4    9.37    2.45
  -8   1   4    8.16    2.22
  -7   9  -4   13.42    2.94
  -2  -7  -4   10.80    1.76
   9  -2  -4    7.21    2.40
  -7   9  -4   12.87    2.88
  -9   2   4    6.38    2.26
  -9   2   4   10.01    2.57
  10  -3  -4    6.85    2.17
  -7  10  -4    1.79    1.87
  -3  -7  -4    3.60    1.38
  -7  10  -4    3.76    2.12
 -10   3   4    5.45    2.08
 -10   3   4    7.19    2.26
  -7  11  -4    0.28    1.71
  -7  11  -4   -1.39    1.49
  -4  -7  -4   -0.28    1.09
 -11   4   4    0.41    1.43
 -11   4   4    0.24    1.60
  -7  12  -4    2.66    2.02
  -5  -7  -4    4.45    1.53
  -7  12  -4   10.14    2.80
 -12   5   4    3.36    2.09
 -12   5   4    2.53    1.92
  -6  -7  -4    5.26    1.78
  -7  13  -4    6.37    2.52
  -7  13  -4    6.05    2.46
 -13   6   4    3.74    2.24
 -13   6   4    2.90    2.20
  -7  14  -4    2.63    2.00
  -7  -7  -4    1.98    1.46
  -7  14  -4    5.44    2.48
 -14   7   4    1.23    1.86
 -14   7   4    3.62    2.00
  -8  -7  -4    4.76    1.80
  -7  15  -4    3.31    2.41
  -7  15  -4    1.55    2.22
 -15   8   4    3.87    2.16
 -15   8   4   -1.01    1.46
  -8  -6  -4    6.56    1.91
  -6  14  -4    1.16    2.07
  -6  14  -4   -0.23    1.80
 -14   8   4    3.34    1.98
 -14   8   4    4.01    2.15
  -8  -5  -4    9.98    2.33
  -5  13  -4    7.26    2.56
  -5  13  -4    8.00    2.64
 -13   8   4    7.08    2.16
 -13   8   4    7.97    2.52
  -8  -4  -4    9.72    2.22
  -4  12  -4    7.62    2.62
  -4  12  -4    9.47    2.54
 -12   8   4   12.59    2.64
 -12   8   4    6.73    2.12
  -3  11  -4    5.35    2.28
  -8  -3  -4    1.98    1.48
  -3  11  -4    3.64    2.05
  -8  -3  -4    1.79    1.49
 -11   8   4    4.62    1.97
   3 -11   4   -1.83    1.75
 -11   8   4    4.36    1.76
  -8  -2  -4    5.84    1.89
  -2  10  -4    5.98    2.16
  -8  -2  -4    6.35    1.94
  -2  10  -4   10.36    2.76
 -10   8   4    3.95    1.83
 -10   8   4    2.88    1.55
   2 -10   4    7.76    2.61
  -8  -1  -4    4.62    1.95
  -1   9  -4    3.16    1.96
  -8  -1  -4    3.68    1.79
  -1   9  -4    1.94    1.77
  -9   8   4    1.83    1.37
  -9   8   4    3.82    1.60
   1  -9   4    3.48    2.12
  -8   0  -4    5.34    1.92
  -8   0  -4   10.46    2.22
   0   8  -4    7.53    2.31
   0   8  -4    6.61    2.08
  -8   8   4    6.46    1.73
  -8   8   4    6.07    1.61
   0  -8   4    4.73    2.18
  -8   1  -4   40.03    4.27
   1   7  -4   26.67    3.86
  -8   1  -4   41.64    4.21
   1   7  -4   27.81    3.93
  -7   8   4   34.13    3.04
  -1  -7   4   32.04    4.09
  -7   8   4   32.15    3.08
  -8   2  -4    5.20    1.91
   2   6  -4    2.69    1.56
  -8   2  -4   -0.09    1.14
   2   6  -4    1.73    1.84
  -2  -6   4    2.10    1.87
  -6   8   4   -0.01    0.81
  -6   8   4    0.47    1.10
  -6   8   4    2.62    1.12
  -8   3  -4   20.70    3.16
   5  -8  -4   19.05    2.07
   3   5  -4   19.66    3.25
  -8   3  -4   20.61    3.13
  -5   8   4   18.40    2.15
  -3  -5   4   15.82    2.92
  -5   8   4   19.78    2.29
   4  -8  -4    1.60    0.97
   4   4  -4    4.58    2.01
  -8   4  -4    0.91    1.40
  -8   4  -4    5.39    2.01
  -4  -4   4    2.78    1.85
  -4   8   4    3.06    1.12
   3  -8  -4    7.17    1.24
  -8   5  -4    8.37    2.33
   5   3  -4    4.46    2.04
  -8   5  -4    3.03    1.84
  -3   8   4    7.41    1.25
  -5  -3   4    4.33    1.92
  -3   8   4    6.76    1.31
   2  -8  -4   15.60    1.91
  -8   6  -4   21.25    3.35
   2  -8  -4   16.08    1.71
  -8   6  -4   11.78    2.66
   6   2  -4    9.34    2.56
  -6  -2   4   13.59    2.87
  -2   8   4   15.27    1.82
  -2   8   4   13.53    1.35
   1  -8  -4   12.61    1.77
  -8   7  -4   10.41    2.52
  -8   7  -4   13.01    2.87
   7   1  -4   13.81    2.84
  -1   8   4   10.57    1.50
  -7  -1   4   12.21    2.73
  -7  -1   4    7.43    2.16
  -8   8  -4    6.03    2.31
   0  -8  -4    4.74    1.31
  -8   8  -4    4.50    2.09
   8   0  -4    5.71    2.14
  -8   0   4    5.47    2.24
   0   8   4    3.39    1.04
  -8   0   4    4.03    2.02
   9  -1  -4    8.63    2.45
  -8   9  -4   11.84    2.86
  -8   9  -4    8.98    2.60
  -1  -8  -4    8.61    1.52
  -9   1   4   10.19    2.57
  -9   1   4    9.70    2.71
  -8  10  -4    9.05    2.67
  10  -2  -4   14.43    2.97
  -8  10  -4    6.26    2.18
  -2  -8  -4    8.63    1.60
 -10   2   4    6.63    2.39
 -10   2   4    8.98    2.66
  -8  11  -4    7.52    2.60
  -8  11  -4    5.15    2.31
  -3  -8  -4    8.76    1.69
 -11   3   4   12.82    2.79
 -11   3   4    7.96    2.38
  -8  12  -4   -1.74    1.47
  -4  -8  -4    0.90    1.22
  -8  12  -4    2.24    2.00
 -12   4   4    0.08    1.77
 -12   4   4   -0.82    1.50
  -5  -8  -4    3.03    1.33
  -8  13  -4    4.96    2.35
  -8  13  -4   -2.21    1.58
 -13   5   4   -0.42    1.79
 -13   5   4    1.24    1.93
  -8  14  -4    5.70    2.59
  -6  -8  -4    6.37    1.81
  -8  14  -4    4.33    2.33
 -14   6   4    4.30    2.37
 -14   6   4    3.93    2.21
  -8  15  -4    7.75    2.70
  -7  -8  -4    2.34    1.47
  -8  15  -4    4.32    2.24
 -15   7   4    6.63    2.50
 -15   7   4    5.04    2.35
  -8  16  -4    8.96    3.00
  -8  16  -4   13.24    3.32
  -8  -8  -4    8.48    2.19
 -16   8   4   10.82    2.98
  -8  17  -4   -1.68    2.05
  -9  -8  -4    0.12    1.44
  -8  17  -4    3.38    2.32
 -17   9   4   -0.32    2.07
  -9  -7  -4    8.57    2.32
  -7  16  -4    5.45    2.55
  -7  16  -4    8.39    2.84
 -16   9   4    7.40    2.57
  -9  -6  -4    1.03    1.66
  -6  15  -4    8.32    2.82
  -6  15  -4    5.71    2.45
 -15   9   4    1.37    1.73
  -9  -5  -4   -1.52    1.30
  -5  14  -4    1.94    1.97
  -5  14  -4    3.29    2.20
   5 -14   4    0.88    1.95
 -14   9   4    2.01    1.68
  -9  -4  -4    3.48    1.84
  -4  13  -4    6.06    2.51
  -4  13  -4    0.20    1.31
 -13   9   4    4.74    1.96
   4 -13   4    4.32    2.34
  -3  12  -4   12.06    3.06
  -9  -3  -4    8.06    2.30
  -3  12  -4    3.95    1.91
 -12   9   4    6.83    2.19
   3 -12   4    4.44    2.31
  -9  -2  -4    7.50    2.28
  -9  -2  -4    3.64    1.73
  -2  11  -4    6.59    2.48
  -2  11  -4    8.75    2.67
 -11   9   4    3.93    1.73
   2 -11   4    7.22    2.57
  -1  10  -4    5.40    2.04
  -9  -1  -4    3.39    1.81
  -9  -1  -4    8.66    2.45
  -1  10  -4    8.49    2.62
   1 -10   4    5.28    2.29
 -10   9   4    8.39    1.92
 -10   9   4    6.39    1.79
  -9   0  -4   10.42    2.41
   0   9  -4    6.51    2.42
  -9   0  -4    7.86    2.17
   0   9  -4    1.97    1.97
  -9   9   4    4.88    1.67
  -9   9   4    5.81    1.51
   0  -9   4    8.72    2.63
  -9   1  -4    1.11    1.45
  -9   1  -4    3.41    1.85
   1   8  -4    2.81    2.03
   1   8  -4    5.60    2.31
  -1  -8   4    1.29    1.98
  -8   9   4    3.73    1.31
  -8   9   4    3.50    1.45
  -9   2  -4   16.97    3.02
  -9   2  -4   24.64    3.42
   2   7  -4   21.71    3.44
  -7   9   4   20.19    2.44
  -2  -7   4   24.05    3.77
   3   6  -4    8.45    2.55
  -9   3  -4    5.14    2.03
  -9   3  -4   12.31    2.66
  -3  -6   4    8.49    2.53
  -6   9   4    9.11    1.59
  -9   4  -4    3.97    2.00
   4   5  -4    2.88    2.02
  -9   4  -4    4.32    2.00
  -4  -5   4    8.18    2.47
  -5   9   4    3.78    1.19
  -9   5  -4    9.96    2.53
   5   4  -4   15.83    3.11
  -9   5  -4   21.28    3.34
  -4   9   4   15.38    1.79
  -5  -4   4    9.93    2.81
  -9   6  -4   19.42    3.34
  -9   6  -4   23.11    3.58
   6   3  -4   14.78    3.02
  -3   9   4   17.86    1.82
  -3   9   4   22.60    1.77
  -6  -3   4   20.88    3.38
  -9   7  -4   16.18    3.14
   7   2  -4   12.74    2.87
  -9   7  -4   16.74    3.10
  -2   9   4   13.40    1.52
  -7  -2   4   15.45    3.16
  -7  -2   4   14.14    2.96
  -2   9   4   10.44    1.39
   1  -9  -4   43.74    2.69
  -9   8  -4   50.63    5.11
  -9   8  -4   51.76    5.19
   8   1  -4   34.82    4.33
  -8  -1   4   44.97    4.89
  -1   9   4   44.45    2.33
  -1   9   4   44.72    2.40
  -8  -1   4   47.43    5.08
  -9   9  -4    7.13    2.45
   0  -9  -4    4.12    1.10
  -9   9  -4    7.02    2.21
   9   0  -4    4.76    1.90
  -9   0   4    1.36    1.84
  -9   0   4    2.08    1.64
   0   9   4    3.96    0.97
   0   9   4    4.35    0.97
  -1  -9  -4    4.37    1.18
  -9  10  -4    0.68    1.44
  10  -1  -4    1.88    1.82
  -9  10  -4    3.42    2.00
 -10   1   4    3.83    2.21
 -10   1   4    2.00    1.84
   1   9   4    2.89    0.93
  -2  -9  -4    3.76    1.22
  -9  11  -4    0.92    1.55
  -9  11  -4    3.74    2.19
 -11   2   4    2.88    1.97
 -11   2   4    2.85    1.99
  -9  12  -4    7.83    2.72
  -9  12  -4    6.03    2.56
  -3  -9  -4    7.58    1.55
 -12   3   4    5.65    2.35
 -12   3   4    5.89    2.35
  -9  13  -4    0.88    1.88
  -4  -9  -4    4.18    1.32
  -9  13  -4    2.69    2.05
 -13   4   4    5.05    2.49
 -13   4   4    2.47    2.04
  -5  -9  -4   10.15    1.93
  -9  14  -4   11.64    3.10
  -9  14  -4   12.32    3.17
 -14   5   4    8.54    2.89
 -14   5   4    5.47    2.41
  -9  15  -4   23.32    4.04
  -9  15  -4   16.38    3.70
  -6  -9  -4   15.15    2.43
 -15   6   4   19.95    3.91
 -15   6   4   15.91    3.37
  -7  -9  -4    6.27    1.82
  -9  16  -4    3.18    2.32
  -9  16  -4    0.06    1.86
 -16   7   4    6.43    2.65
 -16   7   4   -0.19    1.97
  -9  17  -4    3.92    2.50
  -9  17  -4    4.49    2.61
  -8  -9  -4    4.59    1.82
 -17   8   4    1.32    2.14
  -9  18  -4    2.29    2.45
  -9  18  -4    4.79    2.56
  -9  -9  -4    3.11    1.83
 -18   9   4    0.31    2.49
  -9  19  -4   15.76    3.83
 -10  -9  -4   16.42    3.01
 -19  10   4   15.69    3.82
 -10  -8  -4    2.42    1.89
  -8  18  -4    0.23    2.03
  -8  18  -4    3.50    2.39
 -18  10   4   -2.04    2.05
  -7  17  -4    7.09    2.62
 -10  -7  -4    5.30    2.15
  -7  17  -4    2.09    2.16
 -17  10   4    5.20    2.52
   7 -17   4   -0.74    1.94
 -10  -6  -4    6.93    2.30
  -6  16  -4    8.64    3.00
  -6  16  -4    9.51    2.84
 -16  10   4    5.33    2.35
   6 -16   4    4.66    2.46
  -5  15  -4    0.57    1.98
 -10  -5  -4   -2.39    1.29
  -5  15  -4    0.68    2.04
   5 -15   4    0.66    1.91
 -15  10   4   -0.69    1.72
 -10  -4  -4    1.62    1.66
  -4  14  -4   -0.96    1.68
  -4  14  -4   -0.07    1.85
   4 -14   4    0.76    1.90
 -14  10   4   -0.97    1.35
  -3  13  -4    2.76    2.03
  -3  13  -4    2.75    2.10
 -10  -3  -4    0.78    1.42
 -13  10   4    1.80    1.68
   3 -13   4    0.12    1.82
 -10  -2  -4   13.71    2.68
  -2  12  -4    8.41    2.76
  -2  12  -4   14.02    3.30
 -10  -2  -4    9.56    2.45
   2 -12   4    4.99    2.33
 -12  10   4   10.41    2.40
 -10  -1  -4    1.45    1.46
  -1  11  -4    0.30    1.67
  -1  11  -4    1.33    1.96
 -10  -1  -4    1.51    1.57
   1 -11   4    0.77    1.85
 -11  10   4   -0.25    1.18
   0  10  -4   -0.94    1.13
   0  10  -4    1.78    2.01
 -10   0  -4   -0.89    1.17
 -10   0  -4    0.36    1.71
   0 -10   4    0.22    1.92
 -10  10   4    0.31    1.18
 -10   1  -4   18.00    3.16
 -10   1  -4   14.70    2.82
   1   9  -4   12.12    2.82
   1   9  -4   12.46    3.04
  -9  10   4   13.42    2.13
  -1  -9   4   13.75    2.94
 -10   2  -4   15.34    2.88
   2   8  -4   13.70    3.08
 -10   2  -4   10.31    2.55
  -8  10   4   11.39    1.91
  -2  -8   4   10.45    2.81
   3   7  -4   12.69    2.94
 -10   3  -4   16.09    2.99
 -10   3  -4   21.33    3.32
  -3  -7   4   13.97    3.32
  -7  10   4   13.49    1.94
 -10   4  -4    5.77    1.98
 -10   4  -4    4.51    2.13
   4   6  -4    2.65    1.94
  -4  -6   4    4.27    2.24
  -6  10   4    8.77    1.48
 -10   5  -4   28.17    3.94
   5   5  -4   24.87    3.77
 -10   5  -4   27.75    3.96
  -5  10   4   28.30    2.04
  -5  -5   4   23.94    3.89
 -10   6  -4   11.45    2.84
 -10   6  -4   16.14    3.09
   6   4  -4    6.12    2.41
  -4  10   4    8.37    1.15
  -6  -4   4    7.53    2.60
  -4  10   4    7.01    1.16
 -10   7  -4    2.58    1.87
 -10   7  -4    3.46    2.08
   7   3  -4    8.51    2.59
  -3  10   4    3.30    0.81
  -3  10   4    3.36    0.84
  -7  -3   4    2.06    1.88
  -7  -3   4    6.14    2.37
   8   2  -4   41.38    4.74
 -10   8  -4   44.97    5.08
 -10   8  -4   46.66    5.15
  -2  10   4   39.30    1.92
  -8  -2   4   39.90    4.80
  -8  -2   4   36.77    4.59
  -2  10   4   41.76    1.99
 -10   9  -4    6.43    2.33
   9   1  -4    5.82    2.38
 -10   9  -4    6.39    2.18
  -1  10   4    2.85    0.67
  -1  10   4    4.07    0.75
  -9  -1   4    5.27    2.34
  -9  -1   4    6.22    2.35
   0 -10  -4    9.13    1.34
 -10  10  -4    9.82    2.87
 -10  10  -4   10.23    2.71
  10   0  -4    9.73    2.78
   0  10   4    8.54    0.98
 -10   0   4    9.11    2.83
 -10   0   4   10.06    2.97
 -10  11  -4   19.84    3.51
 -10  11  -4   20.42    3.56
  -1 -10  -4   21.23    1.92
 -11   1   4   13.13    2.97
   1  10   4   18.28    1.36
 -11   1   4    9.61    2.87
  -2 -10  -4   17.03    1.85
 -10  12  -4   17.15    3.35
 -10  12  -4   23.93    4.00
 -12   2   4   19.17    3.56
 -12   2   4   16.27    3.31
 -10  13  -4    4.67    2.11
 -10  13  -4    4.87    2.35
  -3 -10  -4    2.41    1.03
 -13   3   4    7.72    2.54
 -13   3   4    1.65    2.03
 -10  14  -4    1.47    2.02
 -10  14  -4   -1.25    1.74
  -4 -10  -4    3.47    1.26
 -14   4   4   -0.88    1.66
 -14   4   4   -1.77    1.65
  -5 -10  -4   12.95    2.02
 -10  15  -4    7.73    2.85
 -10  15  -4   10.94    3.35
 -15   5   4   14.83    3.47
 -15   5   4   12.58    3.24
 -10  16  -4    4.42    2.15
 -10  16  -4   -2.83    1.53
  -6 -10  -4   -0.03    1.27
 -16   6   4   -0.34    1.84
 -16   6   4   -5.04    1.71
  -7 -10  -4    9.66    2.10
 -10  17  -4    8.63    3.05
 -10  17  -4    6.59    2.78
 -17   7   4   -0.10    1.91
 -17   7   4    9.62    3.05
 -10  18  -4    1.70    2.25
  -8 -10  -4    1.53    1.63
 -10  18  -4    0.52    2.05
 -18   8   4    2.23    2.51
  -9 -10  -4    4.01    1.90
 -10  19  -4    3.69    2.66
 -19   9   4    3.80    2.83
  -8  19  -4    8.00    3.05
 -11  -8  -4    6.20    2.32
 -19  11   4    3.37    2.48
  -7  18  -4    2.14    2.43
 -11  -7  -4    4.33    2.10
  -7  18  -4    7.14    2.84
 -18  11   4    0.76    2.37
  -6  17  -4    4.03    2.61
 -11  -6  -4   11.11    2.70
  -6  17  -4   11.90    3.41
 -17  11   4    5.87    2.55
   6 -17   4    7.26    2.72
  -5  16  -4    0.25    1.86
 -11  -5  -4    0.91    1.79
  -5  16  -4    6.31    2.69
 -16  11   4    2.56    1.95
   5 -16   4    4.13    2.30
  -4  15  -4   -1.66    1.74
  -4  15  -4    0.66    1.93
 -11  -4  -4    1.81    1.91
 -15  11   4   -1.34    1.70
   4 -15   4   -1.34    1.66
  -3  14  -4    2.99    2.23
 -11  -3  -4    7.81    2.47
  -3  14  -4    6.56    2.74
   3 -14   4    8.40    2.86
 -14  11   4    8.64    2.41
 -11  -2  -4    2.70    1.77
  -2  13  -4    0.41    1.90
  -2  13  -4    3.35    2.41
   2 -13   4    8.17    2.66
 -13  11   4   -1.05    1.35
  -1  12  -4   20.14    3.79
 -11  -1  -4   20.54    3.37
 -11  -1  -4   16.46    3.07
  -1  12  -4   14.03    3.40
   1 -12   4   19.51    3.71
 -12  11   4   17.41    2.74
 -11   0  -4    5.31    2.10
 -11   0  -4   12.39    2.77
   0  11  -4    6.43    2.43
   0  11  -4    3.92    2.36
   0 -11   4    5.77    2.51
 -11  11   4    9.39    2.04
 -11   1  -4   10.14    2.60
   1  10  -4   16.15    3.18
 -11   1  -4   12.88    2.73
  -1 -10   4   11.26    2.92
 -10  11   4   10.23    1.97
   2   9  -4    3.03    2.12
 -11   2  -4    2.74    1.98
 -11   2  -4    5.09    2.11
  -2  -9   4    3.22    2.00
  -9  11   4    2.85    1.29
   3   8  -4    1.56    1.86
 -11   3  -4   -2.43    1.17
 -11   3  -4   -0.15    1.44
  -8  11   4   -0.14    0.89
  -3  -8   4    1.36    1.95
 -11   4  -4    2.74    1.88
 -11   4  -4    4.57    2.06
   4   7  -4    3.81    1.85
  -7  11   4    3.80    1.12
  -4  -7   4    8.44    2.65
 -11   5  -4   28.52    4.05
 -11   5  -4   25.71    3.85
   5   6  -4   30.20    4.20
  -5  -6   4   21.99    3.83
  -6  11   4   21.95    1.93
 -11   6  -4   -1.62    0.89
   6   5  -4    0.48    1.90
 -11   6  -4   -0.56    1.67
  -6  -5   4    2.13    1.96
  -5  11   4    0.13    0.66
 -11   7  -4    0.83    1.92
   7   4  -4    5.34    2.41
 -11   7  -4    3.00    2.02
  -4  11   4    3.16    0.60
  -7  -4   4    4.78    2.39
  -7  -4   4    1.68    1.88
  -4  11   4    1.95    0.60
 -11   8  -4   12.28    2.79
   8   3  -4   13.82    3.16
 -11   8  -4   11.90    2.87
  -8  -3   4   16.74    3.40
  -8  -3   4   13.52    3.18
 -11   9  -4   17.68    3.52
 -11   9  -4   23.90    3.95
   9   2  -4   18.18    3.50
  -9  -2   4   21.66    3.94
  -9  -2   4   25.34    4.08
  10   1  -4   13.71    3.20
 -11  10  -4   14.60    3.38
 -11  10  -4   11.07    2.97
 -10  -1   4    8.91    2.70
 -10  -1   4   14.16    3.18
 -11  11  -4   -0.72    1.18
 -11  11  -4    0.90    1.84
 -11   0   4    3.20    2.26
 -11   0   4    0.68    1.70
 -11  12  -4    3.06    2.18
  -1 -11  -4    2.49    0.81
 -11  12  -4    5.54    2.61
 -12   1   4    0.44    1.86
 -12   1   4    4.23    2.24
 -11  13  -4   -0.04    1.29
  -2 -11  -4    0.34    0.79
 -11  13  -4    1.56    1.97
 -13   2   4   -1.25    1.66
 -13   2   4    4.90    2.47
 -11  14  -4    6.32    2.70
 -11  14  -4    5.30    2.39
  -3 -11  -4    8.98    1.43
 -14   3   4   10.01    3.11
 -14   3   4    6.26    2.45
 -11  15  -4    3.60    2.30
 -11  15  -4    1.33    1.93
  -4 -11  -4    1.83    1.04
 -15   4   4    0.92    1.96
 -15   4   4    2.68    2.38
 -11  16  -4   17.10    3.80
 -11  16  -4    8.50    2.87
  -5 -11  -4    9.16    1.76
 -16   5   4    9.96    3.15
 -16   5   4    4.59    2.40
 -11  17  -4    4.68    2.55
  -6 -11  -4    0.66    1.23
 -11  17  -4    3.46    2.48
 -17   6   4    3.09    2.28
 -17   6   4    5.46    2.82
 -11  18  -4   -0.01    2.07
 -11  18  -4   -2.49    1.77
  -7 -11  -4   -0.16    1.32
 -18   7   4   -1.74    1.88
  -8 -11  -4    5.72    1.86
 -11  19  -4    2.45    2.47
 -19   8   4    0.12    2.49
 -12  -7  -4   17.42    3.48
  -7  19  -4   22.45    4.42
 -19  12   4   13.58    3.58
 -12  -6  -4   20.10    3.56
  -6  18  -4   16.90    3.90
 -18  12   4   17.80    3.60
  -5  17  -4    1.32    1.89
  -5  17  -4    5.02    2.76
 -12  -5  -4    1.01    1.74
 -17  12   4   -1.15    1.54
   5 -17   4    0.56    1.98
  -4  16  -4   -0.41    2.02
  -4  16  -4    0.45    1.83
 -12  -4  -4    1.55    2.04
 -16  12   4   -0.71    1.47
   4 -16   4    0.83    2.05
 -12  -3  -4    4.50    2.23
  -3  15  -4    3.39    2.42
  -3  15  -4    3.80    2.39
 -15  12   4   -0.16    1.47
   3 -15   4   -0.74    1.81
  -2  14  -4    4.50    2.49
  -2  14  -4    0.82    2.13
 -12  -2  -4    3.27    2.26
 -14  12   4    2.04    1.77
   2 -14   4    2.70    2.16
 -12  -1  -4    2.10    1.99
  -1  13  -4    6.61    2.55
   1 -13   4    4.17    2.44
 -13  12   4    1.62    1.58
   0  12  -4    0.45    1.76
 -12   0  -4    2.66    2.05
 -12   0  -4   -0.51    1.59
   0 -12   4    1.26    2.10
 -12  12   4    1.19    1.39
 -12   1  -4    7.32    2.34
 -12   1  -4    3.49    2.08
   1  11  -4    0.72    1.83
  -1 -11   4    0.95    2.03
 -11  12   4    0.20    1.21
   2  10  -4    3.70    2.13
 -12   2  -4   -0.45    1.65
 -12   2  -4    0.64    1.48
  -2 -10   4    0.14    1.97
 -10  12   4   -0.56    1.04
 -12   3  -4    6.16    2.28
 -12   3  -4    2.02    1.99
   3   9  -4    4.15    2.32
  -9  12   4    4.08    1.34
  -3  -9   4    1.54    2.23
 -12   4  -4   -0.62    1.50
   4   8  -4    0.30    1.45
 -12   4  -4    2.65    1.70
  -8  12   4   -0.52    0.79
  -4  -8   4   -2.69    1.72
 -12   5  -4   -0.16    1.65
 -12   5  -4    2.49    1.99
   5   7  -4    2.09    1.99
  -5  -7   4    1.09    1.97
  -7  12   4    0.46    0.79
 -12   6  -4    6.51    2.60
   6   6  -4    3.27    2.32
 -12   6  -4    6.48    2.54
  -6  -6   4    5.10    2.21
  -6  12   4    5.45    0.83
 -12   7  -4   -0.43    1.64
   7   5  -4   -1.71    1.62
 -12   7  -4    1.34    1.96
  -7  -5   4   -1.76    1.66
  -7  -5   4   -2.61    1.59
   8   4  -4   -0.11    1.72
 -12   8  -4    0.13    1.84
 -12   8  -4   -0.91    1.64
  -8  -4   4    1.82    2.10
  -8  -4   4    2.60    2.03
 -12   9  -4   10.60    2.98
 -12   9  -4    7.78    2.77
   9   3  -4   11.05    3.03
  -9  -3   4   12.48    3.14
  -9  -3   4    6.85    2.47
 -12  10  -4    9.30    2.89
 -12  10  -4   13.12    3.18
  10   2  -4   16.89    3.44
 -10  -2   4   15.39    3.49
 -10  -2   4   19.18    3.80
  11   1  -4    3.05    1.95
 -12  11  -4    4.08    2.39
 -12  11  -4    7.60    2.70
 -11  -1   4    6.62    2.57
 -11  -1   4    3.65    2.33
 -12  12  -4    6.29    2.58
 -12  12  -4    1.34    2.12
 -12   0   4    4.88    2.58
 -12   0   4   -0.95    1.66
 -12  13  -4    1.14    1.93
 -12  13  -4    4.33    2.43
 -13   1   4    3.28    2.07
 -13   1   4    6.49    2.67
 -12  14  -4    5.77    2.75
 -12  14  -4    3.55    2.39
 -14   2   4    0.75    2.01
 -14   2   4    1.68    2.32
 -12  15  -4    3.68    2.45
 -12  15  -4    1.15    2.10
 -15   3   4    3.12    2.32
 -15   3   4    3.67    2.51
 -12  16  -4    3.02    2.31
 -12  16  -4    1.91    2.25
 -16   4   4   -0.74    2.05
 -16   4   4   -2.26    1.59
 -12  17  -4   11.87    3.30
 -12  17  -4    3.06    2.40
 -17   5   4    3.43    2.66
 -17   5   4    7.46    3.09
 -12  18  -4    0.60    2.24
 -12  18  -4    4.08    2.63
 -18   6   4    6.71    3.11
 -18   6   4    5.14    3.03
 -12  19  -4    0.83    2.14
 -19   7   4   -2.50    2.00
 -13  -6  -4   -0.18    1.77
  -6  19  -4    0.96    2.25
 -19  13   4   -0.35    1.81
 -13  -5  -4   -1.35    1.62
  -5  18  -4    4.82    2.62
 -18  13   4    1.46    2.04
  -4  17  -4    3.99    2.68
  -4  17  -4    9.88    3.14
 -13  -4  -4    5.59    2.51
 -17  13   4    5.18    2.35
   4 -17   4    5.90    2.87
 -13  -3  -4    7.64    2.76
  -3  16  -4    0.25    2.03
  -3  16  -4    4.75    2.73
   3 -16   4    2.55    2.17
 -16  13   4    5.31    2.26
 -13  -2  -4    5.56    2.13
  -2  15  -4    2.96    2.14
 -15  13   4    1.81    1.68
   2 -15   4    3.03    2.27
 -13  -1  -4    9.93    2.74
  -1  14  -4    0.36    1.98
 -14  13   4    3.87    1.89
   1 -14   4    2.32    2.26
   0  13  -4    1.66    1.99
 -13   0  -4    3.17    2.15
 -13  13   4    1.79    1.51
   0 -13   4    0.46    2.10
   1  12  -4   -2.61    1.50
 -13   1  -4    0.73    1.74
 -13   1  -4    0.16    1.73
  -1 -12   4    1.05    2.17
 -12  13   4    0.31    1.23
 -13   2  -4    0.67    2.00
 -13   2  -4    6.52    2.38
   2  11  -4    1.76    2.17
 -11  13   4    3.05    1.33
  -2 -11   4    0.85    2.02
 -13   3  -4    1.72    1.88
 -13   3  -4    4.51    2.20
   3  10  -4    0.79    2.06
  -3 -10   4    3.85    2.30
 -10  13   4    1.14    1.07
 -13   4  -4    2.40    2.08
   4   9  -4   -1.42    1.59
 -13   4  -4    2.54    1.96
  -9  13   4    1.13    0.89
  -4  -9   4    2.10    2.05
   5   8  -4   -1.52    1.55
 -13   5  -4    1.87    2.04
 -13   5  -4   -0.49    1.38
  -8  13   4    0.85    0.70
  -5  -8   4    1.27    2.03
   6   7  -4    4.50    2.39
 -13   6  -4    7.21    2.41
 -13   6  -4    4.41    2.20
  -7  13   4    5.41    0.69
  -6  -7   4    5.89    2.59
   7   6  -4   -0.15    1.83
 -13   7  -4    1.63    1.89
 -13   7  -4    1.61    2.11
  -7  -6   4    0.85    2.10
  -7  -6   4    2.53    2.09
 -13   8  -4    7.55    2.78
 -13   8  -4    6.86    2.63
   8   5  -4    2.35    2.20
  -8  -5   4    2.68    1.85
  -8  -5   4    4.74    2.63
 -13   9  -4    7.97    2.75
 -13   9  -4   13.45    3.19
   9   4  -4   12.98    3.16
  -9  -4   4    8.38    3.04
  -9  -4   4   12.47    3.22
  10   3  -4    5.79    2.62
 -13  10  -4    2.98    2.13
 -13  10  -4    5.31    2.72
 -10  -3   4    1.98    2.22
 -10  -3   4    4.95    2.66
  11   2  -4   -1.86    1.65
 -13  11  -4   -0.98    1.67
 -13  11  -4    0.56    2.07
 -11  -2   4    2.18    2.20
 -11  -2   4    2.04    2.12
 -13  12  -4    6.89    2.75
 -13  12  -4    9.53    2.90
 -12  -1   4    8.59    2.99
 -12  -1   4    8.79    2.87
 -13  13  -4    1.27    2.18
 -13  13  -4    0.94    2.00
 -13   0   4   -0.64    1.96
 -13   0   4    1.63    2.10
 -13  14  -4    9.27    3.00
 -13  14  -4   14.33    3.66
 -14   1   4   10.98    3.37
 -14   1   4   10.09    3.36
 -13  15  -4    3.04    2.24
 -13  15  -4    7.27    2.95
 -15   2   4    3.60    2.61
 -15   2   4    3.24    2.44
 -13  16  -4    3.14    2.28
 -13  16  -4    0.60    2.00
 -16   3   4   -0.20    2.14
 -16   3   4    2.68    2.52
 -13  17  -4    7.99    3.06
 -13  17  -4    6.53    3.07
 -17   4   4    8.66    3.51
 -17   4   4    5.62    2.86
 -13  18  -4    9.65    3.18
 -13  18  -4    8.93    3.46
 -18   5   4    4.61    2.81
 -18   5   4    3.13    2.71
 -13  19  -4    9.51    3.28
 -19   6   4   10.68    3.77
 -19   6   4    6.66    3.34
  -5  19  -4   -0.15    2.22
 -14  -5  -4    5.17    2.59
 -19  14   4    1.52    2.18
  -4  18  -4    2.84    2.56
 -14  -4  -4    3.23    2.47
 -18  14   4   -0.21    2.07
 -14  -3  -4    9.59    2.81
  -3  17  -4   10.38    3.08
 -17  14   4    6.46    2.47
 -14  -2  -4   -0.26    1.95
  -2  16  -4    7.45    2.81
   2 -16   4    6.12    2.56
 -16  14   4    2.59    1.88
 -14  -1  -4    2.47    2.14
  -1  15  -4    1.53    2.07
   1 -15   4   -2.12    1.96
 -15  14   4    0.48    1.43
 -14   0  -4    8.82    2.77
   0  14  -4    0.23    1.90
 -14  14   4    5.60    1.81
   0 -14   4    3.42    2.45
   1  13  -4    8.63    2.98
 -14   1  -4   10.46    2.95
 -14   1  -4    4.48    2.40
  -1 -13   4    4.72    2.51
 -13  14   4    5.06    1.71
 -14   2  -4   -0.70    1.74
   2  12  -4    2.12    2.20
 -14   2  -4    0.73    2.00
 -12  14   4    1.44    1.24
  -2 -12   4    0.82    2.01
 -14   3  -4    0.07    1.68
   3  11  -4    1.43    1.94
 -14   3  -4    0.53    1.84
  -3 -11   4    0.23    1.94
 -11  14   4    1.52    1.11
 -14   4  -4    5.75    2.52
   4  10  -4    8.31    2.78
 -14   4  -4    6.99    2.55
 -10  14   4    3.75    1.13
  -4 -10   4    6.98    2.86
   5   9  -4   -2.25    1.51
 -14   5  -4    0.10    1.73
 -14   5  -4   -0.50    1.68
  -5  -9   4    2.22    2.32
  -9  14   4    0.55    0.67
 -14   6  -4    7.86    2.74
   6   8  -4   -0.77    1.90
 -14   6  -4    3.95    2.22
  -6  -8   4    6.65    2.76
  -6  -8   4    6.07    2.62
 -14   7  -4   11.87    3.09
 -14   7  -4    6.92    2.62
   7   7  -4   11.13    2.96
  -7  -7   4    2.14    2.30
  -7  -7   4    7.17    2.90
 -14   8  -4   11.17    3.21
 -14   8  -4   10.80    3.17
   8   6  -4    8.86    2.94
  -8  -6   4   10.38    3.17
  -8  -6   4    7.96    3.05
   9   5  -4    0.86    2.24
 -14   9  -4    6.14    2.63
 -14   9  -4    0.41    2.04
  -9  -5   4    1.49    2.07
  -9  -5   4    0.25    1.96
 -14  10  -4    1.37    2.14
  10   4  -4   -0.31    2.12
 -14  10  -4    2.56    2.07
 -10  -4   4    1.85    2.35
 -10  -4   4    1.86    2.37
 -14  11  -4   -0.61    1.34
 -14  11  -4   -0.14    1.96
  11   3  -4    3.77    2.44
 -11  -3   4    4.73    2.57
 -11  -3   4    2.70    2.33
 -14  12  -4    4.96    2.38
 -14  12  -4    5.84    2.76
 -12  -2   4    6.91    2.90
 -12  -2   4    2.29    2.49
 -14  13  -4    4.50    2.41
 -14  13  -4    5.99    2.67
 -13  -1   4    1.73    2.34
 -13  -1   4    3.40    2.12
 -14  14  -4    3.51    2.03
 -14  14  -4    2.30    2.38
 -14   0   4    1.72    2.44
 -14   0   4    6.65    2.83
 -14  15  -4    4.39    2.48
 -14  15  -4   -0.35    2.02
 -15   1   4    3.13    2.65
 -15   1   4    0.00    2.23
 -14  16  -4    0.08    2.26
 -14  16  -4   -1.07    1.85
 -16   2   4   -1.48    1.99
 -16   2   4    4.38    2.66
 -14  17  -4    4.79    2.76
 -14  17  -4   -4.24    1.64
 -17   3   4    4.56    2.60
 -17   3   4    4.89    3.05
 -14  18  -4   11.00    3.42
 -14  18  -4    9.07    3.31
 -18   4   4    6.23    2.83
 -18   4   4   11.11    3.73
 -14  19  -4    5.12    2.89
 -19   5   4    1.33    2.67
 -15  -3  -4   -1.07    1.77
  -3  18  -4   -0.37    1.91
 -18  15   4    3.87    2.17
 -15  -2  -4    6.78    2.87
  -2  17  -4    2.79    2.40
 -17  15   4    5.09    2.18
 -15  -1  -4    9.92    2.96
  -1  16  -4    3.89    2.56
   1 -16   4    3.86    2.57
 -16  15   4    4.95    2.07
 -15   0  -4    8.83    2.97
   0  15  -4    5.42    2.81
   0 -15   4    6.85    2.91
 -15  15   4    3.95    1.73
   1  14  -4   -1.13    1.96
 -15   1  -4    0.93    1.96
  -1 -14   4   -1.58    1.94
 -14  15   4   -0.51    1.18
 -15   2  -4    0.33    1.82
   2  13  -4    0.33    2.12
 -15   2  -4   -0.11    2.04
  -2 -13   4    1.46    2.24
 -13  15   4    1.52    1.17
 -15   3  -4    0.26    1.93
 -15   3  -4    2.74    2.12
   3  12  -4    4.38    2.50
  -3 -12   4    0.35    2.07
 -12  15   4   -0.02    1.07
   4  11  -4    2.82    2.20
 -15   4  -4    2.38    2.03
 -15   4  -4    0.93    1.96
 -11  15   4    1.56    0.96
  -4 -11   4   -1.54    1.81
 -15   5  -4    0.32    2.00
 -15   5  -4   -2.35    1.63
   5  10  -4    1.65    1.93
  -5 -10   4    1.32    2.02
 -10  15   4   -0.46    0.65
   6   9  -4    1.95    2.22
 -15   6  -4    2.93    2.12
 -15   6  -4    0.21    1.90
  -6  -9   4    3.58    2.64
  -6  -9   4    3.64    2.44
   7   8  -4    6.81    2.78
 -15   7  -4    5.40    2.62
 -15   7  -4    3.70    2.37
  -7  -8   4    5.03    2.32
  -7  -8   4    9.49    3.23
 -15   8  -4    8.54    2.99
 -15   8  -4    5.97    2.67
   8   7  -4    1.39    2.19
  -8  -7   4    5.32    2.49
  -8  -7   4    2.32    1.98
   9   6  -4   -3.07    1.84
 -15   9  -4   -0.35    2.04
 -15   9  -4    1.78    2.26
  -9  -6   4    1.59    2.44
  -9  -6   4    1.60    2.22
 -15  10  -4    0.91    2.00
  10   5  -4   -3.36    1.07
 -15  10  -4   -2.10    1.81
 -10  -5   4    1.08    2.32
 -10  -5   4    0.80    2.28
 -15  11  -4    4.21    2.46
 -15  11  -4    5.51    2.39
  11   4  -4    4.29    2.64
 -11  -4   4    3.99    2.55
 -11  -4   4    7.03    2.96
 -15  12  -4    0.70    2.03
 -15  12  -4    1.00    2.03
 -12  -3   4   -0.11    2.22
 -12  -3   4    2.65    2.54
 -15  13  -4    2.31    2.18
 -15  13  -4    3.19    2.38
 -13  -2   4    1.47    2.45
 -13  -2   4    8.22    2.99
 -15  14  -4   -0.37    2.00
 -15  14  -4    3.36    2.45
 -14  -1   4   -1.37    2.23
 -14  -1   4   -1.83    1.98
 -15  15  -4    4.59    2.61
 -15  15  -4    1.65    2.42
 -15   0   4    1.03    2.49
 -15   0   4   -1.18    2.22
 -15  16  -4    1.51    2.34
 -15  16  -4   -1.10    1.98
 -16   1   4   -0.93    1.95
 -16   1   4   -1.26    2.07
 -15  17  -4    0.96    2.25
 -15  17  -4   -2.06    1.81
 -17   2   4    4.38    2.74
 -17   2   4   -1.42    1.48
 -15  18  -4    1.54    2.19
 -15  18  -4    1.32    2.58
 -18   3   4    2.94    2.69
 -18   3   4   -0.32    2.48
 -16  -1  -4    2.67    2.61
  -1  17  -4   -0.25    2.03
 -17  16   4   -0.15    1.50
 -16   0  -4    5.02    2.57
   0  16  -4    2.24    2.44
 -16  16   4    4.01    1.91
   1  15  -4    2.16    2.42
 -16   1  -4    4.89    2.62
  -1 -15   4    0.44    2.40
 -15  16   4    4.03    1.66
   2  14  -4    4.96    2.58
 -16   2  -4    2.99    2.42
  -2 -14   4   -3.16    1.68
 -14  16   4    1.47    1.31
 -16   3  -4    0.77    2.07
 -16   3  -4    3.39    2.41
   3  13  -4   -1.58    1.91
  -3 -13   4    1.29    2.23
 -13  16   4   -1.41    0.96
   4  12  -4    1.01    1.95
 -16   4  -4    3.23    2.41
 -16   4  -4    3.13    2.38
  -4 -12   4    1.45    2.22
 -12  16   4    1.20    0.96
   5  11  -4    1.77    2.27
 -16   5  -4    1.24    2.38
 -16   5  -4   -3.47    1.53
  -5 -11   4   -2.06    2.04
 -16   6  -4   15.50    3.49
 -16   6  -4   11.58    3.29
   6  10  -4   15.29    3.52
  -6 -10   4   10.44    3.39
  -6 -10   4   13.48    3.64
   7   9  -4    3.96    2.64
 -16   7  -4    2.81    2.32
 -16   7  -4    1.23    2.16
  -7  -9   4    8.64    3.16
  -7  -9   4    4.18    2.55
   8   8  -4    1.09    2.26
 -16   8  -4    2.10    2.17
 -16   8  -4    3.27    2.40
  -8  -8   4    3.94    2.52
  -8  -8   4    4.22    2.82
 -16   9  -4    1.11    2.03
 -16   9  -4   -1.82    1.86
   9   7  -4    0.33    2.17
  -9  -7   4    4.94    2.69
  -9  -7   4    3.84    2.56
 -16  10  -4   -2.26    1.93
  10   6  -4   -0.38    2.31
 -16  10  -4   -3.47    1.76
 -10  -6   4    2.23    2.41
 -10  -6   4   -0.65    2.34
 -16  11  -4    0.14    2.04
 -16  11  -4    1.41    2.33
 -11  -5   4    0.64    2.34
 -11  -5   4    1.06    2.40
 -16  12  -4    8.59    3.08
 -16  12  -4    3.45    2.52
 -12  -4   4    2.78    2.26
 -12  -4   4    8.44    3.26
 -16  13  -4    4.35    2.27
 -16  13  -4    1.45    1.90
 -13  -3   4    1.58    2.30
 -13  -3   4   -0.70    2.26
 -16  14  -4   -2.34    1.92
 -16  14  -4    2.44    2.22
 -14  -2   4    0.28    2.48
 -14  -2   4    2.24    2.57
 -16  15  -4    1.75    2.39
 -16  15  -4    5.61    2.73
 -15  -1   4   -3.82    1.82
 -15  -1   4    4.39    2.95
 -16  16  -4   10.17    3.38
 -16  16  -4   17.22    4.20
 -16   0   4    4.50    3.04
 -16   0   4   11.00    3.79
 -16  17  -4    1.64    2.35
 -16  17  -4    6.38    2.92
 -17   1   4   -0.94    2.39
 -17   1   4    3.34    3.06
 -17   0  -4    5.26    2.72
   0  17  -4    2.08    2.33
 -17  17   4    0.14    1.66
 -17   1  -4   -0.30    2.41
   1  16  -4   -1.27    1.95
 -16  17   4    0.83    1.39
 -17   2  -4    3.04    2.53
   2  15  -4    1.32    2.20
 -15  17   4    3.04    1.56
 -17   3  -4    2.14    2.26
   3  14  -4    0.12    2.04
  -3 -14   4    2.96    2.54
 -14  17   4    0.26    1.16
   4  13  -4   -2.90    1.69
 -17   4  -4    3.78    2.42
 -17   4  -4   -0.17    2.02
  -4 -13   4    0.99    2.28
   5  12  -4    0.12    2.26
 -17   5  -4    2.96    2.18
 -17   5  -4    3.23    2.33
  -5 -12   4    2.43    2.51
  -5 -12   4    4.07    2.60
 -17   6  -4    7.73    3.18
 -17   6  -4    7.44    3.19
   6  11  -4    6.29    2.91
  -6 -11   4    3.39    2.76
  -6 -11   4    6.27    3.11
 -17   7  -4   16.66    3.76
   7  10  -4   31.89    5.11
 -17   7  -4   25.92    4.56
  -7 -10   4   17.29    4.19
  -7 -10   4   19.13    4.24
 -17   8  -4    3.05    2.43
 -17   8  -4   -0.37    2.10
   8   9  -4   -1.06    1.98
  -8  -9   4    0.05    2.46
  -8  -9   4    0.86    2.26
 -17   9  -4    0.34    2.11
 -17   9  -4    1.45    2.20
   9   8  -4    2.34    2.75
  -9  -8   4    1.29    2.52
  -9  -8   4    2.99    2.63
 -17  10  -4    2.07    2.34
 -17  10  -4    1.55    2.37
  10   7  -4   -2.46    1.82
 -10  -7   4   -2.05    2.16
 -10  -7   4    3.04    2.60
 -17  11  -4   17.91    4.11
 -17  11  -4   13.11    3.85
 -11  -6   4   13.75    3.75
 -11  -6   4   20.50    4.22
 -17  12  -4    3.77    2.63
 -17  12  -4    3.72    2.62
 -12  -5   4    9.40    3.49
 -12  -5   4    2.63    2.61
 -17  13  -4    0.86    2.23
 -17  13  -4    2.10    2.30
 -13  -4   4    1.31    2.53
 -13  -4   4   -0.87    1.67
 -17  14  -4   -3.02    1.92
 -17  14  -4   -0.38    2.18
 -14  -3   4    0.82    2.44
 -14  -3   4   -0.40    2.64
 -17  15  -4   -1.39    2.07
 -17  15  -4    1.25    2.35
 -15  -2   4   -1.99    2.28
 -15  -2   4   -1.73    1.68
 -17  16  -4    1.88    2.30
 -17  16  -4    2.22    2.33
 -16  -1   4   -1.76    2.25
 -16  -1   4   -1.42    2.10
 -17  17  -4    1.45    2.76
 -17  17  -4    5.44    3.01
 -17   0   4    8.44    3.62
 -17   0   4    4.01    3.38
 -18   3  -4    5.62    3.01
   3  15  -4   -0.25    2.23
 -18   4  -4    3.99    2.75
   4  14  -4   -1.92    1.99
  -4 -14   4    0.53    2.52
  -4 -14   4    1.08    2.59
   5  13  -4    1.91    2.44
 -18   5  -4   -0.25    1.97
 -18   5  -4    3.47    2.88
  -5 -13   4    1.32    2.50
  -5 -13   4    2.04    2.69
 -18   6  -4    1.48    2.54
 -18   6  -4   -1.04    2.12
   6  12  -4    1.83    2.36
  -6 -12   4   -2.31    2.10
  -6 -12   4    3.17    2.76
 -18   7  -4    6.02    3.20
   7  11  -4    6.09    2.87
 -18   7  -4    1.48    1.93
  -7 -11   4    2.33    2.75
  -7 -11   4    6.01    3.12
   8  10  -4   10.94    3.60
 -18   8  -4   15.76    3.87
 -18   8  -4   13.55    3.81
  -8 -10   4   11.76    3.44
  -8 -10   4    8.16    3.51
   9   9  -4   -5.39    1.88
 -18   9  -4    0.13    2.35
 -18   9  -4    0.91    2.29
  -9  -9   4   -0.69    2.13
  -9  -9   4    2.73    2.68
 -18  10  -4    0.17    2.12
  10   8  -4   -0.21    2.22
 -18  10  -4   -0.78    2.08
 -10  -8   4   -2.85    2.21
 -10  -8   4    2.49    2.57
 -18  11  -4    4.08    2.79
 -18  11  -4    1.83    2.47
 -11  -7   4   -0.92    2.43
 -11  -7   4    0.05    2.42
 -18  12  -4   -2.65    2.15
 -18  12  -4    1.74    2.36
 -12  -6   4    3.75    3.05
 -12  -6   4    6.41    3.24
 -18  13  -4    1.18    2.42
 -18  13  -4    1.03    2.22
 -13  -5   4   -0.71    2.40
 -13  -5   4    0.54    2.47
 -18  14  -4    7.44    3.30
 -18  14  -4    5.06    2.77
 -14  -4   4    7.88    3.77
 -14  -4   4    3.16    2.73
 -18  15  -4   -0.82    2.37
 -18  15  -4   -1.04    2.32
 -15  -3   4    3.20    2.76
 -15  -3   4    0.80    3.00
   5  14  -4    2.00    2.44
 -19   5  -4    2.62    2.66
   6  13  -4   -0.38    2.08
 -19   6  -4   -0.21    2.11
 -19   6  -4    2.38    2.64
  -6 -13   4    2.64    2.61
  -6 -13   4   -0.91    2.66
 -19   7  -4    8.58    3.32
 -19   7  -4    7.06    3.50
   7  12  -4    8.54    3.29
  -7 -12   4    4.16    2.75
  -7 -12   4    7.12    3.63
 -19   8  -4   -0.33    2.21
 -19   8  -4    2.57    2.85
   8  11  -4   -0.97    2.33
  -8 -11   4   -0.29    2.68
  -8 -11   4    3.52    2.66
   9  10  -4    4.30    3.08
 -19   9  -4    8.57    3.45
 -19   9  -4    4.53    3.01
  -9 -10   4    1.83    2.74
  -9 -10   4    1.88    2.98
 -19  10  -4    6.60    3.12
 -19  10  -4    7.97    3.35
  10   9  -4    2.61    2.82
 -10  -9   4    5.94    3.27
 -10  -9   4    4.28    2.90
 -19  11  -4   10.95    3.69
 -19  11  -4   16.77    4.37
 -11  -8   4   13.57    4.01
 -11  -8   4   14.76    4.06
 -19  12  -4    5.70    3.04
 -19  12  -4    7.08    3.43
 -12  -7   4    4.49    3.16
 -12  -7   4    2.40    3.00
 -19  13  -4    6.21    3.35
 -19  13  -4    1.81    2.80
 -13  -6   4    4.46    3.19
 -13  -6   4    5.92    3.39
 -19  14  -4    0.34    2.37
 -19  14  -4    2.44    2.75
 -14  -5   4   -0.70    2.61
   0   0  -5    0.59    1.47
   0   0  -5    0.84    1.42
   0   0   5   -0.20    1.34
   1  -1  -5    3.19    1.92
   1  -1  -5   -0.78    1.50
   0   1  -5    0.49    1.58
  -1   0  -5    2.68    1.73
  -1   0  -5    1.36    1.40
   0   1  -5   -0.14    1.34
  -1   1   5    1.12    1.58
   0  -1   5   -0.31    1.36
   0  -1  -5   -0.50    1.29
  -1   1  -5    1.13    1.52
   1   0  -5   -0.86    1.18
  -1   1  -5    1.08    1.67
   0  -1  -5    0.65    1.40
   1   0  -5   -0.38    1.64
  -1   0   5   -1.31    1.37
   0   1   5    0.74    1.43
  -1  -1  -5    2.89    1.58
  -1  -1  -5    1.00    1.43
  -1   2  -5    1.78    1.63
  -1   2  -5    2.48    1.79
   2  -1  -5    3.77    1.97
   2  -1  -5    2.99    1.87
  -2   1   5    2.02    1.64
   1  -2   5    1.49    1.65
  -2  -1  -5   36.23    3.84
  -2  -1  -5   34.34    3.98
   3  -2  -5   38.76    4.10
  -1   3  -5   30.60    4.02
   3  -2  -5   31.40    3.94
  -1   3  -5   37.17    4.42
  -3   2   5   33.05    3.83
   1  -3   5   31.25    3.96
   2  -2  -5    4.29    1.94
   0   2  -5    1.87    1.81
   2  -2  -5    4.57    1.82
  -2   0  -5    1.42    1.50
   0   2  -5    3.75    1.98
  -2   0  -5    3.10    1.73
  -2   2   5    3.41    1.88
   0  -2   5    2.81    1.78
   1  -2  -5   -0.54    1.22
   1  -2  -5   -1.41    1.21
   1   1  -5    3.11    1.79
  -2   1  -5    1.90    1.58
  -2   1  -5   -0.21    1.47
   1   1  -5   -1.11    1.32
  -1  -1   5   -0.90    1.33
  -1   2   5   -1.06    1.08
   2   0  -5    3.03    1.84
  -2   2  -5    2.46    1.86
  -2   2  -5    5.44    1.99
   0  -2  -5    5.92    1.89
   2   0  -5    7.02    2.37
   0  -2  -5    5.69    2.10
  -2   0   5    7.25    2.30
   0   2   5    3.90    1.68
  -1  -2  -5   74.19    4.87
   3  -1  -5   81.65    5.56
  -1  -2  -5   70.52    4.97
  -2   3  -5   68.12    5.38
  -2   3  -5   80.37    5.48
   3  -1  -5   84.19    5.49
  -3   1   5   70.33    5.07
   4  -2  -5   31.52    3.80
  -2   4  -5   25.52    3.82
  -2   4  -5   31.00    4.10
  -2  -2  -5   26.52    3.34
  -2  -2  -5   29.15    3.60
  -4   2   5   21.88    3.23
   5  -3  -5   -1.39    1.29
  -3  -2  -5    0.95    1.48
  -2   5  -5   -0.27    1.55
  -3  -2  -5   -0.13    1.26
  -2   5  -5    0.66    1.60
  -5   3   5    0.89    1.77
  -3  -1  -5   13.15    2.46
   4  -3  -5   11.23    2.36
  -1   4  -5   11.18    2.79
  -1   4  -5   13.51    3.09
  -3  -1  -5   12.07    2.58
   1  -4   5   10.52    2.52
  -4   3   5    9.92    2.55
  -3   0  -5    5.33    1.94
   3  -3  -5    6.74    2.09
  -3   0  -5    6.82    2.12
   0   3  -5    5.63    2.22
   0   3  -5    2.83    1.95
   3  -3  -5    4.86    2.00
  -3   3   5    3.46    1.71
   0  -3   5    7.56    2.18
  -3   1  -5   -0.94    1.34
   1   2  -5   -2.29    1.34
  -3   1  -5   -0.16    1.29
   2  -3  -5    1.13    1.28
   2  -3  -5   -0.63    1.47
   1   2  -5   -0.36    1.63
  -2   3   5    0.46    1.37
  -1  -2   5   -0.19    1.46
   1  -3  -5   20.05    3.07
   2   1  -5   21.41    3.48
   2   1  -5   18.58    3.17
  -3   2  -5   25.39    3.64
   1  -3  -5   22.32    3.01
  -3   2  -5   29.85    3.77
  -2  -1   5   20.24    3.32
  -1   3   5   23.82    3.10
   3   0  -5   30.04    4.09
  -3   3  -5   35.14    4.24
   0  -3  -5   40.46    3.92
   3   0  -5   41.48    4.50
  -3   3  -5   34.46    4.35
   0  -3  -5   29.84    3.59
   0   3   5   35.48    3.69
  -3   0   5   34.29    4.12
  -1  -3  -5   12.46    2.27
  -3   4  -5   14.38    3.13
  -1  -3  -5   13.51    2.59
   4  -1  -5   11.19    2.80
  -3   4  -5   11.01    2.81
  -4   1   5    7.14    2.30
   5  -2  -5    5.87    1.98
  -2  -3  -5    5.03    1.65
  -3   5  -5    5.51    2.38
  -3   5  -5    5.34    2.13
  -2  -3  -5    1.65    1.51
  -5   2   5    7.22    2.32
  -3   6  -5    2.03    2.10
   6  -3  -5    3.19    1.74
  -3  -3  -5    3.27    1.74
  -3  -3  -5    2.77    1.46
  -3   6  -5    3.91    2.30
  -6   3   5    0.90    1.59
  -6   3   5   -0.12    1.37
  -4  -3  -5    4.54    2.09
  -3   7  -5   10.82    3.08
   7  -4  -5    8.39    2.42
  -3   7  -5   23.05    3.84
  -7   4   5    8.85    2.28
  -7   4   5    9.46    2.53
   6  -4  -5    6.67    2.03
  -2   6  -5    6.43    2.54
  -4  -2  -5    2.05    1.71
  -2   6  -5   11.74    2.91
  -4  -2  -5    8.91    2.18
  -6   4   5    6.35    2.08
   2  -6   5    5.85    2.38
  -6   4   5    6.23    2.00
  -1   5  -5    8.19    2.66
   5  -4  -5   12.70    2.64
  -4  -1  -5    8.01    2.21
  -1   5  -5    9.56    2.66
  -4  -1  -5    5.75    2.09
  -5   4   5    7.85    2.15
   1  -5   5    3.96    1.87
  -5   4   5    8.62    2.34
  -4   0  -5   17.29    3.10
  -4   0  -5   18.25    3.00
   4  -4  -5   17.16    2.78
   0   4  -5   14.29    3.09
   0   4  -5   13.56    3.07
  -4   4   5   20.12    3.07
   0  -4   5   15.47    3.12
  -4   1  -5    6.25    2.13
   1   3  -5    2.95    1.98
  -4   1  -5    1.87    1.91
   3  -4  -5    2.62    1.76
   1   3  -5    3.98    2.05
  -1  -3   5    2.77    1.91
  -3   4   5    1.32    1.60
  -4   2  -5    7.89    2.59
   2   2  -5    7.41    2.53
  -4   2  -5   14.78    2.91
   2   2  -5   13.29    2.93
   2  -4  -5    9.16    2.23
   2  -4  -5   14.20    2.42
  -2   4   5    7.59    2.00
  -2  -2   5   12.26    2.81
  -4   3  -5   17.02    3.16
  -4   3  -5   13.81    2.85
   3   1  -5   12.36    2.89
   3   1  -5   11.78    2.72
   1  -4  -5   14.35    2.47
   1  -4  -5    9.43    2.21
  -1   4   5   11.58    2.27
  -3  -1   5    8.06    2.38
   0  -4  -5    0.15    1.36
   4   0  -5    1.67    1.85
   0  -4  -5   -1.40    1.27
  -4   4  -5    0.86    1.33
  -4   4  -5    1.23    1.50
   0   4   5    2.31    1.42
  -4   0   5    2.45    1.80
  -1  -4  -5    4.14    1.83
  -4   5  -5    0.37    1.69
  -4   5  -5    2.71    1.76
   5  -1  -5    5.94    2.22
  -5   1   5    3.13    1.94
   6  -2  -5    0.00    1.67
  -2  -4  -5    2.22    1.52
  -4   6  -5    1.46    1.62
  -4   6  -5    6.95    2.37
  -6   2   5    3.90    1.96
  -6   2   5    5.46    2.22
   7  -3  -5   19.14    3.11
  -4   7  -5   18.99    3.65
  -3  -4  -5   21.54    3.10
  -4   7  -5   17.15    3.51
  -7   3   5   23.08    3.42
  -7   3   5   17.92    3.24
  -4  -4  -5    5.15    2.03
   8  -4  -5    4.16    1.99
  -4   8  -5    8.45    2.67
  -4   8  -5    3.82    2.30
  -8   4   5    3.61    1.91
  -8   4   5    8.10    2.35
  -5  -4  -5    7.92    2.19
   9  -5  -5    7.38    2.61
  -4   9  -5   13.16    3.31
  -4   9  -5   10.26    2.96
  -9   5   5    5.35    1.94
  -9   5   5    8.33    2.45
  -5  -3  -5    5.53    2.08
   8  -5  -5    5.72    2.33
  -3   8  -5    5.16    2.41
  -3   8  -5    9.20    2.61
  -8   5   5    5.29    2.26
  -8   5   5    6.10    2.23
  -2   7  -5    2.20    2.06
  -2   7  -5    2.09    2.05
   7  -5  -5   -0.36    1.54
  -5  -2  -5    1.54    1.72
  -7   5   5    4.78    1.81
   2  -7   5    3.44    2.18
  -7   5   5    0.71    1.61
  -5  -1  -5    5.84    2.04
  -1   6  -5    4.43    2.38
   6  -5  -5    3.63    1.64
  -5  -1  -5    2.44    1.62
  -1   6  -5    3.57    2.21
  -6   5   5    5.84    1.95
  -6   5   5    4.72    1.94
   1  -6   5    2.34    2.11
  -5   0  -5    5.22    2.04
  -5   0  -5    8.53    2.40
   0   5  -5   11.01    2.91
   0   5  -5    9.37    2.75
   5  -5  -5    3.26    1.78
  -5   5   5    8.39    1.95
  -5   5   5    9.04    2.16
   0  -5   5    8.11    2.64
   1   4  -5   16.96    3.41
  -5   1  -5   14.63    2.93
   1   4  -5   21.09    3.57
   4  -5  -5   15.10    2.51
  -5   1  -5   23.25    3.43
  -1  -4   5   16.89    3.33
  -4   5   5   17.38    2.78
  -4   5   5   15.88    2.60
   2   3  -5   14.48    3.07
   3  -5  -5   10.58    2.30
  -5   2  -5   16.36    2.99
  -5   2  -5   16.93    3.16
   2   3  -5    8.27    2.65
  -3   5   5   13.61    2.45
  -2  -3   5   10.33    2.74
   2  -5  -5   -0.75    1.40
   3   2  -5    0.20    1.65
  -5   3  -5    2.54    1.95
  -5   3  -5    2.78    1.71
  -3  -2   5    1.33    1.71
  -2   5   5    1.45    1.37
  -5   4  -5    1.82    1.85
   1  -5  -5    4.38    1.69
   4   1  -5    0.14    1.79
  -5   4  -5    5.56    2.18
  -4  -1   5    0.70    1.72
  -1   5   5    1.11    1.36
   5   0  -5    2.81    2.00
  -5   5  -5    5.45    2.18
   0  -5  -5    2.99    1.56
  -5   5  -5    1.18    1.81
   0   5   5    3.80    1.56
  -5   0   5    2.52    1.98
  -5   6  -5   14.07    3.20
  -1  -5  -5   15.47    2.56
  -5   6  -5   13.31    3.12
   6  -1  -5   14.42    3.02
  -6   1   5   16.92    3.25
   1   5   5   14.69    2.39
  -6   1   5   13.57    2.83
  -2  -5  -5    3.18    1.62
  -5   7  -5    5.73    2.44
   7  -2  -5    0.71    1.66
  -5   7  -5    4.38    2.23
  -7   2   5    0.80    1.59
  -7   2   5    2.42    1.92
   8  -3  -5    1.00    1.79
  -5   8  -5    3.73    2.15
  -3  -5  -5    2.79    1.60
  -5   8  -5   -0.66    1.69
  -8   3   5    2.80    1.97
  -8   3   5    0.63    1.55
  -5   9  -5    3.96    2.38
  -5   9  -5    1.58    2.05
   9  -4  -5    1.01    1.86
  -4  -5  -5    2.15    1.70
  -9   4   5    3.44    2.08
  -9   4   5    3.52    2.17
  -5  -5  -5    0.90    1.62
  -5  10  -5   -1.19    1.50
  -5  10  -5    1.66    2.05
 -10   5   5   -0.28    1.55
 -10   5   5    1.54    1.87
  -5  11  -5   -2.08    1.77
  -6  -5  -5   -0.78    1.44
  -5  11  -5    0.27    2.06
 -11   6   5   -1.34    1.61
  -4  10  -5    2.30    2.23
  -6  -4  -5    1.00    1.67
  -4  10  -5    2.31    1.83
 -10   6   5    1.46    1.89
  -3   9  -5    4.02    2.35
  -6  -3  -5    0.87    1.51
  -3   9  -5    1.01    2.12
   3  -9   5    3.58    2.23
  -9   6   5    3.34    2.04
  -2   8  -5    0.46    1.92
  -2   8  -5    1.55    2.04
  -6  -2  -5    1.97    1.81
  -8   6   5   -1.12    1.49
   2  -8   5    0.13    1.80
  -1   7  -5    0.15    1.85
  -6  -1  -5    0.65    1.45
  -1   7  -5   -2.52    1.52
  -6  -1  -5    0.89    1.82
  -7   6   5   -0.82    1.17
   1  -7   5   -0.72    1.73
  -6   0  -5    2.36    1.73
   0   6  -5    2.28    1.77
  -6   0  -5    1.28    1.50
   0   6  -5    8.68    2.81
   0  -6   5    4.82    2.28
  -6   6   5    0.56    1.46
   1   5  -5    3.82    2.45
   1   5  -5    2.33    2.14
  -6   1  -5    3.49    2.18
  -6   1  -5    2.34    1.86
  -5   6   5    2.09    1.43
  -1  -5   5    3.23    2.22
  -6   2  -5    3.96    2.08
  -6   2  -5    4.72    2.11
   2   4  -5    5.43    2.37
   2   4  -5    3.33    2.22
  -2  -4   5    2.97    2.10
  -4   6   5    1.48    1.41
  -6   3  -5    7.62    2.51
  -6   3  -5   13.41    2.96
   3   3  -5   11.73    2.86
  -3  -3   5   13.22    3.02
  -3   6   5   15.84    2.50
  -6   4  -5   -0.53    1.63
  -6   4  -5   -0.72    1.52
   4   2  -5    3.85    2.21
   2  -6  -5   -0.77    1.36
  -2   6   5    2.02    1.32
  -4  -2   5   -0.33    1.34
  -6   5  -5    6.83    2.64
   5   1  -5    7.02    2.45
   1  -6  -5   10.21    2.12
  -6   5  -5   12.21    2.89
  -1   6   5   10.89    2.05
  -5  -1   5   10.72    2.88
   0  -6  -5   25.29    3.03
   6   0  -5   29.61    4.17
  -6   6  -5   30.22    4.32
  -6   6  -5   28.15    4.20
  -6   0   5   28.73    4.01
   0   6   5   24.76    2.81
  -6   7  -5    7.24    2.59
   7  -1  -5    9.08    2.69
  -6   7  -5    8.38    2.71
  -1  -6  -5   10.60    2.15
   1   6   5   14.08    2.29
  -7   1   5   10.52    2.69
  -7   1   5    8.35    2.73
  -6   8  -5    6.88    2.50
   8  -2  -5    8.34    2.50
  -2  -6  -5    5.03    1.75
  -6   8  -5    9.14    2.80
  -8   2   5    3.36    2.35
  -8   2   5    7.25    2.36
   9  -3  -5   -3.09    1.69
  -6   9  -5    0.70    1.73
  -6   9  -5   -1.62    1.68
  -3  -6  -5    2.61    1.56
  -9   3   5   -0.61    1.70
  -9   3   5    0.80    2.04
  -6  10  -5    4.51    2.36
  -4  -6  -5   -0.80    1.41
  -6  10  -5    2.62    2.28
  10  -4  -5   -0.56    1.65
 -10   4   5    2.04    1.77
 -10   4   5    3.96    2.01
  -6  11  -5    0.28    2.05
  -5  -6  -5    1.41    1.57
  -6  11  -5    2.29    2.21
 -11   5   5   -0.61    1.51
 -11   5   5   -0.14    1.67
  -6  -6  -5   -0.60    1.37
  -6  12  -5    1.00    2.19
  -6  12  -5   -2.28    1.60
 -12   6   5    1.25    1.87
  -6  13  -5    4.73    2.66
  -7  -6  -5    2.39    1.81
  -6  13  -5    7.37    2.85
 -13   7   5    0.95    2.02
  -5  12  -5   10.05    2.97
  -5  12  -5    8.84    3.08
  -7  -5  -5    2.22    1.90
 -12   7   5    3.53    2.18
  -4  11  -5    8.18    2.82
  -7  -4  -5    5.23    2.05
  -4  11  -5   -0.41    1.90
   4 -11   5    3.12    2.34
 -11   7   5    2.90    1.89
  -7  -3  -5    1.92    1.61
  -3  10  -5    3.43    2.26
  -3  10  -5    0.76    1.93
   3 -10   5    5.22    2.49
 -10   7   5    3.74    2.07
  -2   9  -5   -1.65    1.67
  -2   9  -5    1.74    2.04
  -7  -2  -5    3.15    2.07
   2  -9   5   -0.12    1.91
  -9   7   5    1.08    1.60
  -1   8  -5    3.91    2.32
  -7  -1  -5    2.33    1.82
  -1   8  -5    2.04    1.75
   1  -8   5    0.24    2.07
  -8   7   5    0.70    1.63
   0   7  -5    0.52    1.82
   0   7  -5    3.97    2.39
  -7   0  -5    3.40    2.03
  -7   0  -5    1.91    1.61
  -7   7   5    4.64    1.91
   0  -7   5    6.85    2.39
   1   6  -5   -1.50    1.74
  -7   1  -5    1.53    1.46
   1   6  -5    2.02    1.96
  -7   1  -5   -1.98    1.25
  -6   7   5    0.42    1.26
  -1  -6   5   -2.62    1.52
  -7   2  -5    0.12    1.56
  -7   2  -5    0.92    1.63
   2   5  -5    2.97    1.75
   2   5  -5    0.84    2.12
  -2  -5   5    1.83    2.17
  -5   7   5    1.64    1.40
  -7   3  -5    6.01    2.32
  -7   3  -5    3.75    2.15
   3   4  -5    3.36    2.25
  -4   7   5    3.51    1.48
  -3  -4   5    1.47    2.06
  -7   4  -5   24.99    3.86
  -7   4  -5   17.20    3.41
   4   3  -5   17.59    3.47
  -4  -3   5   16.66    3.40
  -3   7   5   19.09    2.64
   2  -7  -5    2.91    1.58
   5   2  -5    3.60    2.21
  -7   5  -5    1.32    1.94
  -7   5  -5    0.87    1.73
  -2   7   5    2.68    1.38
  -5  -2   5    5.00    2.39
   6   1  -5   13.22    3.09
   1  -7  -5    9.16    1.96
  -7   6  -5   11.87    3.09
  -7   6  -5    6.57    2.53
  -1   7   5    9.98    1.87
  -6  -1   5    6.84    2.45
   0  -7  -5    0.89    1.26
  -7   7  -5   -0.08    1.86
   7   0  -5   -0.96    1.69
  -7   7  -5    1.13    1.90
   0   7   5   -0.42    1.07
  -7   0   5    3.42    2.14
  -7   0   5    0.51    1.59
  -7   8  -5   -0.96    1.64
   8  -1  -5   -0.61    1.62
  -7   8  -5   -0.91    1.68
  -1  -7  -5   -2.02    1.11
   1   7   5    0.65    1.14
  -8   1   5    1.72    1.70
  -8   1   5    0.43    1.82
  -2  -7  -5    5.39    1.73
  -7   9  -5    9.86    2.94
   9  -2  -5    9.72    2.95
  -7   9  -5    8.01    2.69
  -9   2   5    2.07    2.05
  -9   2   5    4.16    2.31
  10  -3  -5   -0.18    1.99
  -7  10  -5   -1.63    1.59
  -7  10  -5    1.17    1.58
  -3  -7  -5    1.92    1.46
 -10   3   5    1.60    1.90
 -10   3   5   -2.69    1.49
  -7  11  -5    5.31    2.78
  -4  -7  -5    2.35    1.58
  -7  11  -5    5.91    2.43
 -11   4   5   -0.48    1.93
 -11   4   5    0.75    1.81
  -7  12  -5    0.03    2.10
  -5  -7  -5    0.68    1.46
  -7  12  -5    1.81    2.15
 -12   5   5    0.61    2.13
  -6  -7  -5    5.15    1.91
  -7  13  -5    5.50    2.78
  -7  13  -5    6.97    2.89
 -13   6   5    3.85    2.64
  -7  14  -5   -1.19    1.76
  -7  14  -5    0.39    2.31
  -7  -7  -5    3.06    1.83
 -14   7   5    2.67    2.45
  -7  15  -5    9.07    3.14
  -7  15  -5    0.77    2.07
  -8  -7  -5    2.78    1.92
 -15   8   5    5.51    2.75
  -6  14  -5    1.67    2.26
  -8  -6  -5    2.36    1.91
  -6  14  -5   -2.30    1.88
 -14   8   5    0.44    2.05
   6 -14   5   -0.65    2.02
  -5  13  -5    6.84    2.88
  -8  -5  -5    2.39    2.00
  -5  13  -5    4.63    2.67
   5 -13   5    3.37    2.60
 -13   8   5    4.46    2.46
  -8  -4  -5    3.93    2.28
  -4  12  -5    1.21    2.17
  -4  12  -5    3.89    2.60
 -12   8   5   -0.88    1.63
   4 -12   5    6.66    2.73
  -3  11  -5    1.17    2.25
  -8  -3  -5    2.04    1.77
  -3  11  -5    1.06    2.34
 -11   8   5   -0.90    1.67
   3 -11   5    9.01    3.13
  -2  10  -5    0.71    1.49
  -2  10  -5    3.25    2.42
  -8  -2  -5    5.18    2.28
   2 -10   5    0.74    1.95
 -10   8   5    2.84    1.81
  -8  -1  -5    1.04    1.57
  -1   9  -5   -0.01    2.01
  -1   9  -5    0.50    2.09
  -9   8   5    1.20    1.52
   1  -9   5    0.34    1.84
  -8   0  -5   -0.08    1.47
  -8   0  -5    0.44    1.56
   0   8  -5   -0.56    2.08
   0   8  -5   -0.64    1.72
  -8   8   5   -0.07    1.44
   0  -8   5   -1.55    1.61
   1   7  -5   -0.62    1.34
  -8   1  -5    0.04    1.54
  -8   1  -5    2.08    1.69
   1   7  -5    2.37    1.78
  -7   8   5    1.14    1.44
  -1  -7   5    0.54    1.97
   2   6  -5    1.73    2.09
  -8   2  -5    1.60    1.62
  -8   2  -5   -1.02    1.62
  -2  -6   5   -0.26    1.89
  -6   8   5    0.57    1.41
   3   5  -5    1.83    2.09
  -8   3  -5    0.86    1.73
  -8   3  -5    5.75    2.45
  -3  -5   5    2.14    1.76
  -5   8   5    2.25    1.36
   4   4  -5    4.00    2.41
  -8   4  -5    3.02    1.97
  -8   4  -5    1.37    1.84
  -4  -4   5   -0.60    1.22
  -4   8   5    1.27    1.22
   5   3  -5   14.28    3.18
  -8   5  -5    5.54    2.62
  -8   5  -5   13.97    3.12
  -3   8   5    8.02    1.77
  -5  -3   5   10.93    3.00
   6   2  -5    7.35    2.64
  -8   6  -5    6.05    2.56
  -8   6  -5    1.62    1.90
  -6  -2   5    2.17    2.19
  -2   8   5    7.10    1.65
  -8   7  -5    1.90    1.97
   1  -8  -5    2.68    1.47
   7   1  -5    2.32    2.09
  -8   7  -5   -0.25    1.89
  -7  -1   5    1.55    1.99
  -7  -1   5    0.15    1.71
  -1   8   5    2.65    1.17
  -8   8  -5    1.14    1.97
  -8   8  -5    3.71    2.34
   0  -8  -5    5.12    1.61
   8   0  -5    1.02    1.96
  -8   0   5    4.27    2.14
   0   8   5    3.17    1.29
  -8   0   5    4.69    2.34
   9  -1  -5    1.18    1.97
  -8   9  -5   -0.57    1.93
  -8   9  -5    2.29    1.85
  -1  -8  -5    2.14    1.34
   1   8   5    0.42    1.05
  -9   1   5    1.31    1.91
  -9   1   5   -3.01    1.41
  -8  10  -5    1.54    1.68
  -8  10  -5   -3.82    1.37
  10  -2  -5    0.34    2.25
  -2  -8  -5    2.86    1.45
   2   8   5    0.37    0.99
 -10   2   5    1.04    1.87
 -10   2   5    1.03    1.90
  -8  11  -5   -0.59    2.00
  -3  -8  -5    2.52    1.44
  -8  11  -5    2.36    1.76
 -11   3   5    2.35    2.07
 -11   3   5   -0.06    1.91
  -8  12  -5   10.56    3.15
  -8  12  -5    7.17    2.90
  -4  -8  -5    9.88    2.09
 -12   4   5    9.68    3.06
 -12   4   5    4.01    2.47
  -8  13  -5    2.40    2.40
  -8  13  -5    0.89    2.25
  -5  -8  -5    0.23    1.33
 -13   5   5   -0.92    1.95
  -8  14  -5    2.86    2.45
  -8  14  -5    3.45    2.57
  -6  -8  -5    2.77    1.72
 -14   6   5   -1.61    1.69
  -8  15  -5   -1.95    2.12
  -7  -8  -5    2.10    1.67
  -8  15  -5    0.75    2.12
 -15   7   5   -1.39    1.72
  -8  16  -5    6.64    2.85
  -8  16  -5    2.42    2.46
  -8  -8  -5    3.84    1.99
 -16   8   5    1.84    2.25
  -7  16  -5    1.77    2.53
  -7  16  -5   -0.33    2.17
  -9  -7  -5    5.02    2.19
 -16   9   5    0.51    2.38
   7 -16   5    2.12    2.44
  -6  15  -5    1.52    2.17
  -9  -6  -5   -0.05    1.86
  -6  15  -5   -0.63    2.14
   6 -15   5    0.48    2.22
 -15   9   5   -1.44    1.97
  -9  -5  -5   -0.35    1.63
  -5  14  -5    3.11    2.52
  -5  14  -5   -1.24    2.05
   5 -14   5    0.72    2.20
 -14   9   5   -3.39    1.61
  -4  13  -5    2.73    2.58
  -9  -4  -5    1.18    1.54
  -4  13  -5    1.30    2.31
 -13   9   5    4.83    2.36
   4 -13   5    5.41    2.71
  -3  12  -5    4.58    2.61
  -3  12  -5   -0.68    1.97
  -9  -3  -5    0.73    1.79
   3 -12   5   -1.21    1.81
 -12   9   5    4.82    2.27
  -9  -2  -5    3.02    2.10
  -2  11  -5    9.98    3.12
  -2  11  -5    9.25    3.07
   2 -11   5    6.27    2.69
 -11   9   5    6.77    2.33
  -9  -1  -5   -1.20    1.89
  -1  10  -5   -1.05    1.91
  -1  10  -5    1.35    2.32
   1 -10   5   -0.76    2.01
 -10   9   5    0.33    1.57
  -9   0  -5   -0.20    1.75
   0   9  -5    1.71    2.35
   0   9  -5   -2.38    1.63
  -9   9   5    2.05    1.54
   0  -9   5    1.69    2.13
  -9   1  -5    4.27    2.26
  -9   1  -5    7.78    2.48
   1   8  -5    1.96    2.30
   1   8  -5    4.43    2.35
  -1  -8   5    6.48    2.39
  -8   9   5    2.73    1.64
  -9   2  -5    4.93    2.39
   2   7  -5    5.88    2.55
  -9   2  -5    6.78    2.37
  -2  -7   5    3.08    2.18
  -7   9   5    3.47    1.60
   3   6  -5   18.71    3.84
  -9   3  -5   17.33    3.44
  -9   3  -5   18.83    3.46
  -3  -6   5   16.16    3.47
  -6   9   5   16.53    2.43
  -9   4  -5   16.63    3.33
   4   5  -5   12.59    3.25
  -9   4  -5   15.21    3.28
  -5   9   5   18.54    2.53
  -4  -5   5   15.55    3.43
   5   4  -5   -1.78    1.77
  -9   5  -5   -0.53    1.55
  -9   5  -5   -1.90    1.63
  -5  -4   5   -2.42    1.73
  -4   9   5    0.81    1.08
  -9   6  -5    9.61    2.89
  -9   6  -5    4.09    2.40
   6   3  -5    6.83    2.70
  -6  -3   5    2.26    2.10
  -3   9   5    6.44    1.48
   7   2  -5    0.37    1.97
  -9   7  -5    2.22    2.24
  -9   7  -5    7.81    2.66
  -7  -2   5    2.23    2.11
  -2   9   5    1.16    1.11
  -7  -2   5    0.08    1.76
  -9   8  -5    4.76    2.31
  -9   8  -5   -0.61    1.25
   8   1  -5    0.65    1.92
  -8  -1   5    4.40    2.35
  -1   9   5    0.08    0.95
  -8  -1   5    3.52    2.15
  -9   9  -5   -2.17    1.67
  -9   9  -5    2.32    2.32
   0  -9  -5    1.05    1.29
   9   0  -5    0.89    1.94
  -9   0   5    1.39    1.98
   0   9   5    0.33    0.93
  -9   0   5    0.31    2.02
  -9  10  -5   -0.79    1.27
  -1  -9  -5    1.05    1.21
  10  -1  -5    0.36    2.13
  -9  10  -5    1.02    1.72
   1   9   5    1.44    1.08
 -10   1   5   -1.24    1.81
 -10   1   5   -0.06    1.74
  11  -2  -5   -0.06    2.00
  -9  11  -5   -2.27    1.84
  -9  11  -5   -1.57    1.33
  -2  -9  -5    0.99    1.24
   2   9   5   -0.05    0.94
 -11   2   5   -1.81    1.74
 -11   2   5    4.21    2.32
  -9  12  -5    6.12    2.71
  -9  12  -5    4.78    2.76
  -3  -9  -5    3.56    1.44
 -12   3   5    2.98    2.19
 -12   3   5    7.30    3.01
  -4  -9  -5    0.82    1.33
  -9  13  -5   -0.14    2.22
  -9  13  -5    0.27    2.12
 -13   4   5   -0.16    1.95
 -13   4   5   -1.78    1.66
  -9  14  -5   -0.32    2.10
  -5  -9  -5    0.66    1.40
  -9  14  -5    4.72    2.59
 -14   5   5    2.08    2.32
  -6  -9  -5    2.51    1.64
  -9  15  -5    3.75    2.65
  -9  15  -5    4.02    2.58
 -15   6   5   -2.91    2.00
  -7  -9  -5    8.93    2.37
  -9  16  -5   11.11    3.45
  -9  16  -5   21.15    4.49
 -16   7   5    3.62    2.60
 -10  -6  -5   12.35    2.99
  -6  16  -5   12.81    3.76
  -6  16  -5   10.76    3.66
 -16  10   5    6.32    2.82
   6 -16   5   11.71    3.48
 -10  -5  -5    2.49    2.14
  -5  15  -5    0.41    2.20
  -5  15  -5    1.91    2.35
   5 -15   5    0.91    2.26
 -15  10   5    0.57    1.82
  -4  14  -5   -1.47    1.44
 -10  -4  -5    0.68    1.68
  -4  14  -5    0.87    1.81
   4 -14   5    1.54    2.35
 -14  10   5    0.88    1.74
  -3  13  -5    4.03    2.78
 -10  -3  -5    2.34    1.91
  -3  13  -5    4.98    2.60
   3 -13   5    1.30    2.35
 -13  10   5    0.43    1.82
  -2  12  -5   -1.51    2.03
  -2  12  -5    3.76    2.52
 -10  -2  -5    4.28    2.33
   2 -12   5    0.69    2.22
 -12  10   5    0.94    1.79
  -1  11  -5   -1.07    1.38
 -10  -1  -5    3.79    2.03
  -1  11  -5    0.83    2.24
 -11  10   5   -1.46    1.39
   1 -11   5    0.92    2.02
   0  10  -5    3.40    2.21
 -10   0  -5   -2.46    1.35
   0  10  -5   -0.67    1.58
 -10  10   5    0.59    1.57
   0 -10   5    1.68    2.38
 -10   1  -5    0.92    1.96
   1   9  -5    2.79    2.43
  -9  10   5   -0.32    1.41
  -1  -9   5    2.50    2.33
   2   8  -5    2.75    2.41
 -10   2  -5   -0.93    1.74
 -10   2  -5    1.35    2.06
  -2  -8   5    3.44    2.43
  -8  10   5    1.39    1.57
 -10   3  -5    3.48    2.04
   3   7  -5    1.21    2.12
 -10   3  -5    0.51    1.94
  -7  10   5    3.44    1.54
  -3  -7   5   -1.10    1.83
   4   6  -5    6.31    2.70
 -10   4  -5   10.12    2.87
 -10   4  -5    5.53    2.43
  -4  -6   5   13.21    3.41
  -6  10   5    3.73    1.44
 -10   5  -5    4.51    2.24
   5   5  -5    7.53    2.81
 -10   5  -5    6.62    2.59
  -5  10   5    7.76    1.60
  -5  -5   5   11.95    3.31
   6   4  -5    2.32    2.39
 -10   6  -5   11.75    2.99
 -10   6  -5    3.69    2.38
  -6  -4   5    6.22    2.34
  -4  10   5    5.07    1.42
   7   3  -5    0.92    2.03
 -10   7  -5   -0.75    1.36
 -10   7  -5    1.95    2.08
  -7  -3   5    2.65    1.85
  -7  -3   5    2.69    2.27
  -3  10   5   -0.98    0.87
 -10   8  -5    3.97    2.43
 -10   8  -5    1.78    2.10
   8   2  -5   -1.46    1.30
  -8  -2   5    5.48    2.55
  -2  10   5    1.92    1.00
  -8  -2   5    1.09    2.01
 -10   9  -5    7.42    2.76
 -10   9  -5    7.80    2.84
   9   1  -5    4.48    2.41
  -9  -1   5    6.47    2.44
  -9  -1   5    7.70    2.90
  -1  10   5    3.96    1.15
   0 -10  -5    0.02    1.11
 -10  10  -5    6.71    2.99
 -10  10  -5   -0.51    1.94
  10   0  -5    1.62    2.35
 -10   0   5    2.20    2.31
   0  10   5    2.20    1.03
 -10   0   5    2.60    2.38
 -10  11  -5    0.98    2.20
  11  -1  -5   -2.16    1.80
 -10  11  -5    1.30    2.21
  -1 -10  -5   -1.27    0.93
 -11   1   5   -0.60    1.75
   1  10   5    0.38    0.88
 -11   1   5    1.01    2.08
 -10  12  -5   23.56    4.47
 -10  12  -5   19.15    4.13
  -2 -10  -5   17.24    2.21
   2  10   5   17.04    1.87
 -12   2   5   17.32    3.80
 -12   2   5   20.75    3.96
 -10  13  -5    0.20    2.15
  -3 -10  -5    0.01    1.16
 -10  13  -5    7.39    2.78
 -13   3   5   -1.39    1.75
   3  10   5    1.89    1.04
 -13   3   5    1.63    2.24
  -4 -10  -5   10.61    1.98
 -10  14  -5    4.07    2.75
 -10  14  -5    9.34    3.26
 -14   4   5    7.51    3.15
 -14   4   5   10.47    3.30
  -5 -10  -5    3.00    1.60
 -10  15  -5    0.00    2.14
 -10  15  -5    3.24    2.47
 -15   5   5    3.61    2.58
  -6 -10  -5    0.59    1.53
 -10  16  -5    2.74    2.67
 -10  16  -5    2.52    2.72
 -16   6   5   -1.04    2.26
  -5  16  -5    3.81    2.56
  -5  16  -5   -0.64    2.32
 -11  -5  -5    0.41    2.01
   5 -16   5   -0.08    2.36
 -16  11   5    1.22    2.27
  -4  15  -5   -0.18    2.31
 -11  -4  -5    2.90    2.14
  -4  15  -5    6.42    2.94
   4 -15   5    1.89    2.50
 -15  11   5    2.43    2.13
  -3  14  -5   -3.75    1.85
 -11  -3  -5   -1.31    1.59
  -3  14  -5    1.91    2.30
   3 -14   5    2.15    2.56
 -14  11   5   -0.77    1.62
  -2  13  -5    7.72    3.15
 -11  -2  -5   14.53    3.42
  -2  13  -5   16.11    4.01
 -13  11   5   13.99    2.93
   2 -13   5    8.04    3.23
  -1  12  -5   -0.20    2.30
  -1  12  -5    3.09    2.46
 -11  -1  -5    2.71    2.17
   1 -12   5   -0.72    1.55
 -12  11   5    2.14    1.80
   0  11  -5    2.55    2.32
 -11   0  -5    0.70    1.99
   0 -11   5    5.70    2.73
 -11  11   5    2.84    1.76
 -11   1  -5    2.04    2.10
   1  10  -5    2.42    2.18
  -1 -10   5    4.75    2.63
 -10  11   5    2.73    1.57
 -11   2  -5    4.57    2.28
   2   9  -5    1.90    2.23
 -11   2  -5   -0.38    1.70
  -9  11   5    0.79    1.34
  -2  -9   5    1.05    2.37
   3   8  -5    1.24    1.85
 -11   3  -5    5.61    2.65
 -11   3  -5    7.27    2.59
  -8  11   5    6.90    1.78
  -3  -8   5    3.17    2.16
 -11   4  -5   18.50    3.52
 -11   4  -5   10.01    3.13
   4   7  -5   16.11    3.64
  -7  11   5   18.33    2.45
  -4  -7   5   17.29    3.90
 -11   5  -5   32.68    4.64
 -11   5  -5   27.11    4.40
   5   6  -5   24.28    4.21
  -5  -6   5   30.94    4.67
  -6  11   5   29.73    2.79
 -11   6  -5    8.07    2.75
 -11   6  -5    8.57    2.86
   6   5  -5    4.65    2.30
  -5  11   5    6.75    1.46
  -6  -5   5    9.09    3.04
   7   4  -5    6.83    2.61
 -11   7  -5    8.09    2.95
 -11   7  -5    7.13    2.71
  -4  11   5    9.52    1.51
  -7  -4   5    6.95    2.75
  -7  -4   5    5.56    2.70
 -11   8  -5   20.79    4.02
   8   3  -5   25.37    4.17
 -11   8  -5   20.94    3.96
  -8  -3   5   15.70    3.77
  -8  -3   5   14.67    3.51
  -3  11   5   18.97    1.75
   9   2  -5   -1.42    2.01
 -11   9  -5   -0.53    1.95
 -11   9  -5    1.72    2.11
  -9  -2   5    0.50    1.77
  -9  -2   5   -2.03    1.88
  10   1  -5   -1.01    2.12
 -11  10  -5    0.67    2.00
 -11  10  -5    0.45    2.05
 -10  -1   5   -0.95    1.52
 -10  -1   5    1.19    2.30
 -11  11  -5    6.65    2.81
  11   0  -5    3.93    2.57
 -11  11  -5    3.13    2.28
 -11   0   5    4.34    2.72
 -11   0   5    1.86    2.23
 -11  12  -5    4.44    2.56
 -11  12  -5    2.10    2.47
 -12   1   5    3.14    2.45
 -12   1   5    1.69    2.27
 -11  13  -5   -0.27    2.01
 -11  13  -5   -1.58    1.84
 -13   2   5   -0.77    1.88
 -13   2   5   -2.53    1.69
 -11  14  -5   -0.12    2.21
 -11  14  -5    3.87    2.57
 -14   3   5   -2.09    2.27
 -14   3   5   -0.59    2.28
 -11  15  -5    0.46    2.25
 -11  15  -5   -1.02    2.11
 -15   4   5   -1.20    2.00
 -11  16  -5   -0.21    2.28
 -11  16  -5   -1.22    2.09
 -16   5   5    1.33    2.49
  -4  16  -5    0.27    2.58
  -4  16  -5    2.91    2.72
 -12  -4  -5   -1.44    2.22
   4 -16   5    2.00    2.49
 -16  12   5    0.24    2.17
 -12  -3  -5    1.14    2.38
  -3  15  -5    5.37    2.92
  -3  15  -5    2.27    2.84
 -15  12   5   -1.39    1.60
   3 -15   5    6.42    3.04
  -2  14  -5    3.08    2.63
 -12  -2  -5   -0.60    2.13
  -2  14  -5    8.31    3.45
 -14  12   5    3.00    2.06
   2 -14   5    4.30    2.60
 -12  -1  -5   -0.75    1.95
  -1  13  -5   -1.22    2.02
   1 -13   5    1.11    2.25
 -13  12   5    4.94    2.16
 -12   0  -5   11.44    3.22
   0  12  -5   12.78    3.52
   0 -12   5   11.79    3.51
 -12  12   5   10.77    2.56
 -12   1  -5   13.94    3.17
   1  11  -5   13.25    3.51
 -11  12   5    9.21    2.23
  -1 -11   5    1.30    2.55
 -12   2  -5   17.33    3.72
   2  10  -5   32.79    5.14
  -2 -10   5   17.80    4.03
 -10  12   5   20.12    2.75
 -12   3  -5   -0.13    1.78
 -12   3  -5   -0.98    1.94
   3   9  -5   -1.12    1.93
  -3  -9   5   -0.52    1.88
  -9  12   5   -0.27    1.06
 -12   4  -5   16.66    3.60
   4   8  -5   15.28    3.72
 -12   4  -5   12.96    3.30
  -8  12   5   11.18    1.88
  -4  -8   5   17.35    3.97
 -12   5  -5    9.62    2.86
 -12   5  -5    9.06    2.98
   5   7  -5   10.89    3.03
  -7  12   5    6.73    1.51
  -5  -7   5    7.20    3.07
 -12   6  -5   16.82    3.70
 -12   6  -5    9.64    3.00
   6   6  -5   17.26    3.84
  -6  -6   5   13.56    3.58
  -6  12   5   11.48    1.53
   7   5  -5    4.22    2.78
 -12   7  -5   -1.05    2.01
 -12   7  -5    2.44    2.14
  -7  -5   5    4.60    2.35
  -7  -5   5    0.60    2.22
 -12   8  -5    7.71    2.84
 -12   8  -5    8.65    3.07
   8   4  -5   10.09    3.32
  -8  -4   5   10.28    3.26
  -8  -4   5    6.91    3.08
 -12   9  -5   -0.70    1.27
 -12   9  -5    2.45    2.40
   9   3  -5    2.32    2.31
  -9  -3   5    1.71    2.30
  -9  -3   5   -0.67    2.02
  10   2  -5    0.06    2.39
 -12  10  -5    2.35    2.36
 -12  10  -5   -3.90    1.45
 -10  -2   5   -0.43    2.03
 -10  -2   5    0.19    2.52
 -12  11  -5    1.34    2.27
 -12  11  -5    4.81    2.68
  11   1  -5    2.94    2.57
 -11  -1   5    2.32    2.44
 -11  -1   5    1.34    2.38
 -12  12  -5   16.64    3.98
 -12  12  -5   13.77    3.50
 -12   0   5   11.13    3.50
 -12   0   5    8.42    3.10
 -12  13  -5    1.49    2.45
 -12  13  -5    0.96    2.41
 -13   1   5   -0.77    2.31
 -13   1   5    0.88    2.37
 -12  14  -5    2.28    2.73
 -12  14  -5    0.92    2.42
 -14   2   5   -1.11    2.33
 -14   2   5   -0.05    2.02
 -12  15  -5    2.94    2.76
 -12  15  -5   -0.68    2.14
 -15   3   5   -3.47    1.89
 -15   3   5   -0.81    2.52
 -12  16  -5    0.23    2.54
 -12  16  -5   -1.51    2.00
 -16   4   5    0.22    2.28
  -2  15  -5    3.88    2.49
 -13  -2  -5   -2.62    1.67
   2 -15   5    4.32    2.78
 -15  13   5   -2.61    1.57
  -1  14  -5    2.92    2.41
 -13  -1  -5    1.49    2.30
 -14  13   5    0.13    1.73
   1 -14   5    2.01    2.54
 -13   0  -5    1.97    2.36
   0  13  -5    8.20    2.95
   0 -13   5    1.26    2.31
 -13  13   5    0.87    1.68
 -13   1  -5   -1.13    1.93
   1  12  -5    0.91    2.30
  -1 -12   5    2.74    2.53
 -12  13   5    1.69    1.60
 -13   2  -5    3.66    2.57
   2  11  -5    0.04    2.37
  -2 -11   5    5.29    2.85
 -11  13   5    6.78    1.84
   3  10  -5    5.15    2.80
 -13   3  -5    7.69    2.90
 -10  13   5    4.72    1.63
  -3 -10   5    1.99    2.56
 -13   4  -5   10.92    3.25
 -13   4  -5    9.11    3.22
   4   9  -5   13.34    3.61
  -9  13   5   11.48    1.88
  -4  -9   5   13.90    3.76
 -13   5  -5    0.59    2.04
   5   8  -5    3.92    2.62
 -13   5  -5   -0.48    1.95
  -5  -8   5    0.75    2.53
  -8  13   5   -0.12    0.97
   6   7  -5    8.98    3.27
 -13   6  -5    7.65    2.79
 -13   6  -5    4.35    2.68
  -6  -7   5    6.74    3.17
  -6  -7   5    3.85    2.33
 -13   7  -5    2.29    1.94
 -13   7  -5   -2.69    1.56
   7   6  -5    0.62    2.16
  -7  -6   5   -1.21    2.02
  -7  -6   5    1.96    2.35
   8   5  -5    7.78    3.04
 -13   8  -5    8.63    3.04
[truncated: 37,887 more chars]
