# Supplementary material for: Crystal structure of (Z)-1-phenyl-3-styryl­undeca-2-en-4,10-diyn-1-ol
Source: Acta Crystallogr E Crystallogr Commun. 2015 Jan 1;71(Pt 1):o64. doi: 10.1107/S205698901402742X (PMC4331854; doi:10.1107/S205698901402742X)
Supplement: Supplementary file 2 [file e-71-00o64-Isup2.hkl]

#
# h,k,l, Fc-squared, Fo-squared, sigma(Fo-squared), status flag
#
data_I
_shelx_title ' I         P 32         R   0.05'
_shelx_refln_list_code          4
_shelx_F_calc_maximum      112.87
_exptl_crystal_F_000       546.00
_reflns_d_resolution_high  0.7498

loop_
 _space_group_symop_operation_xyz
 'x, y, z'
 '-y, x-y, z+2/3'
 '-x+y, -x, z+1/3'

_cell_length_a    17.8670
_cell_length_b    17.8670
_cell_length_c     5.3290
_cell_angle_alpha  90.000
_cell_angle_beta   90.000
_cell_angle_gamma 120.000

_shelx_F_squared_multiplier     1.000

loop_
 _refln_index_h
 _refln_index_k
 _refln_index_l
 _refln_F_squared_calc
 _refln_F_squared_meas
 _refln_F_squared_sigma
 _refln_observed_status
  -1   1  -7          5.12        -11.36        16.88 o
   0   1  -7          3.07        -11.17        16.07 o
   1   1  -7          2.01          7.51        18.35 o
  -3   2  -7          7.34        -22.05        22.05 o
  -2   2  -7         10.30          6.48        20.26 o
  -1   2  -7          5.50        -28.06        28.06 o
   0   2  -7         34.05         54.25        24.68 o
   1   2  -7         15.30        -17.72        25.27 o
   2   2  -7         28.64         21.06        30.35 o
  -3   3  -7         75.62         47.58        25.58 o
  -2   3  -7         11.00         -4.03        19.66 o
  -1   3  -7         42.53         50.43        24.39 o
   0   3  -7         43.46         73.95        27.15 o
  -2   4  -7         17.28         47.52        24.18 o
   0   0  -6        121.55        107.92        23.72 o
  -1   1  -6         89.24         65.62        15.28 o
   0   1  -6         86.97        116.52        18.06 o
   1   1  -6         95.05         98.50        14.89 o
  -3   2  -6         72.19         80.12        15.69 o
  -2   2  -6         33.03         35.09        16.31 o
  -1   2  -6         42.70         41.46        14.04 o
   0   2  -6        114.15        103.97        21.61 o
   1   2  -6         62.37         44.53        13.17 o
   2   2  -6        207.59        223.49        22.80 o
  -5   3  -6        125.80        136.32        22.80 o
  -4   3  -6         34.46         51.76        14.51 o
  -3   3  -6         43.41         54.94        14.52 o
  -2   3  -6          4.31         12.72        12.92 o
  -1   3  -6         38.60         21.13        14.18 o
   0   3  -6         11.81          4.10        14.26 o
   1   3  -6        132.50        140.36        23.04 o
   2   3  -6         32.73         38.32        23.18 o
   3   3  -6        381.51        490.74        36.94 o
  -7   4  -6         61.29         66.62        24.14 o
  -6   4  -6        141.43        135.48        25.89 o
  -5   4  -6         95.09         83.15        17.67 o
  -4   4  -6         41.11         57.03        15.13 o
  -3   4  -6        115.14        171.13        22.94 o
  -2   4  -6          8.78         -0.41        14.28 o
  -1   4  -6         25.12         17.26        15.16 o
   0   4  -6         11.35          9.06        15.70 o
   1   4  -6         78.52         72.05        19.45 o
   2   4  -6         13.21         27.97        18.89 o
   3   4  -6         50.42         32.72        20.94 o
   4   4  -6        164.70        222.52        28.63 o
  -9   5  -6         84.98         80.25        20.56 o
  -8   5  -6          5.61         -3.46        15.42 o
  -7   5  -6         47.68         56.89        18.88 o
  -6   5  -6         23.48         14.43        12.47 o
  -5   5  -6         10.60         16.04        12.47 o
  -4   5  -6        111.24        134.89        21.19 o
  -3   5  -6          3.54         -2.88        13.22 o
  -2   5  -6         48.38         44.69        16.96 o
  -1   5  -6         45.62         41.52        18.39 o
   0   5  -6         45.40         36.23        16.28 o
   1   5  -6         45.28         57.65        18.21 o
   2   5  -6        107.26        136.43        27.96 o
   3   5  -6         52.26         76.68        30.48 o
   4   5  -6         47.96         63.78        25.20 o
   5   5  -6         99.20        105.05        23.11 o
 -11   6  -6          9.85         13.17        18.79 o
 -10   6  -6         96.42        116.91        24.02 o
  -9   6  -6         46.93         31.96        18.21 o
  -8   6  -6         43.66         21.04        17.58 o
  -7   6  -6         85.22         91.62        17.22 o
  -6   6  -6          5.46         -7.28        11.68 o
  -5   6  -6        104.17         84.08        18.90 o
  -4   6  -6         36.92         27.76        15.15 o
  -3   6  -6          7.72          7.54        13.34 o
  -2   6  -6          7.74         -4.80        13.60 o
  -1   6  -6         48.22         35.56        20.56 o
   0   6  -6          4.95         -6.91        15.29 o
   1   6  -6         25.63         13.85        16.21 o
   2   6  -6          4.06        -17.18        17.18 o
   3   6  -6         26.85        -13.18        18.56 o
   4   6  -6          6.92          1.02        19.06 o
   5   6  -6         19.61         17.68        28.99 o
   6   6  -6         17.26         -0.12        21.01 o
 -12   7  -6         55.62         68.81        21.14 o
 -11   7  -6         95.50        132.78        25.56 o
 -10   7  -6         87.34        151.65        26.45 o
  -9   7  -6         24.01         31.21        18.42 o
  -8   7  -6         55.37         63.00        21.54 o
  -7   7  -6         18.76         29.04        13.45 o
  -6   7  -6         50.72         50.49        17.40 o
  -5   7  -6          9.83         21.84        14.49 o
  -4   7  -6          1.30        -12.29        13.17 o
  -3   7  -6          7.79         20.79        15.66 o
  -2   7  -6          3.79         -5.00        14.08 o
  -1   7  -6         40.68         60.09        18.14 o
   0   7  -6         37.95         45.10        28.36 o
   1   7  -6         23.92         13.73        18.34 o
   2   7  -6         78.96        103.65        26.88 o
   3   7  -6         17.58         44.61        23.55 o
   4   7  -6         26.45         41.47        24.22 o
   5   7  -6         21.65         49.90        53.89 o
 -12   8  -6         26.42         32.21        19.62 o
 -11   8  -6         13.28        -15.63        15.63 o
 -10   8  -6         54.98         56.35        21.99 o
  -9   8  -6          5.76         23.72        17.07 o
  -8   8  -6          6.29          0.79        12.09 o
  -7   8  -6          6.34          7.23        13.55 o
  -6   8  -6          7.55          6.78        14.62 o
  -5   8  -6         15.23         11.38        13.66 o
  -4   8  -6         51.87         87.30        18.50 o
  -3   8  -6         18.47         -5.46        15.39 o
  -2   8  -6         12.96          2.20        15.66 o
  -1   8  -6          5.11          3.22        19.77 o
   0   8  -6         23.06          9.85        16.32 o
   1   8  -6         16.89         45.95        22.42 o
   2   8  -6         46.90         49.20        26.02 o
   3   8  -6          0.89         17.41        22.03 o
   4   8  -6         47.84         71.23        27.72 o
 -12   9  -6          7.26        -16.28        16.28 o
 -11   9  -6         28.11          3.76        17.26 o
 -10   9  -6         40.27         44.05        20.25 o
  -9   9  -6         24.99          6.81        17.13 o
  -8   9  -6          1.68          2.67        12.96 o
  -7   9  -6         21.01          9.86        13.35 o
  -6   9  -6         28.30         64.34        25.40 o
  -5   9  -6          3.96          8.53        14.98 o
  -4   9  -6          1.13         -0.12        15.26 o
  -3   9  -6         46.15         39.99        20.45 o
  -2   9  -6          9.82          1.33        16.06 o
  -1   9  -6         21.28         15.46        21.03 o
   0   9  -6          4.42          2.32        15.71 o
   1   9  -6         33.17         66.30        24.99 o
   2   9  -6         12.21        -10.96        20.48 o
   3   9  -6         21.38         62.52        44.85 o
 -11  10  -6         29.56          7.36        19.21 o
 -10  10  -6         14.54         18.65        19.01 o
  -9  10  -6          6.74          9.69        14.60 o
  -8  10  -6         29.47         49.70        16.73 o
  -7  10  -6          3.56         33.91        16.70 o
  -6  10  -6         21.14         44.01        16.97 o
  -5  10  -6         76.94        108.50        29.66 o
  -4  10  -6         78.97         62.50        18.59 o
  -3  10  -6         86.10        116.04        29.86 o
  -2  10  -6         19.39         25.33        15.82 o
  -1  10  -6          4.37         13.87        16.98 o
   0  10  -6         75.43         86.35        25.84 o
   1  10  -6          6.85         -2.73        44.35 o
 -11  11  -6        157.16        246.73        32.86 o
 -10  11  -6         27.77         41.57        23.97 o
  -9  11  -6          9.72          2.86        14.23 o
  -8  11  -6         23.90         54.03        17.13 o
  -7  11  -6         13.76         33.95        17.43 o
  -6  11  -6          4.23        -13.58        13.58 o
  -5  11  -6          0.56         10.42        15.07 o
  -4  11  -6          8.08         14.81        17.34 o
  -3  11  -6          2.59          9.05        15.78 o
  -2  11  -6         60.56         28.88        18.32 o
  -1  11  -6         31.89         -5.12        22.03 o
   0  11  -6         77.05         80.49        35.37 o
  -9  12  -6          2.39         10.66        16.67 o
  -8  12  -6         41.18         49.25        39.00 o
  -7  12  -6          9.90         37.16        16.23 o
  -6  12  -6         20.92         21.70        23.16 o
  -5  12  -6         11.41        -10.69        14.85 o
  -4  12  -6         13.78         18.09        17.06 o
  -3  12  -6          6.29          7.30        16.74 o
  -1   1  -5          4.35          1.49         7.16 o
   0   1  -5         10.09         12.42         7.81 o
   1   1  -5          1.31          1.01         7.80 o
  -3   2  -5        284.62        284.99        17.44 o
  -2   2  -5         61.73         59.80        10.04 o
  -1   2  -5         19.87         29.76         8.51 o
   0   2  -5         37.46         38.22         8.97 o
   1   2  -5          8.13         -6.56         6.96 o
   2   2  -5        105.86        144.52        16.45 o
  -5   3  -5         10.49         12.88        10.50 o
  -4   3  -5        129.49        162.93        13.46 o
  -3   3  -5        407.94        439.63        21.64 o
  -2   3  -5        899.69        948.86        30.82 o
  -1   3  -5        428.70        432.44        20.43 o
   0   3  -5         70.84         66.44        10.35 o
   1   3  -5         34.81         42.85        10.82 o
   2   3  -5        153.34        168.09        19.02 o
   3   3  -5        141.31        138.21        19.71 o
  -7   4  -5        206.72        249.69        30.23 o
  -6   4  -5          0.58          1.90        11.05 o
  -5   4  -5         23.88         35.76        14.27 o
  -4   4  -5         18.12          4.90         7.90 o
  -3   4  -5        136.17        155.93        14.81 o
  -2   4  -5        312.18        356.37        20.53 o
  -1   4  -5        144.09        151.52        14.52 o
   0   4  -5        210.11        202.91        16.62 o
   1   4  -5        224.69        224.73        19.56 o
   2   4  -5         47.67         53.79        13.54 o
   3   4  -5         36.45         53.86        16.00 o
   4   4  -5         16.99         33.27        14.55 o
  -9   5  -5          3.49        -11.75        11.75 o
  -8   5  -5        131.16        144.48        32.26 o
  -7   5  -5         31.36         26.46        11.29 o
  -6   5  -5        122.87        116.69        15.34 o
  -5   5  -5         38.68         37.27        11.42 o
  -4   5  -5         66.52         38.47        12.52 o
  -3   5  -5         80.30         55.52        10.26 o
  -2   5  -5          7.02         -1.06         7.84 o
  -1   5  -5         96.79        111.96        13.36 o
   0   5  -5         78.26         89.31        16.38 o
   1   5  -5         30.69         36.45        13.17 o
   2   5  -5          7.65         14.75        10.72 o
   3   5  -5         39.47         31.46        16.35 o
   4   5  -5        187.56        185.45        23.51 o
   5   5  -5         93.22         75.57        17.98 o
 -11   6  -5         91.85         85.82        18.60 o
 -10   6  -5         62.75         74.42        34.30 o
  -9   6  -5         61.09         83.82        18.88 o
  -8   6  -5         97.83         57.37        20.88 o
  -7   6  -5        130.76        125.32        16.74 o
  -6   6  -5        335.86        345.47        23.55 o
  -5   6  -5        159.51        179.55        18.22 o
  -4   6  -5         23.26         28.57        14.09 o
  -3   6  -5         22.80         37.35         9.97 o
  -2   6  -5         90.48         87.14        15.53 o
  -1   6  -5         52.74         48.12        10.57 o
   0   6  -5         36.44         38.07        15.92 o
   1   6  -5          1.38         -1.77        12.57 o
   2   6  -5         17.97          8.58        12.45 o
   3   6  -5        188.84        226.54        25.51 o
   4   6  -5         82.40         91.07        18.94 o
   5   6  -5        329.73        349.11        31.52 o
   6   6  -5        115.40        182.77        28.29 o
 -13   7  -5         10.90         -1.97        16.82 o
 -12   7  -5         53.08         19.98        17.81 o
 -11   7  -5        107.72         90.73        19.64 o
 -10   7  -5          6.72          6.09        12.30 o
  -9   7  -5         26.00         38.33        24.28 o
  -8   7  -5         18.36         21.25        11.17 o
  -7   7  -5          3.55          3.49         9.96 o
  -6   7  -5        141.82        113.67        15.49 o
  -5   7  -5         19.83         39.97        11.74 o
  -4   7  -5        226.10        241.35        20.54 o
  -3   7  -5        140.16        148.78        41.70 o
  -2   7  -5         14.72         15.45        11.16 o
  -1   7  -5          2.41         -3.25        10.11 o
   0   7  -5         34.28         28.62        11.78 o
   1   7  -5          9.92         10.33         9.66 o
   2   7  -5         43.55         72.67        17.40 o
   3   7  -5         22.06         21.30        14.52 o
   4   7  -5        219.30        190.75        26.88 o
   5   7  -5         97.35        122.61        21.13 o
   6   7  -5         88.58         84.93        20.61 o
   7   7  -5         25.39         34.26        18.40 o
 -15   8  -5         52.57         83.22        21.23 o
 -14   8  -5         45.90         25.66        18.04 o
 -13   8  -5         90.49        100.14        21.70 o
 -12   8  -5         99.42        108.54        21.87 o
 -11   8  -5        236.65        278.47        28.95 o
 -10   8  -5         11.92         10.16        18.66 o
  -9   8  -5         13.08         13.50        16.97 o
  -8   8  -5         22.79         35.67        11.93 o
  -7   8  -5          8.47         -8.94         8.94 o
  -6   8  -5         68.17         88.47        14.08 o
  -5   8  -5          8.34         20.17        11.05 o
  -4   8  -5         76.77         65.35        13.64 o
  -3   8  -5        104.74         79.54        14.46 o
  -2   8  -5         10.13         16.54        13.71 o
  -1   8  -5         27.87         32.98        13.73 o
   0   8  -5          0.25         -2.15        10.31 o
   1   8  -5         64.75         56.81        14.52 o
   2   8  -5         19.65         10.60        14.42 o
   3   8  -5         56.18         53.15        21.46 o
   4   8  -5        167.62        185.89        25.22 o
   5   8  -5          5.81         13.77        15.38 o
   6   8  -5         21.36         17.22        14.44 o
   7   8  -5         56.56         71.90        21.74 o
   8   8  -5         13.19         25.69        18.50 o
 -16   9  -5         32.02          7.39        18.12 o
 -15   9  -5         29.94         39.94        20.81 o
 -14   9  -5         48.89         68.67        20.61 o
 -13   9  -5         45.57         89.25        21.36 o
 -12   9  -5          2.03         11.16        13.34 o
 -11   9  -5          9.97         -1.36        14.45 o
 -10   9  -5         79.90         80.01        18.95 o
  -9   9  -5         16.70          5.20        10.43 o
  -8   9  -5         15.98         16.81        10.56 o
  -7   9  -5         48.79         97.57        14.78 o
  -6   9  -5          3.99         -3.68        14.34 o
  -5   9  -5         39.81         25.84        12.09 o
  -4   9  -5         91.51        118.28        16.55 o
  -3   9  -5         53.54         21.95        13.50 o
  -2   9  -5         13.91         10.93        16.52 o
  -1   9  -5          2.72          6.89        13.19 o
   0   9  -5         29.80         -6.51        13.18 o
   1   9  -5         33.88         21.74        18.90 o
   2   9  -5         22.08         22.11        14.79 o
   3   9  -5          1.79         -9.00        13.44 o
   4   9  -5        164.22        138.57        23.94 o
   5   9  -5         56.89         86.49        21.29 o
   6   9  -5          3.90          4.79        17.52 o
   7   9  -5         22.95         41.22        25.53 o
 -16  10  -5         24.27         19.31        19.43 o
 -15  10  -5         17.96         21.06        18.50 o
 -14  10  -5          2.38         12.24        16.75 o
 -13  10  -5         14.62         -9.64        20.06 o
 -12  10  -5          9.00        -13.50        21.61 o
 -11  10  -5          5.50          0.66        14.70 o
 -10  10  -5         28.38         15.31        15.77 o
  -9  10  -5         13.49          4.69         9.08 o
  -8  10  -5          2.53          1.27        14.94 o
  -7  10  -5         30.26          4.75        10.06 o
  -6  10  -5         25.62         12.25        15.18 o
  -5  10  -5         18.58          4.00        12.01 o
  -4  10  -5         22.80         22.49        13.37 o
  -3  10  -5         56.12         24.31        13.44 o
  -2  10  -5         30.06         33.28        14.70 o
  -1  10  -5         18.06         -5.03        14.40 o
   0  10  -5         17.28         -4.80        17.94 o
   1  10  -5         24.76         27.58        18.74 o
   2  10  -5        245.46        310.05        95.77 o
   3  10  -5         70.23         79.26        24.96 o
   4  10  -5          3.73         -0.62        16.79 o
   5  10  -5         26.41         29.41        17.97 o
   6  10  -5          1.65        -16.56        23.11 o
 -16  11  -5         13.36         10.90        17.06 o
 -15  11  -5          5.47         46.03        17.67 o
 -14  11  -5         10.37         10.41        16.70 o
 -13  11  -5          9.68          3.82        17.08 o
 -12  11  -5         44.82         36.35        17.80 o
 -11  11  -5         30.41         55.15        18.06 o
 -10  11  -5         11.43         -7.48        10.21 o
  -9  11  -5          4.13         -7.84         9.34 o
  -8  11  -5          8.01         19.65        12.06 o
  -7  11  -5         36.13         51.44        14.82 o
  -6  11  -5         14.44         16.27        13.45 o
  -5  11  -5          1.88        -11.26        12.17 o
  -4  11  -5         49.08         47.40        29.19 o
  -3  11  -5         50.63         18.33        14.82 o
  -2  11  -5         90.75         85.20        27.25 o
  -1  11  -5          7.87         10.89        14.34 o
   0  11  -5         50.31         19.26        18.71 o
   1  11  -5         73.86        168.98        29.15 o
   2  11  -5         57.56         22.01        22.42 o
   3  11  -5         18.05         17.54        21.97 o
   4  11  -5          2.00        -17.30        19.49 o
   5  11  -5         60.14         28.92        37.11 o
 -16  12  -5          2.66         21.62        22.42 o
 -15  12  -5          7.54         11.60        20.88 o
 -14  12  -5          2.53         18.52        20.62 o
 -13  12  -5         34.66         30.93        23.06 o
 -12  12  -5        100.11        187.78        32.56 o
 -11  12  -5         27.41         40.25        22.02 o
 -10  12  -5        204.40        233.98        22.13 o
  -9  12  -5         59.97         56.16        14.31 o
  -8  12  -5         98.00        116.50        18.50 o
  -7  12  -5         13.14         10.07        12.97 o
  -6  12  -5          2.62         -9.62        11.65 o
  -5  12  -5         56.36         79.08        30.04 o
  -4  12  -5         41.44         36.45        16.67 o
  -3  12  -5         21.72         15.54        16.89 o
  -2  12  -5         17.52         24.29        22.16 o
  -1  12  -5          6.20         23.01        16.46 o
   0  12  -5        107.40        149.76        29.44 o
   1  12  -5         35.02         -2.47        18.32 o
   2  12  -5        108.66        137.49        38.28 o
   3  12  -5          1.36         -5.60        19.45 o
   4  12  -5          3.48          9.16        21.77 o
 -15  13  -5        110.16        155.33        35.68 o
 -14  13  -5          5.79         -3.15        37.35 o
 -13  13  -5         82.36        104.60        27.01 o
 -12  13  -5          0.38         15.15        21.29 o
 -11  13  -5          3.21        -11.82        16.82 o
 -10  13  -5         16.86         20.27        25.74 o
  -9  13  -5          2.28          5.04        12.45 o
  -8  13  -5         19.58         12.05        12.80 o
  -7  13  -5         51.22         71.42        17.13 o
  -6  13  -5         30.58         55.05        16.41 o
  -5  13  -5         68.27         53.79        17.33 o
  -4  13  -5         20.08         20.12        14.22 o
  -3  13  -5         33.99         44.85        16.68 o
  -2  13  -5        109.28        161.02        28.98 o
  -1  13  -5         42.37        -12.15        17.38 o
   0  13  -5         12.33         58.71        38.59 o
   1  13  -5         12.01         16.47        31.59 o
   2  13  -5          3.35        -12.02        18.05 o
 -15  14  -5         67.99         42.21        34.57 o
 -14  14  -5         10.54          4.04        19.82 o
 -13  14  -5         14.88         23.29        19.82 o
 -12  14  -5         20.20         19.32        22.44 o
 -11  14  -5          9.43         21.37        24.72 o
 -10  14  -5        113.25        109.65        20.53 o
  -9  14  -5         11.54         16.83        16.76 o
  -8  14  -5         29.29         37.03        15.30 o
  -7  14  -5          1.97          9.33        13.78 o
  -6  14  -5          3.39          6.21        17.02 o
  -5  14  -5          1.01          3.43        14.53 o
  -4  14  -5          1.47         -0.91        11.59 o
  -3  14  -5         10.86        -15.60        16.68 o
  -2  14  -5         47.48         35.86        26.56 o
  -1  14  -5         37.45         27.11        20.61 o
   0  14  -5         24.39         43.21        22.29 o
   1  14  -5          6.56          4.36        20.09 o
 -14  15  -5         73.53         35.99        22.95 o
 -13  15  -5         32.81         54.31        25.08 o
 -12  15  -5         11.41         11.16        22.42 o
 -11  15  -5          9.35         -3.76        19.07 o
 -10  15  -5         30.46         26.37        14.09 o
  -9  15  -5         13.37         40.59        15.20 o
  -8  15  -5          5.42          5.55        13.82 o
  -7  15  -5         52.56         44.11        26.52 o
  -6  15  -5          8.19          3.21        14.60 o
  -5  15  -5         13.81         19.89        15.91 o
  -4  15  -5         29.76         34.57        19.59 o
  -3  15  -5         38.58         34.65        19.17 o
  -2  15  -5          0.24         -0.13        40.27 o
  -1  15  -5         52.11         34.05        22.60 o
 -12  16  -5          7.08         -9.21        19.47 o
 -11  16  -5         23.40         -9.13        19.09 o
 -10  16  -5         26.48         20.76        14.78 o
  -9  16  -5        100.07        162.16        41.46 o
  -8  16  -5         17.13         51.56        16.85 o
  -7  16  -5         17.42         26.80        16.77 o
  -6  16  -5         97.15        149.48        24.43 o
  -5  16  -5         13.65         13.30        16.19 o
  -4  16  -5         29.65          5.40        17.73 o
  -1   1  -4         18.56         13.74         6.30 o
   0   1  -4         44.55         42.27         7.73 o
   1   1  -4         60.70         56.22         8.17 o
  -3   2  -4         97.32         99.28         9.66 o
  -2   2  -4         18.24         23.69         7.45 o
  -1   2  -4        152.96        151.69        11.37 o
   0   2  -4        183.03        188.67        14.30 o
   1   2  -4         42.96         39.73         7.82 o
   2   2  -4         14.08         17.92         6.77 o
  -5   3  -4        188.20        196.88        12.25 o
  -4   3  -4         13.75         21.86         6.94 o
  -3   3  -4         28.35         29.00         7.16 o
  -2   3  -4        254.40        250.43        13.96 o
  -1   3  -4        101.57         97.72         9.88 o
   0   3  -4        105.91        120.80        10.61 o
   1   3  -4        299.24        287.52        14.92 o
   2   3  -4          6.93         11.62         6.57 o
   3   3  -4         74.30         74.50        10.90 o
  -7   4  -4        118.25        117.70        12.47 o
  -6   4  -4        248.60        252.24        15.11 o
  -5   4  -4         86.28         80.94         9.47 o
  -4   4  -4         79.44        105.15        11.57 o
  -3   4  -4         30.33         37.14         8.05 o
  -2   4  -4         17.83         20.12         7.79 o
  -1   4  -4        107.29        125.22        11.82 o
   0   4  -4        609.21        645.93        21.82 o
   1   4  -4        201.26        210.72        18.56 o
   2   4  -4         82.64        104.38        11.32 o
   3   4  -4        208.12        212.81        15.71 o
   4   4  -4         16.71         32.82        13.34 o
  -9   5  -4        198.55        199.19        33.78 o
  -8   5  -4         80.69         77.00        14.40 o
  -7   5  -4        614.32        599.39        20.63 o
  -6   5  -4        551.28        536.00        19.61 o
  -5   5  -4       1016.86       1009.36        26.19 o
  -4   5  -4        330.56        350.03        17.63 o
  -3   5  -4         14.60          6.68         6.91 o
  -2   5  -4         87.81         92.34        10.53 o
  -1   5  -4        239.58        237.57        15.37 o
   0   5  -4         25.53         24.40        12.87 o
   1   5  -4         48.24         67.54         9.77 o
   2   5  -4        179.40        189.20        13.91 o
   3   5  -4        236.32        245.28        17.01 o
   4   5  -4         48.18         46.16        14.35 o
   5   5  -4        309.42        333.87        27.80 o
 -11   6  -4          4.30         -8.99         8.99 o
 -10   6  -4        113.78        145.54        30.13 o
  -9   6  -4        239.77        238.53        24.81 o
  -8   6  -4        178.62        191.64        20.25 o
  -7   6  -4         28.80         29.44         7.51 o
  -6   6  -4        148.01        161.06        12.22 o
  -5   6  -4        148.73        151.70        12.22 o
  -4   6  -4        296.92        281.31        16.24 o
  -3   6  -4         31.17         20.58        10.84 o
  -2   6  -4        555.55        553.45        30.87 o
  -1   6  -4         33.48         37.15         8.06 o
   0   6  -4         80.65         60.86        10.42 o
   1   6  -4          7.21         -9.81         9.81 o
   2   6  -4         19.84         25.44        11.18 o
   3   6  -4        119.48        109.69        22.12 o
   4   6  -4         64.27         53.20        14.39 o
   5   6  -4        319.10        348.57        28.80 o
   6   6  -4         63.99         66.23        17.72 o
 -13   7  -4          9.17         12.34        13.82 o
 -12   7  -4          7.02         -4.52        12.31 o
 -11   7  -4         31.22         35.79        14.93 o
 -10   7  -4         43.45         57.21        20.70 o
  -9   7  -4        158.64        189.54        21.67 o
  -8   7  -4        156.74        154.96        14.58 o
  -7   7  -4        133.16        153.49        18.40 o
  -6   7  -4         42.05         58.31         8.65 o
  -5   7  -4         59.06         48.58         8.53 o
  -4   7  -4        363.83        350.66        17.97 o
  -3   7  -4         62.10         60.91         9.61 o
  -2   7  -4         85.96         83.27        13.89 o
  -1   7  -4        130.96        147.83        13.12 o
   0   7  -4         16.20         10.59         9.71 o
   1   7  -4        435.90        431.78        48.62 o
   2   7  -4        286.70        263.32        23.73 o
   3   7  -4        224.16        211.61        28.12 o
   4   7  -4         40.29         45.61        13.76 o
   5   7  -4         23.28         16.95        13.27 o
   6   7  -4         68.56         66.18        16.65 o
   7   7  -4        104.17        124.69        20.52 o
 -15   8  -4         38.12         60.87        23.97 o
 -14   8  -4         96.29        127.63        22.17 o
 -13   8  -4         47.04         66.30        19.59 o
 -12   8  -4         19.11         -3.92        12.36 o
 -11   8  -4        169.59        156.59        20.94 o
 -10   8  -4        476.93        548.72        35.62 o
  -9   8  -4        585.80        554.77        42.61 o
  -8   8  -4         53.52         63.56        11.23 o
  -7   8  -4        101.46        103.64        10.34 o
  -6   8  -4         10.89         22.32         7.58 o
  -5   8  -4          0.23          1.78         8.43 o
  -4   8  -4         18.82         10.73         7.51 o
  -3   8  -4         47.50         48.43         9.03 o
  -2   8  -4        164.56        179.78        19.74 o
  -1   8  -4         37.92         21.63         9.80 o
   0   8  -4         80.58         95.89        13.11 o
   1   8  -4         31.67         36.88        11.32 o
   2   8  -4        145.88        163.79        20.10 o
   3   8  -4          7.89         -7.97        13.09 o
   4   8  -4          2.50          8.62        11.01 o
   5   8  -4          6.71         -2.79        11.40 o
   6   8  -4         42.76         39.18        27.50 o
   7   8  -4         55.22         64.67        18.41 o
   8   8  -4         49.34         26.40        16.24 o
 -17   9  -4         23.01         16.02        16.51 o
 -16   9  -4          1.94         -2.32        14.36 o
 -15   9  -4         14.03         -8.83        15.22 o
 -14   9  -4         46.28         27.47        20.70 o
 -13   9  -4        146.71        144.65        21.55 o
 -12   9  -4        129.35        122.38        20.89 o
 -11   9  -4        241.81        247.68        26.04 o
 -10   9  -4         45.01         77.06        16.39 o
  -9   9  -4         58.23         65.41        10.20 o
  -8   9  -4        122.71        114.78        13.29 o
  -7   9  -4        130.11        138.21        14.81 o
  -6   9  -4         30.45         25.16         7.86 o
  -5   9  -4         37.39         34.13         8.18 o
  -4   9  -4         46.37         54.69        10.44 o
  -3   9  -4        101.84         97.66        13.16 o
  -2   9  -4         40.93         41.06        12.66 o
  -1   9  -4         36.04         41.17        11.53 o
   0   9  -4         74.22         85.34        17.52 o
   1   9  -4        146.49        180.22        18.27 o
   2   9  -4         39.03         44.63        14.79 o
   3   9  -4         63.42         49.71        15.60 o
   4   9  -4         26.08         11.91        15.77 o
   5   9  -4          5.12        -11.67        11.67 o
   6   9  -4         31.96         20.28        14.78 o
   7   9  -4         46.51         31.93        16.80 o
   8   9  -4         10.05          4.84        15.35 o
   9   9  -4          7.67        -21.46        23.83 o
 -19  10  -4         42.33         68.97        21.98 o
 -18  10  -4          8.60         -3.44        15.29 o
 -17  10  -4         18.62          1.66        17.36 o
 -16  10  -4         13.93        -14.04        14.04 o
 -15  10  -4          6.47        -12.95        12.95 o
 -14  10  -4         21.72         15.08        15.09 o
 -13  10  -4         53.76         56.53        17.50 o
 -12  10  -4        145.56        166.19        23.02 o
 -11  10  -4        154.47        162.90        22.67 o
 -10  10  -4        128.63        117.43        12.75 o
  -9  10  -4         23.42         34.58         9.36 o
  -8  10  -4        111.93        117.87        17.02 o
  -7  10  -4         49.36         48.42        11.10 o
  -6  10  -4         69.21         80.22        14.60 o
  -5  10  -4         38.98         35.19        12.70 o
  -4  10  -4         10.78          0.20         7.62 o
  -3  10  -4        121.56        116.23        13.85 o
  -2  10  -4         79.33         87.05        13.12 o
  -1  10  -4         86.75         77.98        14.95 o
   0  10  -4          1.80         -2.18         8.54 o
   1  10  -4        130.88        162.43        20.07 o
   2  10  -4          3.83         13.42        13.41 o
   3  10  -4         37.90         28.18        14.55 o
   4  10  -4         56.43         86.42        18.66 o
   5  10  -4          9.67         -3.24        13.38 o
   6  10  -4        137.22        176.61        24.53 o
   7  10  -4        280.77        308.83        47.38 o
   8  10  -4        140.65        168.41        26.86 o
   9  10  -4         69.30         70.47        22.63 o
 -19  11  -4        159.82        173.11        36.05 o
 -18  11  -4         23.34         35.76        22.91 o
 -17  11  -4        157.23        194.85        34.81 o
 -16  11  -4          8.13          9.08        19.02 o
 -15  11  -4         63.46         58.07        17.81 o
 -14  11  -4         20.78          7.57        14.98 o
 -13  11  -4          1.74        -10.60        12.65 o
 -12  11  -4         63.93         57.93        16.34 o
 -11  11  -4         19.87         -1.08        12.31 o
 -10  11  -4        251.56        258.14        18.86 o
  -9  11  -4         47.34         34.85        11.00 o
  -8  11  -4        114.84         94.80        14.96 o
  -7  11  -4          8.05         -5.85         9.69 o
  -6  11  -4         23.95         -2.51         9.66 o
  -5  11  -4         12.72         28.52        12.39 o
  -4  11  -4          6.99          8.19        10.21 o
  -3  11  -4         38.34         36.31        10.71 o
  -2  11  -4         90.18         79.11        13.60 o
  -1  11  -4          4.51         14.34        10.14 o
   0  11  -4        101.66         90.46        20.26 o
   1  11  -4         27.95         44.86        19.66 o
   2  11  -4         28.42         34.86        20.16 o
   3  11  -4         13.49          7.99        12.95 o
   4  11  -4         10.63         24.90        14.71 o
   5  11  -4          3.53         -7.91        20.79 o
   6  11  -4         98.42         88.30        22.07 o
   7  11  -4         43.90         50.12        19.23 o
   8  11  -4          4.26          3.38        17.31 o
 -19  12  -4         47.27         78.65        28.19 o
 -18  12  -4         52.77         -6.90        27.19 o
 -17  12  -4         51.54         46.40        23.00 o
 -16  12  -4         44.32         71.40        31.84 o
 -15  12  -4         39.06         10.53        17.78 o
 -14  12  -4         52.16         66.50        22.33 o
 -13  12  -4         97.73        102.03        24.72 o
 -12  12  -4         35.83         44.26        30.66 o
 -11  12  -4         25.78         39.26         9.22 o
 -10  12  -4        232.86        227.26        23.63 o
  -9  12  -4         95.92         90.40        14.77 o
  -8  12  -4         13.41          4.18        13.27 o
  -7  12  -4         61.20         67.42        24.74 o
  -6  12  -4        166.71        198.95        21.10 o
  -5  12  -4         51.06         51.71        18.06 o
  -4  12  -4         91.23        112.94        17.46 o
  -3  12  -4         95.62         96.17        24.55 o
  -2  12  -4        138.16        144.50        17.45 o
  -1  12  -4        229.40        223.18        20.93 o
   0  12  -4         12.24          9.06        12.67 o
   1  12  -4         13.74         -8.36        12.19 o
   2  12  -4         18.50          7.50        13.97 o
   3  12  -4         18.73         28.34        15.36 o
   4  12  -4         30.79         29.17        15.84 o
   5  12  -4         34.07         26.05        16.12 o
   6  12  -4         19.64          8.34        16.60 o
   7  12  -4        113.06        100.09        24.08 o
 -19  13  -4         42.70         47.24        27.26 o
 -18  13  -4          2.21         13.65        20.27 o
 -17  13  -4          8.16         18.22        19.84 o
 -16  13  -4         21.39         34.34        18.05 o
 -15  13  -4         25.82         33.83        19.92 o
 -14  13  -4         63.76         64.51        22.16 o
 -13  13  -4         11.35         13.60        18.26 o
 -12  13  -4         41.87         31.62        19.76 o
 -11  13  -4         22.01          5.79         7.90 o
 -10  13  -4         38.57         43.89        10.67 o
  -9  13  -4         33.95         34.89        11.84 o
  -8  13  -4         36.30         20.46        24.96 o
  -7  13  -4         51.94         72.08        15.51 o
  -6  13  -4         11.57         15.64        11.70 o
  -5  13  -4         90.97        107.38        17.88 o
  -4  13  -4         48.84         32.39        19.64 o
  -3  13  -4         11.57         23.83        12.61 o
  -2  13  -4         39.39         25.76        14.13 o
  -1  13  -4         52.89         50.51        27.94 o
   0  13  -4         20.53         29.56        18.09 o
   1  13  -4         79.57         96.22        19.99 o
   2  13  -4          2.80          2.32        14.17 o
   3  13  -4          6.00          8.29        15.03 o
   4  13  -4          5.09         -1.97        19.54 o
   5  13  -4         13.72         18.23        16.76 o
   6  13  -4         10.45          5.75        16.00 o
 -19  14  -4          0.54         16.26        22.24 o
 -18  14  -4         69.12         76.15        26.29 o
 -17  14  -4          5.75        -17.85        17.85 o
 -16  14  -4          8.22         -1.53        29.61 o
 -15  14  -4         11.66         16.19        23.11 o
 -14  14  -4         40.10         36.59        19.14 o
 -13  14  -4        115.50        146.79        31.35 o
 -12  14  -4         28.84         56.77        22.35 o
 -11  14  -4         95.61         97.37        15.24 o
 -10  14  -4         36.60         18.37        13.82 o
  -9  14  -4        104.26        136.47        18.03 o
  -8  14  -4         51.64         69.32        15.50 o
  -7  14  -4         50.05         37.95        13.19 o
  -6  14  -4         48.74         33.01        24.22 o
  -5  14  -4         16.37          9.38        17.50 o
  -4  14  -4          9.24          2.61        12.33 o
  -3  14  -4         69.32         70.61        17.55 o
  -2  14  -4         43.63         34.32        16.30 o
  -1  14  -4         55.23         59.72        59.28 o
   0  14  -4         44.68         47.69        53.21 o
   1  14  -4          2.32         -1.24        17.17 o
   2  14  -4         19.35         48.86        21.87 o
   3  14  -4         15.50         13.36        18.76 o
   4  14  -4          1.04          6.95        36.61 o
   5  14  -4         37.44         28.45        22.28 o
 -18  15  -4         27.12        -11.54        20.54 o
 -17  15  -4          1.56         -1.90        19.24 o
 -16  15  -4         29.20         44.01        23.91 o
 -15  15  -4         36.57         37.97        21.99 o
 -14  15  -4         25.23         22.03        29.36 o
 -13  15  -4         61.47         60.28        26.20 o
 -12  15  -4         23.61         28.71        19.75 o
 -11  15  -4         26.86         25.98        10.54 o
 -10  15  -4        143.21        142.69        18.32 o
  -9  15  -4        200.40        219.07        27.66 o
  -8  15  -4         65.47         52.89        15.95 o
  -7  15  -4         35.96         41.12        14.98 o
  -6  15  -4         60.70         53.56        25.34 o
  -5  15  -4          4.90         -8.62        12.66 o
  -4  15  -4          3.23          2.57        13.26 o
  -3  15  -4         23.31         48.48        16.75 o
  -2  15  -4         26.36         52.82        18.70 o
  -1  15  -4          7.10         24.68        18.43 o
   0  15  -4         74.63         87.69        25.29 o
   1  15  -4         42.68         43.00        22.02 o
   2  15  -4         30.23         26.27        20.57 o
   3  15  -4         50.13         27.85        36.36 o
 -17  16  -4          6.97         25.38        20.28 o
 -16  16  -4        111.03        171.69        43.67 o
 -15  16  -4         25.54          1.19        18.73 o
 -14  16  -4          4.97         -6.84        17.74 o
 -13  16  -4         20.99         22.14        18.63 o
 -12  16  -4         14.46         30.45        19.97 o
 -11  16  -4        115.99        134.30        30.02 o
 -10  16  -4         17.37          1.19        21.54 o
  -9  16  -4         53.08         41.51        18.63 o
  -8  16  -4        147.86        124.41        19.34 o
  -7  16  -4         79.58         93.67        18.20 o
  -6  16  -4        112.93        102.73        19.02 o
  -5  16  -4         24.04         25.22        20.98 o
  -4  16  -4          8.71          6.49        13.99 o
  -3  16  -4         54.50         46.98        24.38 o
  -2  16  -4         47.92         35.91        47.76 o
  -1  16  -4         71.50         84.91        37.35 o
   0  16  -4         26.74         44.53        21.92 o
   1  16  -4          3.23        -10.36        18.78 o
 -17  17  -4         31.94         41.61        25.20 o
 -16  17  -4         12.78         46.51        29.36 o
 -15  17  -4         14.33         -8.84        18.71 o
 -14  17  -4         30.30        -10.83        55.94 o
 -13  17  -4         98.40         89.96        26.85 o
 -12  17  -4         84.15         88.76        54.58 o
 -11  17  -4         17.59         29.02        15.00 o
 -10  17  -4         90.00        107.08        18.20 o
  -9  17  -4         43.13         54.02        15.88 o
  -8  17  -4          0.02          5.53        15.73 o
  -7  17  -4         41.10         58.07        16.39 o
  -6  17  -4         98.17        113.08        28.77 o
  -5  17  -4         12.09         26.18        14.39 o
  -4  17  -4         80.58         78.63        19.60 o
  -3  17  -4         71.85        123.45        25.72 o
  -2  17  -4         35.52         57.08        24.72 o
  -1  17  -4          0.96         12.73        19.85 o
   0  17  -4         24.84         43.95        21.92 o
 -15  18  -4         22.62         17.83        20.69 o
 -14  18  -4         66.13        124.55        29.47 o
 -13  18  -4         85.85        115.31        29.01 o
 -12  18  -4         54.62         27.26        21.56 o
 -11  18  -4          4.64        -10.52        11.67 o
 -10  18  -4         36.59         15.61        13.75 o
  -9  18  -4         13.51         41.49        15.76 o
  -8  18  -4         10.07         24.59        14.83 o
  -7  18  -4         41.90         54.53        17.18 o
  -6  18  -4        198.19        232.70        32.58 o
  -5  18  -4          4.39         12.48        38.22 o
  -4  18  -4         25.95         37.65        22.02 o
  -3  18  -4         19.41         -9.09        16.08 o
 -14  19  -4         11.91         63.43        35.81 o
 -13  19  -4        171.38        117.82        40.64 o
 -12  19  -4         22.01         10.28        26.51 o
 -11  19  -4         35.84         53.71        20.26 o
 -10  19  -4         55.35         48.03        19.16 o
  -9  19  -4        190.09        200.39        29.32 o
  -8  19  -4         44.28         86.45        22.88 o
  -7  19  -4        195.95        243.50        33.88 o
  -6  19  -4          7.11          3.99        17.24 o
  -5  19  -4         31.18         28.56        32.96 o
   0   0  -3        477.58        501.64        43.30 o
  -1   1  -3        307.15        290.97        12.61 o
   0   1  -3         19.89         19.37         5.54 o
   1   1  -3        921.94        909.49        20.01 o
  -3   2  -3        325.41        325.45        13.08 o
  -2   2  -3        536.39        557.67        15.44 o
  -1   2  -3        192.06        221.37        11.12 o
   0   2  -3         51.69         43.85         6.38 o
   1   2  -3        184.60        196.84        10.79 o
   2   2  -3         14.69          6.28         5.04 o
  -5   3  -3        115.48        132.00         9.21 o
  -4   3  -3        126.01        132.21         8.93 o
  -3   3  -3         92.22         69.77         7.18 o
  -2   3  -3        386.97        419.91        14.68 o
  -1   3  -3         54.32         49.63         6.62 o
   0   3  -3        176.38        206.61        16.05 o
   1   3  -3         77.86         65.70         7.02 o
   2   3  -3         39.84         35.89         7.34 o
   3   3  -3        198.05        174.93        12.37 o
  -7   4  -3         79.54         90.50         9.10 o
  -6   4  -3        394.68        385.00        14.15 o
  -5   4  -3         34.27         35.16         7.27 o
  -4   4  -3        257.03        258.34        12.84 o
  -3   4  -3        257.23        259.82        13.08 o
  -2   4  -3        312.44        320.16        14.78 o
  -1   4  -3        204.02        212.41        12.59 o
   0   4  -3         69.51         78.16         8.52 o
   1   4  -3        340.54        349.77        15.59 o
   2   4  -3        117.70        122.20        18.95 o
   3   4  -3        162.72        169.52        12.27 o
   4   4  -3        328.56        320.47        22.76 o
  -9   5  -3         13.84         18.35        10.53 o
  -8   5  -3        127.31        125.23        15.70 o
  -7   5  -3         83.79         68.78         9.84 o
  -6   5  -3        101.28         78.38         9.42 o
  -5   5  -3        354.27        353.63        13.92 o
  -4   5  -3        129.48        133.13        10.08 o
  -3   5  -3         43.20         44.28         7.49 o
  -2   5  -3        738.32        766.71        20.86 o
  -1   5  -3         19.91         25.78         6.71 o
   0   5  -3        152.38        169.45        11.54 o
   1   5  -3        293.72        317.73        14.90 o
   2   5  -3        137.25        150.09        13.71 o
   3   5  -3         31.38         31.15        10.61 o
   4   5  -3         65.98         52.98        12.36 o
   5   5  -3         25.62         41.81        11.48 o
 -11   6  -3         72.21         84.90        15.30 o
 -10   6  -3        809.44        733.11        32.31 o
  -9   6  -3        793.65        854.60        33.02 o
  -8   6  -3        557.91        551.48        25.80 o
  -7   6  -3          2.16          3.11         4.37 o
  -6   6  -3        184.75        190.93        10.76 o
  -5   6  -3        213.76        206.66        11.62 o
  -4   6  -3         53.39         54.77         7.36 o
  -3   6  -3        102.67        108.14         9.56 o
  -2   6  -3        195.22        200.10        12.49 o
  -1   6  -3        381.58        370.75        16.40 o
   0   6  -3        207.16        203.92        12.78 o
   1   6  -3        170.59        183.72        15.02 o
   2   6  -3         95.50         78.48        11.53 o
   3   6  -3        290.59        278.73        33.47 o
   4   6  -3        200.74        188.20        19.57 o
   5   6  -3        270.47        264.92        22.96 o
   6   6  -3        275.99        310.84        26.69 o
 -13   7  -3        181.13        206.43        22.18 o
 -12   7  -3         29.94         37.38        12.97 o
 -11   7  -3        297.82        276.23        26.56 o
 -10   7  -3        553.28        518.70        43.17 o
  -9   7  -3        526.45        552.01        31.39 o
  -8   7  -3         55.78         53.52         6.67 o
  -7   7  -3         38.55         30.76         5.74 o
  -6   7  -3        258.74        288.10        19.52 o
  -5   7  -3         22.11         23.66         6.36 o
  -4   7  -3         68.70         67.26        10.69 o
  -3   7  -3          6.71         -4.96         4.96 o
  -2   7  -3         78.95         79.48         8.93 o
  -1   7  -3        156.52        156.16        13.95 o
   0   7  -3        200.05        198.09        15.68 o
   1   7  -3        149.78        162.04        14.51 o
   2   7  -3        168.01        134.67        15.63 o
   3   7  -3         25.62         31.50        11.37 o
   4   7  -3         50.93         40.23        12.00 o
   5   7  -3        307.75        297.01        28.68 o
   6   7  -3        172.41        165.32        28.99 o
   7   7  -3          4.63         13.77        12.91 o
 -15   8  -3         17.08         19.25        22.88 o
 -14   8  -3         14.41         31.84        13.26 o
 -13   8  -3         24.52         36.99        13.08 o
 -12   8  -3        298.69        328.39        26.44 o
 -11   8  -3         16.65          5.47        10.50 o
 -10   8  -3         75.92         99.59        16.03 o
  -9   8  -3        193.89        196.63        11.87 o
  -8   8  -3        126.34        129.06         9.92 o
  -7   8  -3         54.35         49.65         6.48 o
  -6   8  -3         22.03         13.61         7.16 o
  -5   8  -3         63.58         71.93         8.22 o
  -4   8  -3        186.16        192.25        12.34 o
  -3   8  -3          6.11         -3.80         6.48 o
  -2   8  -3         51.98         49.79        10.20 o
  -1   8  -3         32.09         27.55         9.17 o
   0   8  -3         78.98         92.98        12.11 o
   1   8  -3         92.26         83.12        12.23 o
   2   8  -3         26.36         14.49        10.07 o
   3   8  -3         44.72         46.18        24.43 o
   4   8  -3         57.27         83.06        15.53 o
   5   8  -3         17.55         14.21        11.88 o
   6   8  -3        137.14        172.99        21.26 o
   7   8  -3        352.45        334.99        34.44 o
   8   8  -3        155.44        184.80        23.34 o
 -17   9  -3        135.81        139.54        22.38 o
 -16   9  -3         16.87         29.73        16.59 o
 -15   9  -3        226.85        233.82        25.59 o
 -14   9  -3        179.40        199.00        29.50 o
 -13   9  -3         26.61         25.88        13.06 o
 -12   9  -3        147.36        159.83        19.82 o
 -11   9  -3         12.03         24.91        16.67 o
 -10   9  -3        376.82        372.07        27.33 o
  -9   9  -3        616.53        634.99        21.57 o
  -8   9  -3        519.09        533.78        15.36 o
  -7   9  -3         63.37         61.53         7.34 o
  -6   9  -3         88.53         89.36        10.12 o
  -5   9  -3         43.84         47.95        10.19 o
  -4   9  -3         62.05         56.38        10.71 o
  -3   9  -3         35.15         17.35         7.67 o
  -2   9  -3        177.50        152.78        14.02 o
  -1   9  -3        281.71        258.33        32.60 o
   0   9  -3        693.32        635.49        26.55 o
   1   9  -3        135.12        139.46        17.64 o
   2   9  -3         99.59         95.13        16.32 o
   3   9  -3        153.16        176.30        21.40 o
   4   9  -3         97.70         98.94        16.97 o
   5   9  -3        105.51         78.96        16.55 o
   6   9  -3         20.32         14.60        19.36 o
   7   9  -3         99.40        107.08        22.93 o
   8   9  -3         57.96         61.00        17.09 o
   9   9  -3          9.92         23.20        23.73 o
 -19  10  -3         17.53         19.06        20.43 o
 -18  10  -3         90.76         76.75        25.03 o
 -17  10  -3         19.05        -10.08        13.95 o
 -16  10  -3         91.96         89.47        23.30 o
 -15  10  -3        168.65        214.50        30.14 o
 -14  10  -3         71.41         77.91        16.51 o
 -13  10  -3        202.54        246.41        24.55 o
 -12  10  -3        239.21        279.52        24.87 o
 -11  10  -3         86.39         99.42        19.86 o
 -10  10  -3          7.77          5.82         5.39 o
  -9  10  -3        947.98        985.07        30.13 o
  -8  10  -3         66.27         71.57         7.89 o
  -7  10  -3          9.74         17.84        11.48 o
  -6  10  -3          6.14          3.27         6.11 o
  -5  10  -3         19.94         24.74         7.62 o
  -4  10  -3        231.96        254.71        22.13 o
  -3  10  -3         23.14         28.17         9.23 o
  -2  10  -3        255.74        271.02        18.31 o
  -1  10  -3         59.84         57.94        11.74 o
   0  10  -3         52.28         31.15         9.71 o
   1  10  -3         44.97         53.95        13.18 o
   2  10  -3        306.25        248.91        23.05 o
   3  10  -3        407.96        455.15        31.51 o
   4  10  -3          9.33         13.29        11.68 o
   5  10  -3         48.96         32.86        14.63 o
   6  10  -3        170.78        203.39        25.54 o
   7  10  -3         66.54         88.68        19.41 o
   8  10  -3        248.88        268.43        42.39 o
   9  10  -3          6.74          2.28        18.48 o
  10  10  -3         11.73         40.34        22.84 o
 -21  11  -3         11.20         -0.56        20.14 o
 -20  11  -3         22.23         49.52        23.00 o
 -19  11  -3         26.55         22.71        20.49 o
 -18  11  -3         38.11         61.79        21.89 o
 -17  11  -3         28.90         11.64        21.12 o
 -16  11  -3          1.66         15.88        16.57 o
 -15  11  -3         55.22         70.53        26.20 o
 -14  11  -3          4.75          6.50        14.27 o
 -13  11  -3          0.91         19.31        16.23 o
 -12  11  -3        115.56        131.75        29.05 o
 -11  11  -3        157.78        133.94        22.76 o
 -10  11  -3        212.56        232.51        14.05 o
  -9  11  -3        598.03        575.99        23.28 o
  -8  11  -3        137.05        142.17        10.85 o
  -7  11  -3        449.89        449.24        18.51 o
  -6  11  -3        470.09        527.03        21.00 o
  -5  11  -3        317.66        269.49        17.38 o
  -4  11  -3        165.18        158.96        14.62 o
  -3  11  -3        154.94        170.05        14.87 o
  -2  11  -3         77.46         66.67        11.28 o
  -1  11  -3        217.33        225.72        18.20 o
   0  11  -3         51.07         42.94        12.34 o
   1  11  -3         43.93         39.47        16.95 o
   2  11  -3         96.88         96.81        16.55 o
   3  11  -3         90.61        105.45        17.94 o
   4  11  -3        249.43        273.08        29.99 o
   5  11  -3        217.73        226.21        25.01 o
   6  11  -3        127.13        142.31        27.46 o
   7  11  -3         43.51         26.64        15.80 o
   8  11  -3         74.26        101.99        21.80 o
   9  11  -3         66.21         89.82        27.42 o
  10  11  -3         38.28         52.86        25.28 o
 -21  12  -3          4.75          3.83        23.17 o
 -20  12  -3         18.91         31.92        21.25 o
 -19  12  -3         55.38         65.83        27.38 o
 -18  12  -3          3.34         20.00        15.05 o
 -17  12  -3          4.71         -5.34        18.83 o
 -16  12  -3         82.19        110.96        57.36 o
 -15  12  -3        139.98        157.45        27.53 o
 -14  12  -3          8.38        -12.59        23.91 o
 -13  12  -3         18.34         -1.71        44.73 o
 -12  12  -3          1.96         30.84        15.63 o
 -11  12  -3         48.74         51.51         7.22 o
 -10  12  -3        187.03        188.90        26.47 o
  -9  12  -3        125.56         98.61        18.37 o
  -8  12  -3        743.61        667.41        22.57 o
  -7  12  -3         74.63         81.02        10.42 o
  -6  12  -3       1250.08       1215.62        32.58 o
  -5  12  -3         15.94          4.87         7.67 o
  -4  12  -3        138.50        151.15        17.19 o
  -3  12  -3        330.73        321.19        35.05 o
  -2  12  -3         15.42          7.41         7.82 o
  -1  12  -3         22.16         15.24         9.37 o
   0  12  -3         94.79         96.63        16.17 o
   1  12  -3         24.43         34.97        12.41 o
   2  12  -3         66.18         46.26        20.36 o
   3  12  -3         68.46         84.05        17.25 o
   4  12  -3        136.64        161.06        22.19 o
   5  12  -3         28.60         30.56        16.80 o
   6  12  -3          9.04        -12.56        12.56 o
   7  12  -3        218.53        303.25        31.89 o
   8  12  -3         56.40         88.19        20.94 o
   9  12  -3          4.28          1.75        19.81 o
 -21  13  -3          8.14         14.07        20.88 o
 -20  13  -3         17.04         50.92        28.37 o
 -19  13  -3         10.24          0.71        19.27 o
 -18  13  -3         68.11         44.87        19.84 o
 -17  13  -3         61.96         51.31        26.89 o
 -16  13  -3         30.26         20.95        31.10 o
 -15  13  -3         80.19         49.04        49.19 o
 -14  13  -3         22.46         41.95        18.82 o
 -13  13  -3         43.57         13.12        15.65 o
 -12  13  -3         27.24         22.76        16.68 o
 -11  13  -3         78.21         87.37        10.92 o
 -10  13  -3        187.95        213.37        16.83 o
  -9  13  -3        108.11        121.98        14.58 o
  -8  13  -3         10.71         18.68        12.14 o
  -7  13  -3         43.17         58.16        10.26 o
  -6  13  -3         35.19         49.30        10.05 o
  -5  13  -3        548.06        527.97        24.55 o
  -4  13  -3        165.37        129.97        14.06 o
  -3  13  -3        327.18        371.11        25.82 o
  -2  13  -3         88.10        106.87        14.83 o
  -1  13  -3        142.45        154.11        19.09 o
   0  13  -3         59.19         49.90        14.85 o
   1  13  -3         15.41         17.15        12.30 o
   2  13  -3         41.70         62.02        16.05 o
   3  13  -3        109.31        130.60        20.49 o
   4  13  -3         80.11         89.24        21.72 o
   5  13  -3        160.51        158.79        23.70 o
   6  13  -3         64.21         55.27        18.38 o
   7  13  -3         27.24         36.85        18.00 o
   8  13  -3         40.72         76.03        50.43 o
 -21  14  -3         17.51         32.78        22.89 o
 -20  14  -3          8.42          6.97        21.13 o
 -19  14  -3          5.80         -6.80        22.73 o
 -18  14  -3         42.31         62.88        26.76 o
 -17  14  -3         10.90         -1.74        17.34 o
 -16  14  -3         87.26        123.98        26.88 o
 -15  14  -3          3.59         19.55        16.73 o
 -14  14  -3          8.85          9.69        24.04 o
 -13  14  -3          8.37         -6.86        18.58 o
 -12  14  -3         46.43         42.36        13.02 o
 -11  14  -3        108.05        102.85        18.19 o
 -10  14  -3        569.98        586.38        38.08 o
  -9  14  -3        198.51        172.67        17.82 o
  -8  14  -3         53.37         58.89        12.74 o
  -7  14  -3         94.32        116.68        16.16 o
  -6  14  -3         37.56         55.65        20.45 o
  -5  14  -3         99.48        108.25        16.78 o
  -4  14  -3         10.65          8.10         8.67 o
  -3  14  -3         79.31         62.02        12.32 o
  -2  14  -3         54.72         71.01        13.22 o
  -1  14  -3         43.90         37.03        13.57 o
   0  14  -3         22.06         -5.78        11.47 o
   1  14  -3         86.92         71.62        16.36 o
   2  14  -3        134.18        128.48        21.79 o
   3  14  -3         32.75         30.82        16.65 o
   4  14  -3         48.28         52.92        17.46 o
   5  14  -3          7.99          7.48        15.12 o
   6  14  -3          0.68         10.03        16.76 o
   7  14  -3         14.73          8.45        17.24 o
 -20  15  -3          0.03         13.20        19.63 o
 -19  15  -3          7.18         16.65        19.10 o
 -18  15  -3         35.44         55.31        22.58 o
 -17  15  -3         33.97         25.02        19.27 o
 -16  15  -3         11.06         20.29        18.30 o
 -15  15  -3         38.80         51.47        19.61 o
 -14  15  -3          9.22         29.67        21.93 o
 -13  15  -3        116.09        157.61        31.16 o
 -12  15  -3         74.04         64.58        12.08 o
 -11  15  -3         29.90         35.99        10.46 o
 -10  15  -3        284.59        285.09        42.43 o
  -9  15  -3         71.74         61.94        13.47 o
  -8  15  -3        400.79        406.74        34.11 o
  -7  15  -3        130.09        131.55        17.64 o
  -6  15  -3        104.24        102.45        16.57 o
  -5  15  -3          8.79          0.74        10.81 o
  -4  15  -3        125.77        105.81        17.62 o
  -3  15  -3         31.08         13.49        10.76 o
  -2  15  -3          6.72          0.05        11.37 o
  -1  15  -3          7.03         11.02        12.25 o
   0  15  -3          5.24          9.06        12.64 o
   1  15  -3         16.93          3.46        13.49 o
   2  15  -3          9.14         -9.29        12.14 o
   3  15  -3         92.68         77.34        20.33 o
   4  15  -3         15.18         25.62        16.76 o
   5  15  -3         23.84          2.56        15.81 o
 -20  16  -3         72.13         81.71        39.65 o
 -19  16  -3         61.18         69.47        24.68 o
 -18  16  -3         77.12         74.92        24.53 o
 -17  16  -3         29.24         -5.57        16.75 o
 -16  16  -3         41.08         38.92        21.25 o
 -15  16  -3         28.33         34.19        19.10 o
 -14  16  -3          5.65          6.65        15.13 o
 -13  16  -3          1.63         15.78         7.89 o
 -12  16  -3        330.43        387.98        37.98 o
 -11  16  -3         12.03         -1.35        16.06 o
 -10  16  -3        102.94         99.11        22.57 o
  -9  16  -3         62.04         52.70        13.77 o
  -8  16  -3        131.61        103.73        16.64 o
  -7  16  -3         13.90         -2.91        24.66 o
  -6  16  -3         85.98         87.40        16.19 o
  -5  16  -3         40.29         52.22        15.04 o
  -4  16  -3        115.87        141.92        20.10 o
  -3  16  -3         13.85         12.05        14.45 o
  -2  16  -3          9.83          4.88        13.81 o
  -1  16  -3         10.87          0.90        14.61 o
   0  16  -3          7.30        -10.64        23.04 o
   1  16  -3         29.27          6.58        14.18 o
   2  16  -3         17.42         10.33        15.32 o
   3  16  -3         18.15         12.10        15.15 o
   4  16  -3         14.55         34.51        18.19 o
 -20  17  -3        117.56        158.97        33.25 o
 -19  17  -3         37.61         31.91        22.40 o
 -18  17  -3         31.61         45.69        27.26 o
 -17  17  -3          0.10         -6.83        17.48 o
 -16  17  -3         19.63         19.82        18.13 o
 -15  17  -3         40.67         36.72        20.30 o
 -14  17  -3         12.10          8.14        16.37 o
 -13  17  -3         23.04         13.03        11.27 o
 -12  17  -3         53.86         54.03        13.01 o
 -11  17  -3         14.14          8.42        10.63 o
 -10  17  -3         54.01         32.34        13.55 o
  -9  17  -3         15.13          9.39        13.59 o
  -8  17  -3         31.78          6.39        11.40 o
  -7  17  -3        114.79        137.51        18.90 o
  -6  17  -3         30.23         42.55        13.78 o
  -5  17  -3         39.99         40.08        14.06 o
  -4  17  -3         64.80         57.08        16.28 o
  -3  17  -3          7.76         66.67        20.49 o
  -2  17  -3        112.13        152.49        27.46 o
  -1  17  -3          9.32          1.97        16.40 o
   0  17  -3         24.88         20.20        19.09 o
   1  17  -3         22.92         33.41        19.10 o
   2  17  -3          1.11         21.13        19.94 o
   3  17  -3         18.04         -1.17        21.12 o
 -19  18  -3         14.14         33.05        22.42 o
 -18  18  -3         22.46         20.60        21.45 o
 -17  18  -3         84.10         97.86        26.31 o
 -16  18  -3          7.60         56.89        22.67 o
 -15  18  -3         14.87         25.87        20.88 o
 -14  18  -3        151.20        153.66        27.54 o
 -13  18  -3         21.18         23.04        11.14 o
 -12  18  -3         20.21         10.37        11.11 o
 -11  18  -3         72.05        100.07        16.50 o
 -10  18  -3         16.12         11.06        12.24 o
  -9  18  -3         23.49         40.47        14.08 o
  -8  18  -3         33.04         25.99        16.77 o
  -7  18  -3         57.20         46.83        17.82 o
  -6  18  -3          7.14          6.23        15.33 o
  -5  18  -3          4.35         15.56        17.65 o
  -4  18  -3         34.30         37.41        18.12 o
  -3  18  -3         19.74         35.21        18.59 o
  -2  18  -3         51.95         43.89        20.20 o
  -1  18  -3         44.06         65.05        22.69 o
   0  18  -3         14.54         14.30        19.12 o
   1  18  -3         20.98        -11.36        18.22 o
 -18  19  -3         28.67         41.13        29.98 o
 -17  19  -3         38.77         29.36        28.87 o
 -16  19  -3         58.55         77.93        34.57 o
 -15  19  -3         24.40         68.89        32.34 o
 -14  19  -3          4.03         -5.20        22.30 o
 -13  19  -3         16.15         21.44        13.59 o
 -12  19  -3          2.80          8.07        12.94 o
 -11  19  -3          7.94         19.17        13.98 o
 -10  19  -3         30.64         17.05        14.99 o
  -9  19  -3          5.77          5.44        16.05 o
  -8  19  -3          0.01          1.13        17.84 o
  -7  19  -3         40.04         56.98        19.27 o
  -6  19  -3         26.83         37.86        17.93 o
  -5  19  -3         15.45        -10.21        34.01 o
  -4  19  -3        131.25        158.87        28.04 o
  -3  19  -3         44.31         53.81        46.96 o
  -2  19  -3        128.15        159.30        43.92 o
  -1  19  -3          0.51        -16.05        16.05 o
 -17  20  -3         92.17        148.05        43.36 o
 -16  20  -3          6.59        -10.65        22.05 o
 -15  20  -3         74.51        139.51        40.76 o
 -14  20  -3          6.95         25.77        27.01 o
 -13  20  -3         67.62         73.82        18.00 o
 -12  20  -3          2.02         -8.26        13.36 o
 -11  20  -3         58.50         45.24        18.73 o
 -10  20  -3         42.67         35.42        17.12 o
  -9  20  -3         40.75         62.88        20.09 o
  -8  20  -3         48.10         33.34        35.37 o
  -7  20  -3         68.09         87.81        22.86 o
  -6  20  -3         77.59         85.21        22.95 o
  -5  20  -3         66.00        109.83        25.92 o
  -4  20  -3          6.87          3.11        16.62 o
  -3  20  -3         24.33         -5.13        18.68 o
 -14  21  -3         17.34         33.20        29.24 o
 -13  21  -3         66.74         81.43        19.58 o
 -12  21  -3         29.34         37.29        17.61 o
 -11  21  -3         12.51          7.13        16.43 o
 -10  21  -3         14.13        -13.49        13.49 o
  -9  21  -3          6.61        -15.73        15.73 o
  -8  21  -3          2.96        -22.11        37.66 o
  -7  21  -3         24.40          4.66        17.18 o
  -1   1  -2        326.36        347.94        10.49 o
   0   1  -2        220.91        214.88         9.08 o
   1   1  -2         92.58         83.46         6.31 o
  -3   2  -2         48.90         53.25         5.27 o
  -2   2  -2        700.98        668.11        14.32 o
  -1   2  -2       1593.11       1533.31        24.52 o
   0   2  -2         93.58         81.88         6.44 o
   1   2  -2        129.85        123.95         7.07 o
   2   2  -2        127.22        132.08         7.92 o
  -5   3  -2         70.86         66.04         5.57 o
  -4   3  -2        211.70        184.18         9.12 o
  -3   3  -2        639.36        620.24        14.94 o
  -2   3  -2        143.88        131.52         8.05 o
  -1   3  -2       1301.28       1244.98        23.42 o
   0   3  -2        443.22        467.17        14.25 o
   1   3  -2        359.99        367.01        12.40 o
   2   3  -2        343.44        379.40        12.51 o
   3   3  -2        511.56        536.13        23.40 o
  -7   4  -2         43.50         63.05        10.48 o
  -6   4  -2        425.70        466.79        13.59 o
  -5   4  -2        168.98        154.17         7.15 o
  -4   4  -2        745.92        734.51        15.19 o
  -3   4  -2        824.68        856.48        16.85 o
  -2   4  -2         77.65         88.83         7.45 o
  -1   4  -2       2171.17       2253.44        33.92 o
   0   4  -2        323.76        338.85        10.73 o
   1   4  -2         94.50         94.75         6.74 o
   2   4  -2        227.47        201.15        13.17 o
   3   4  -2        192.22        192.53        17.38 o
   4   4  -2        226.93        212.68        17.01 o
  -9   5  -2         26.97         31.62        14.65 o
  -8   5  -2        343.74        346.50        21.07 o
  -7   5  -2        224.66        245.08        17.42 o
  -6   5  -2         81.36         87.82         6.66 o
  -5   5  -2        280.15        276.23         9.75 o
  -4   5  -2         79.72         82.56         6.08 o
  -3   5  -2        536.98        517.41        12.93 o
  -2   5  -2        491.27        529.66        13.30 o
  -1   5  -2        478.47        447.56        18.64 o
   0   5  -2        413.79        416.84        13.42 o
   1   5  -2        798.83        773.74        18.97 o
   2   5  -2        184.24        182.14        11.12 o
   3   5  -2        566.77        535.39        23.14 o
   4   5  -2        244.35        264.65        19.72 o
   5   5  -2        310.43        321.58        21.81 o
 -11   6  -2         21.83         37.43        11.01 o
 -10   6  -2        244.78        265.79        29.31 o
  -9   6  -2         54.27         58.20        12.06 o
  -8   6  -2        193.33        169.74        15.64 o
  -7   6  -2        201.00        179.25         8.99 o
  -6   6  -2       1279.11       1304.69        22.70 o
  -5   6  -2         88.92         95.50         6.64 o
  -4   6  -2        875.03        943.51        27.44 o
  -3   6  -2       2351.82       2434.71        38.68 o
  -2   6  -2         66.44         74.94         7.97 o
  -1   6  -2         26.73         15.58         5.65 o
   0   6  -2       1315.12       1326.19        26.57 o
   1   6  -2        136.08        149.74         9.79 o
   2   6  -2        287.33        260.58        13.03 o
   3   6  -2        240.22        270.22        13.20 o
   4   6  -2         19.40         13.84         8.30 o
   5   6  -2        354.64        394.98        25.24 o
   6   6  -2        119.99        100.87        15.37 o
 -13   7  -2         49.44         84.71        15.10 o
 -12   7  -2          5.76         -0.67         9.66 o
 -11   7  -2         37.38         36.25        11.57 o
 -10   7  -2        404.45        438.83        26.55 o
  -9   7  -2        157.78        135.57        15.55 o
  -8   7  -2        409.81        388.67        13.25 o
  -7   7  -2        790.47        790.62        20.04 o
  -6   7  -2        185.54        196.89        15.24 o
  -5   7  -2         98.79        119.30         7.78 o
  -4   7  -2       1628.83       1614.74        32.23 o
  -3   7  -2        728.14        710.40        19.99 o
  -2   7  -2        457.31        487.80        17.41 o
  -1   7  -2        137.66        138.75        11.57 o
   0   7  -2        173.63        175.61        10.89 o
   1   7  -2         37.15         33.61         6.26 o
   2   7  -2        246.97        272.32        15.17 o
   3   7  -2        278.33        299.22        14.92 o
   4   7  -2         73.04         73.71         6.64 o
   5   7  -2         66.60         67.87         8.93 o
   6   7  -2         21.14         21.39         6.17 o
   7   7  -2        256.97        273.42        24.10 o
 -15   8  -2        112.06        142.42        19.52 o
 -14   8  -2        763.71        834.94        43.33 o
 -13   8  -2        225.80        216.74        21.35 o
 -12   8  -2        465.92        502.02        34.55 o
 -11   8  -2         27.74         31.15        10.51 o
 -10   8  -2         77.87        113.56        14.84 o
  -9   8  -2          0.77          8.26         8.91 o
  -8   8  -2        334.00        322.64        16.58 o
  -7   8  -2         43.76         44.29         4.95 o
  -6   8  -2       1636.39       1516.61        30.00 o
  -5   8  -2        989.69        928.98        22.63 o
  -4   8  -2        109.71        102.80         9.16 o
  -3   8  -2        442.04        453.81        22.57 o
  -2   8  -2        119.39        122.42         9.35 o
  -1   8  -2        291.27        323.91        14.66 o
   0   8  -2         55.53         51.98         7.63 o
   1   8  -2        197.38        197.08        13.31 o
   2   8  -2        192.67        205.82        13.77 o
   3   8  -2        679.62        645.60        21.44 o
   4   8  -2         26.14         27.29         7.34 o
   5   8  -2        108.77        120.28        11.29 o
   6   8  -2        184.30        179.68        12.93 o
   7   8  -2        159.64        179.12        12.48 o
   8   8  -2        341.72        353.09        28.76 o
 -17   9  -2         43.41         40.58        19.47 o
 -16   9  -2         50.16         74.04        19.44 o
 -15   9  -2         38.20         40.86        20.44 o
 -14   9  -2        401.39        425.03        36.36 o
 -13   9  -2          5.77          8.37        11.11 o
 -12   9  -2         90.14        106.44        24.66 o
 -11   9  -2         21.90          9.87        10.07 o
 -10   9  -2        230.05        216.20        23.95 o
  -9   9  -2        118.52        119.62        15.23 o
  -8   9  -2        754.45        739.20        13.49 o
  -7   9  -2        497.18        523.71        15.41 o
  -6   9  -2        264.54        249.75        19.28 o
  -5   9  -2        631.30        631.58        17.33 o
  -4   9  -2        255.22        258.00        12.97 o
  -3   9  -2        953.87        976.52        23.06 o
  -2   9  -2        291.66        286.16        14.22 o
  -1   9  -2        366.48        426.49        17.13 o
   0   9  -2         91.77         91.13         9.32 o
   1   9  -2         58.60         50.26         8.66 o
   2   9  -2        227.69        252.08        15.96 o
   3   9  -2        423.86        434.03        21.69 o
   4   9  -2        810.26        779.62        25.03 o
   5   9  -2        136.98        142.97        12.80 o
   6   9  -2         11.96          0.73         7.33 o
   7   9  -2          2.79        -10.77        10.77 o
   8   9  -2        309.89        296.03        54.70 o
   9   9  -2          0.83         14.13        13.98 o
 -19  10  -2         26.35         -4.51        17.10 o
 -18  10  -2        111.79        113.96        25.29 o
 -17  10  -2        129.87        116.27        40.20 o
 -16  10  -2          5.27          0.81        14.18 o
 -15  10  -2         99.75        117.90        21.72 o
 -14  10  -2         40.71         20.43        14.63 o
 -13  10  -2        299.75        309.91        30.56 o
 -12  10  -2         74.11         54.75        16.49 o
 -11  10  -2        117.65         97.03        18.43 o
 -10  10  -2         34.94         32.36         3.53 o
  -9  10  -2         72.13         65.59        13.74 o
  -8  10  -2        534.96        538.58        12.83 o
  -7  10  -2        413.79        453.95        24.32 o
  -6  10  -2        549.28        547.92        21.51 o
  -5  10  -2        345.18        340.51        15.26 o
  -4  10  -2         55.59         61.26         7.63 o
  -3  10  -2        309.86        306.58        15.55 o
  -2  10  -2         76.35         79.66         8.77 o
  -1  10  -2         50.78         60.96         8.54 o
   0  10  -2         94.98         92.78        10.99 o
   1  10  -2         12.67          5.91         6.36 o
   2  10  -2        182.26        172.77        19.33 o
   3  10  -2        454.92        432.22        20.81 o
   4  10  -2        213.05        245.35        16.92 o
   5  10  -2        105.66        136.25        18.50 o
   6  10  -2        345.63        344.62        28.35 o
   7  10  -2         82.68         78.63        17.62 o
   8  10  -2         10.43         12.38        16.47 o
   9  10  -2         19.90        -10.12        15.45 o
  10  10  -2         21.59         34.03        24.28 o
 -21  11  -2         13.55         20.25        29.12 o
 -20  11  -2         43.08         39.07        20.29 o
 -19  11  -2         64.10         74.21        23.53 o
 -18  11  -2        192.68        201.42        30.84 o
 -17  11  -2        212.30        177.29        28.56 o
 -16  11  -2        125.05        173.31        26.70 o
 -15  11  -2         15.65         38.58        16.51 o
 -14  11  -2        201.29        175.76        25.19 o
 -13  11  -2        122.99        119.62        21.56 o
 -12  11  -2        160.67        180.39        23.78 o
 -11  11  -2         85.23         78.08         8.69 o
 -10  11  -2          3.28         -4.45         4.45 o
  -9  11  -2         43.58         44.64         4.64 o
  -8  11  -2        220.13        207.89        11.84 o
  -7  11  -2        172.22        179.00        14.33 o
  -6  11  -2         15.33          7.59         5.86 o
  -5  11  -2        136.76        145.02        12.22 o
  -4  11  -2        296.89        314.76        15.56 o
  -3  11  -2        202.33        214.92        13.42 o
  -2  11  -2          1.73          4.62         6.13 o
  -1  11  -2        261.47        249.64        15.15 o
   0  11  -2         83.96        112.94        12.31 o
   1  11  -2         34.41         44.28         9.44 o
   2  11  -2        153.59        142.73        22.76 o
   3  11  -2         90.58        106.71        23.21 o
   4  11  -2        219.97        235.63        23.60 o
   5  11  -2        174.50        180.83        21.58 o
   6  11  -2         14.90         19.17        13.26 o
   7  11  -2        150.81        121.84        19.40 o
   8  11  -2         96.94         93.90        25.34 o
   9  11  -2         12.51         29.05        19.73 o
  10  11  -2          1.28         -7.07        25.40 o
  11  11  -2          0.66        -11.42        19.80 o
 -22  12  -2          1.00         -1.85        19.58 o
 -21  12  -2         99.29         85.92        26.81 o
 -20  12  -2          2.45          4.42        18.23 o
 -19  12  -2          5.51         18.55        17.80 o
 -18  12  -2          6.03         19.79        17.48 o
 -17  12  -2         11.69         20.60        16.49 o
 -16  12  -2        284.17        264.62        51.79 o
 -15  12  -2         59.03         63.47        20.94 o
 -14  12  -2         65.89         47.66        16.42 o
 -13  12  -2        310.11        348.04        35.43 o
 -12  12  -2         37.35         44.44        15.50 o
 -11  12  -2        182.21        181.27        12.04 o
 -10  12  -2        358.83        363.01        18.70 o
  -9  12  -2        346.51        349.79        21.40 o
  -8  12  -2        324.22        280.06        14.01 o
  -7  12  -2       1608.88       1529.25        34.31 o
  -6  12  -2        375.75        375.31        18.73 o
  -5  12  -2        110.64        113.48        13.41 o
  -4  12  -2         99.58         86.53         9.70 o
  -3  12  -2        288.57        305.18        16.53 o
  -2  12  -2        347.10        383.14        18.85 o
  -1  12  -2        637.37        632.86        23.58 o
   0  12  -2        798.01        781.34        26.53 o
   1  12  -2        200.38        195.79        20.36 o
   2  12  -2        472.12        526.07        48.12 o
   3  12  -2         75.55         59.97        19.10 o
   4  12  -2         12.07         17.80        12.69 o
   5  12  -2         21.12         18.93        13.71 o
   6  12  -2         21.53         24.60        17.91 o
   7  12  -2         15.75         -6.38        30.97 o
   8  12  -2         81.73         56.83        37.11 o
   9  12  -2          1.47        -18.09        18.09 o
  10  12  -2         56.81         12.40        24.90 o
 -22  13  -2          7.47          7.94        24.90 o
 -21  13  -2          5.68         22.31        19.46 o
 -20  13  -2         37.91         55.35        22.08 o
 -19  13  -2         21.24         12.25        16.89 o
 -18  13  -2        131.53        172.36        28.96 o
 -17  13  -2         95.76         90.39        45.59 o
 -16  13  -2          2.51          7.45        14.44 o
 -15  13  -2         12.65         -8.42        12.70 o
 -14  13  -2         57.44         56.24        27.01 o
 -13  13  -2        105.44         94.57        20.27 o
 -12  13  -2        240.66        234.24        10.39 o
 -11  13  -2         50.46         50.05         9.27 o
 -10  13  -2        101.63        100.31        11.86 o
  -9  13  -2         89.69         96.56         9.53 o
  -8  13  -2         84.29         92.76        10.24 o
  -7  13  -2        906.50        840.69        25.25 o
  -6  13  -2          0.06         -5.92         5.92 o
  -5  13  -2        106.59        104.97        11.38 o
  -4  13  -2        111.38        129.01        13.22 o
  -3  13  -2        338.75        323.94        17.48 o
  -2  13  -2         37.07         27.57         9.04 o
  -1  13  -2        378.38        376.83        47.35 o
   0  13  -2        177.98        180.09        23.58 o
   1  13  -2        308.20        312.77        27.11 o
   2  13  -2        231.18        245.49        37.60 o
   3  13  -2        190.91        164.82        21.21 o
   4  13  -2        111.19        121.72        23.50 o
   5  13  -2         76.47         74.85        17.33 o
   6  13  -2         21.67         17.41        13.61 o
   7  13  -2         45.55         25.15        21.13 o
   8  13  -2         17.13         11.50        22.61 o
   9  13  -2         37.23          1.76        20.62 o
 -22  14  -2         28.68         29.65        21.87 o
 -21  14  -2         48.26         34.51        21.61 o
 -20  14  -2          5.57          3.84        24.04 o
 -19  14  -2        181.93        202.83        32.75 o
 -18  14  -2         11.34          4.93        20.75 o
 -17  14  -2         51.13         48.15        19.33 o
 -16  14  -2        557.18        583.60        46.25 o
 -15  14  -2         80.10         97.15        21.50 o
 -14  14  -2         28.76         17.57        15.15 o
 -13  14  -2         71.30         58.93         6.40 o
 -12  14  -2         89.65         90.29         8.86 o
 -11  14  -2         48.18         38.67         9.40 o
 -10  14  -2         22.35          9.02         7.02 o
  -9  14  -2         95.81         92.19        11.39 o
  -8  14  -2        212.10        234.89        15.45 o
  -7  14  -2        292.38        306.00        17.99 o
  -6  14  -2         24.34         30.11         8.56 o
  -5  14  -2         17.12         12.87         7.95 o
  -4  14  -2        259.28        254.33        17.92 o
  -3  14  -2        217.84        223.10        17.57 o
  -2  14  -2         37.30         41.87        12.42 o
  -1  14  -2         86.97         95.37        15.10 o
   0  14  -2         29.47         -1.77        10.22 o
   1  14  -2         55.84         49.35        14.16 o
   2  14  -2         13.54          9.19        11.83 o
   3  14  -2          0.99          4.59        11.25 o
   4  14  -2         71.54         75.38        17.56 o
   5  14  -2         10.91         -8.08        12.68 o
   6  14  -2         30.56        -17.41        17.41 o
   7  14  -2         53.58         36.07        22.90 o
   8  14  -2         29.07         51.02        44.29 o
 -22  15  -2          5.60         -1.65        18.95 o
 -21  15  -2          4.71         16.04        20.63 o
 -20  15  -2         61.33         51.49        37.60 o
 -19  15  -2         48.12         47.32        21.00 o
 -18  15  -2         70.22         59.87        21.87 o
 -17  15  -2         78.41         98.62        23.70 o
 -16  15  -2         46.59         37.19        17.64 o
 -15  15  -2         17.57         14.53        23.29 o
 -14  15  -2         19.10         12.34         5.81 o
 -13  15  -2         24.66         43.94         9.18 o
 -12  15  -2         80.32         87.59        17.75 o
 -11  15  -2        196.90        179.91        16.61 o
 -10  15  -2         12.85          3.72         8.30 o
  -9  15  -2         76.24         73.61        16.01 o
  -8  15  -2        489.39        479.38        21.74 o
  -7  15  -2        464.32        481.45        22.53 o
  -6  15  -2         43.36         23.78         8.72 o
  -5  15  -2        243.04        261.23        18.55 o
  -4  15  -2        132.08        138.76        15.18 o
  -3  15  -2          8.57          0.92         8.92 o
  -2  15  -2         29.09         42.24        12.90 o
  -1  15  -2         25.20         13.01        11.09 o
   0  15  -2        156.31        162.86        20.43 o
   1  15  -2        141.97        147.33        19.99 o
   2  15  -2        110.05        135.97        20.36 o
   3  15  -2         56.79         43.49        15.68 o
   4  15  -2        168.82        151.49        23.04 o
   5  15  -2         39.10         27.66        16.40 o
   6  15  -2          7.14          3.87        19.30 o
   7  15  -2         43.14         28.70        21.40 o
 -22  16  -2          9.87         33.94        22.23 o
 -21  16  -2         16.73         40.62        21.96 o
 -20  16  -2         22.24         15.03        18.06 o
 -19  16  -2         12.45          4.66        25.21 o
 -18  16  -2          4.31         10.72        16.11 o
 -17  16  -2          1.33         28.19        17.61 o
 -16  16  -2         31.96         32.00        17.01 o
 -15  16  -2         49.20         50.98        10.91 o
 -14  16  -2        215.63        240.56        24.90 o
 -13  16  -2        103.77        113.22        18.72 o
 -12  16  -2         77.30         81.49        15.14 o
 -11  16  -2        129.59        119.88        14.75 o
 -10  16  -2        110.66        140.12        20.00 o
  -9  16  -2         19.48         28.49        11.12 o
  -8  16  -2        112.58        117.79        15.37 o
  -7  16  -2        171.01        167.72        15.82 o
  -6  16  -2          6.53          3.02         7.75 o
  -5  16  -2         52.03         39.82        10.41 o
  -4  16  -2          5.52         -1.22         8.54 o
  -3  16  -2         10.90         -8.71        10.58 o
  -2  16  -2         90.37        104.04        16.85 o
  -1  16  -2        106.87         97.62        21.55 o
   0  16  -2          9.91         15.31        12.23 o
   1  16  -2        116.33        119.10        22.48 o
   2  16  -2         89.50         66.36        23.70 o
   3  16  -2         30.76         -1.88        13.15 o
   4  16  -2         98.80         61.46        20.53 o
   5  16  -2         46.11         48.10        23.78 o
   6  16  -2          3.00          6.41        21.25 o
 -21  17  -2          1.18         28.67        20.01 o
 -20  17  -2         10.25         -5.03        30.11 o
 -19  17  -2         11.40         -3.84        16.64 o
 -18  17  -2         45.97         43.52        21.05 o
 -17  17  -2          4.76        -11.94        13.84 o
 -16  17  -2          4.01        -12.37        14.65 o
 -15  17  -2          4.36          0.50        11.39 o
 -14  17  -2         22.86         26.97         9.83 o
 -13  17  -2        130.78        147.99        16.38 o
 -12  17  -2         56.04         61.57        12.17 o
 -11  17  -2         20.96         10.22         9.67 o
 -10  17  -2          0.54          7.02         9.35 o
  -9  17  -2          4.81         11.77         9.93 o
  -8  17  -2        173.92        166.37        21.41 o
  -7  17  -2         64.46         40.48        11.84 o
  -6  17  -2         91.03         95.34        15.36 o
  -5  17  -2         25.07         18.16        11.08 o
  -4  17  -2         41.95         45.19        13.44 o
  -3  17  -2         17.68         -0.30        10.45 o
  -2  17  -2          6.85          1.22        16.15 o
  -1  17  -2          1.75        -11.84        14.56 o
   0  17  -2        209.86        247.05        33.17 o
   1  17  -2        122.30        125.51        20.69 o
   2  17  -2          0.34          1.86        12.24 o
   3  17  -2         16.07         -0.72        13.86 o
   4  17  -2         20.36         13.83        15.44 o
 -21  18  -2         13.74        -23.66        23.66 o
 -20  18  -2         70.85        102.46        37.79 o
 -19  18  -2         26.69         13.88        24.16 o
 -18  18  -2         24.73          8.19        16.91 o
 -17  18  -2         74.84         88.97        22.18 o
 -16  18  -2         40.13         -9.72        23.97 o
 -15  18  -2         33.25          6.63         9.34 o
 -14  18  -2         52.12         45.08        12.10 o
 -13  18  -2         86.32         54.36        22.86 o
 -12  18  -2         15.12          3.21        10.20 o
 -11  18  -2         31.91         33.60        11.34 o
 -10  18  -2         48.75         37.99        12.67 o
  -9  18  -2         22.89         21.16        11.06 o
  -8  18  -2         32.19         23.99        14.14 o
  -7  18  -2         40.40         24.94        27.50 o
  -6  18  -2          4.27         -2.66        12.58 o
  -5  18  -2         20.20         41.41        16.07 o
  -4  18  -2         22.93         25.55        27.69 o
  -3  18  -2         11.82         13.73        13.49 o
  -2  18  -2         62.57         32.75        42.81 o
  -1  18  -2         36.99         59.76        15.81 o
   0  18  -2        117.58        127.87        20.75 o
   1  18  -2         47.31         21.78        15.56 o
   2  18  -2         18.37         24.45        16.68 o
   3  18  -2          7.26        -10.84        15.13 o
 -20  19  -2         17.63         -2.73        24.41 o
 -19  19  -2         56.72         49.68        30.97 o
 -18  19  -2         58.04         63.43        31.10 o
 -17  19  -2          1.72         11.15        23.29 o
 -16  19  -2          0.84         -8.42        18.46 o
 -15  19  -2          4.68         -8.96         8.96 o
 -14  19  -2          3.64          2.54        13.81 o
 -13  19  -2         20.82         22.79        13.58 o
 -12  19  -2         19.54         16.19        12.41 o
 -11  19  -2         35.69         -4.96        13.44 o
 -10  19  -2         11.40        -10.15        11.09 o
  -9  19  -2         14.86         26.14        14.38 o
  -8  19  -2         58.35         80.33        19.31 o
  -7  19  -2          1.42          3.55        17.59 o
  -6  19  -2          9.42          0.72        13.75 o
  -5  19  -2         34.76         31.30        16.19 o
  -4  19  -2          6.45         14.72        15.42 o
  -3  19  -2          6.33        -14.43        14.43 o
  -2  19  -2         30.47         25.94        19.08 o
  -1  19  -2         65.03         72.97        22.44 o
   0  19  -2         72.25         34.36        43.18 o
   1  19  -2         32.01         24.84        36.30 o
 -19  20  -2         29.33         27.13        30.48 o
 -18  20  -2          6.90          0.00        21.19 o
 -17  20  -2         27.34          0.00        22.55 o
 -16  20  -2         87.48        151.52        41.38 o
 -15  20  -2         46.04         49.76        15.55 o
 -14  20  -2         44.97         53.40        16.16 o
 -13  20  -2         25.36         48.05        15.42 o
 -12  20  -2         24.43         21.01        15.15 o
 -11  20  -2         30.74         48.30        17.18 o
 -10  20  -2         22.27         42.09        19.76 o
  -9  20  -2          6.55          0.72        12.86 o
  -8  20  -2         98.26         69.24        19.04 o
  -7  20  -2         83.90         72.29        19.23 o
  -6  20  -2         42.36         23.94        17.23 o
  -5  20  -2          6.70        -10.99        13.10 o
  -4  20  -2         63.67         27.71        18.96 o
  -3  20  -2         25.73         16.27        17.35 o
  -2  20  -2          9.54         -2.78        16.65 o
  -1  20  -2         33.32         34.41        20.25 o
 -18  21  -2         16.24         -7.31        22.80 o
 -17  21  -2          3.36        -20.44        22.80 o
 -16  21  -2         72.00         93.42        31.96 o
 -15  21  -2         84.96         75.40        37.79 o
 -14  21  -2          0.17          4.06        12.98 o
 -13  21  -2         42.37         52.08        17.04 o
 -12  21  -2         83.69         50.43        26.45 o
 -11  21  -2          0.81          6.04        21.37 o
 -10  21  -2         11.97         25.65        16.22 o
  -9  21  -2        106.96        116.33        22.51 o
  -8  21  -2         88.65        112.85        22.47 o
  -7  21  -2          5.35          5.06        16.56 o
  -6  21  -2        116.76        109.08        23.79 o
  -5  21  -2         43.28         -6.81        50.30 o
  -4  21  -2          1.91        -11.46        15.69 o
  -3  21  -2        120.88        177.77        74.15 o
 -16  22  -2          4.46         -6.32        24.53 o
 -15  22  -2         29.87        -12.87        14.41 o
 -14  22  -2          5.69         11.92        14.54 o
 -13  22  -2         23.91         58.17        19.70 o
 -12  22  -2         60.88         64.00        19.31 o
 -11  22  -2         18.85         28.51        20.69 o
 -10  22  -2          8.59         19.04        17.22 o
  -9  22  -2         45.56         24.77        17.26 o
  -8  22  -2         31.38         56.17        19.75 o
  -7  22  -2          0.36        -16.11        16.11 o
  -6  22  -2         40.89         32.28        19.53 o
  -1   1  -1       1609.00       1461.33        19.22 o
   0   1  -1        144.73        139.84         5.29 o
   1   1  -1       2975.55       2774.06        33.72 o
  -3   2  -1       1425.26       1401.67        19.27 o
  -2   2  -1        325.60        312.74         8.87 o
  -1   2  -1       6273.35       5748.70        78.28 o
   0   2  -1       6758.19       6152.28        68.10 o
   1   2  -1       1558.71       1592.73        21.52 o
   2   2  -1       1163.57       1080.99        18.44 o
  -5   3  -1       2543.91       2570.12        43.97 o
  -4   3  -1        614.04        613.19        14.41 o
  -3   3  -1       1005.89        918.58        15.18 o
  -2   3  -1       1072.24        972.54        15.19 o
  -1   3  -1      12737.95      11957.75       130.76 o
   0   3  -1       1029.29        909.50        14.83 o
   1   3  -1        237.20        209.42         6.97 o
   2   3  -1        573.62        578.79        11.10 o
   3   3  -1        242.35        223.90         6.57 o
  -7   4  -1         66.86         76.18         3.53 o
  -6   4  -1        626.15        574.79        12.01 o
  -5   4  -1        156.30        151.02         9.83 o
  -4   4  -1       1818.47       1697.66        22.82 o
  -3   4  -1       9404.98       8895.61        91.03 o
  -2   4  -1       5866.94       5320.99        61.76 o
  -1   4  -1         13.61         23.58         3.90 o
   0   4  -1        199.65        199.47         8.53 o
   1   4  -1       2340.10       2254.88        30.51 o
   2   4  -1        123.06        148.24         6.65 o
   3   4  -1        128.35        140.29         7.97 o
   4   4  -1        116.05        145.43         6.20 o
  -9   5  -1       1203.74       1179.29        23.59 o
  -8   5  -1        502.26        505.54        12.69 o
  -7   5  -1         56.13         57.63         3.98 o
  -6   5  -1        375.91        354.33         6.88 o
  -5   5  -1        300.66        277.41         6.17 o
  -4   5  -1       1708.53       1603.90        22.77 o
  -3   5  -1        597.39        607.70        12.22 o
  -2   5  -1       1560.49       1628.32        23.69 o
  -1   5  -1       2330.68       2182.83        29.94 o
   0   5  -1       1630.48       1529.88        23.43 o
   1   5  -1       1337.08       1242.51        22.02 o
   2   5  -1        198.76        193.00         8.12 o
   3   5  -1          5.11         -1.80         3.22 o
   4   5  -1       2589.41       2605.67        36.09 o
   5   5  -1        187.22        198.00         8.84 o
 -11   6  -1        160.12        154.00         8.65 o
 -10   6  -1        303.93        284.02         8.32 o
  -9   6  -1         47.42         37.47         6.71 o
  -8   6  -1         15.15         18.59         6.40 o
  -7   6  -1       1213.21       1181.01        25.57 o
  -6   6  -1       1532.90       1520.21        19.85 o
  -5   6  -1        312.01        298.51         7.42 o
  -4   6  -1       3966.93       4046.22        49.66 o
  -3   6  -1        160.19        179.15         7.86 o
  -2   6  -1        550.81        536.58        12.37 o
  -1   6  -1        554.11        509.60        12.12 o
   0   6  -1        701.72        696.82        14.64 o
   1   6  -1        210.71        211.15        10.02 o
   2   6  -1       1145.57       1158.46        20.56 o
   3   6  -1        466.65        495.15        17.65 o
   4   6  -1         47.48         53.09         5.52 o
   5   6  -1        181.74        186.40         9.74 o
   6   6  -1         68.22         81.00         8.16 o
 -13   7  -1        247.86        265.12        14.40 o
 -12   7  -1        131.01        139.37         6.07 o
 -11   7  -1          8.08          5.90         4.53 o
 -10   7  -1         81.35         81.62         6.93 o
  -9   7  -1        278.44        299.41        11.19 o
  -8   7  -1        978.71       1041.72        18.57 o
  -7   7  -1        593.55        646.73        14.13 o
  -6   7  -1        328.99        344.45         8.05 o
  -5   7  -1       1328.80       1394.78        20.03 o
  -4   7  -1        869.68        906.82        16.89 o
  -3   7  -1        235.63        224.49         9.41 o
  -2   7  -1       2297.34       2370.41        33.52 o
  -1   7  -1        793.84        856.33        17.23 o
   0   7  -1        518.07        554.82        14.97 o
   1   7  -1        889.84        957.59        20.42 o
   2   7  -1        569.27        555.26        15.23 o
   3   7  -1        105.82        106.06         7.48 o
   4   7  -1        172.95        179.03        11.22 o
   5   7  -1        323.30        344.06        14.98 o
   6   7  -1         40.34         36.86         8.17 o
   7   7  -1         69.59         71.46        15.65 o
 -15   8  -1        122.30        118.74        16.01 o
 -14   8  -1         11.31          4.10        10.35 o
 -13   8  -1         96.80         98.67         5.20 o
 -12   8  -1         19.06         24.17         6.38 o
 -11   8  -1        436.44        476.17        28.26 o
 -10   8  -1        294.02        295.66        12.91 o
  -9   8  -1        394.44        370.72        10.47 o
  -8   8  -1        295.68        292.91         7.37 o
  -7   8  -1        330.34        335.43         8.98 o
  -6   8  -1       1706.36       1790.26        31.46 o
  -5   8  -1        175.87        171.42         7.63 o
  -4   8  -1       1787.14       1784.52        29.78 o
  -3   8  -1        601.40        610.70        14.66 o
  -2   8  -1        621.65        629.34        16.75 o
  -1   8  -1         29.16         14.66         5.42 o
   0   8  -1        744.94        840.40        25.12 o
   1   8  -1        203.28        188.13        12.29 o
   2   8  -1         97.51        112.06        10.33 o
   3   8  -1        171.49        208.74        12.32 o
   4   8  -1        139.51        147.97        10.84 o
   5   8  -1        149.55        146.41        11.36 o
   6   8  -1        141.81        152.28        15.77 o
   7   8  -1         64.83         87.24        24.56 o
   8   8  -1         74.95         42.10        16.69 o
 -17   9  -1        167.23        181.18        33.95 o
 -16   9  -1        333.23        317.99        19.00 o
 -15   9  -1         52.18         53.44         7.15 o
 -14   9  -1        217.88        224.05         6.11 o
 -13   9  -1        205.55        223.60        17.73 o
 -12   9  -1         67.11         73.66         8.40 o
 -11   9  -1         93.86         84.98        11.53 o
 -10   9  -1          7.12         10.24         3.43 o
  -9   9  -1         40.00         42.82         4.52 o
  -8   9  -1         20.26         22.72         3.73 o
  -7   9  -1         62.57         70.75         7.22 o
  -6   9  -1         41.57         50.36         5.18 o
  -5   9  -1        679.34        668.48        14.78 o
  -4   9  -1         55.88         51.21         6.70 o
  -3   9  -1         49.13         50.08         6.46 o
  -2   9  -1        104.86        112.07         8.71 o
  -1   9  -1         91.26        123.91        12.99 o
   0   9  -1         69.67         90.25        10.57 o
   1   9  -1         74.95         64.07        12.41 o
   2   9  -1         22.30         21.78         7.04 o
   3   9  -1        286.22        314.66        17.52 o
   4   9  -1        224.35        225.67        13.82 o
   5   9  -1        157.58        170.72        12.65 o
   6   9  -1         28.13         22.97         9.27 o
   7   9  -1          4.03         20.01        14.52 o
   8   9  -1        299.89        308.05        33.96 o
   9   9  -1        326.55        338.76        36.10 o
 -19  10  -1         86.03         74.82        22.11 o
 -18  10  -1         34.85         55.56        18.27 o
 -17  10  -1        158.94        148.92        34.69 o
 -16  10  -1         44.58         61.70        11.51 o
 -15  10  -1         78.49         52.58        17.45 o
 -14  10  -1         32.98         38.77         7.99 o
 -13  10  -1         22.89         21.34         6.59 o
 -12  10  -1          1.17         -4.07         4.26 o
 -11  10  -1         81.49         85.64         4.28 o
 -10  10  -1         79.84         93.75         5.17 o
  -9  10  -1        311.24        317.40         9.97 o
  -8  10  -1        283.53        278.33        10.18 o
  -7  10  -1        393.79        385.49        12.20 o
  -6  10  -1        195.01        221.75        11.47 o
  -5  10  -1         21.21         15.29         6.37 o
  -4  10  -1        123.84        128.18        11.45 o
  -3  10  -1        439.78        432.43        15.10 o
  -2  10  -1        151.88        151.49        10.50 o
  -1  10  -1        285.09        298.58        16.29 o
   0  10  -1        255.51        261.06        15.58 o
   1  10  -1        125.81        133.22        12.01 o
   2  10  -1        173.67        177.08        15.61 o
   3  10  -1        261.95        291.99        17.58 o
   4  10  -1         15.16          8.90         7.38 o
   5  10  -1        233.88        235.17        15.33 o
   6  10  -1        282.97        303.24        32.22 o
   7  10  -1         32.70         18.91        14.00 o
   8  10  -1        485.42        508.18        43.35 o
   9  10  -1          1.30         -9.95        16.04 o
  10  10  -1        166.86        178.05        55.07 o
 -21  11  -1         34.64         25.05        18.55 o
 -20  11  -1         36.27          0.52        15.06 o
 -19  11  -1        104.82         98.60        44.11 o
 -18  11  -1        239.81        302.59        34.15 o
 -17  11  -1         41.34         34.24        16.84 o
 -16  11  -1          8.66          9.54         8.35 o
 -15  11  -1        515.59        486.51        21.32 o
 -14  11  -1         41.85         41.29        10.04 o
 -13  11  -1          8.02          1.06         4.34 o
 -12  11  -1         23.92         25.99         3.14 o
 -11  11  -1         43.49         45.49         4.41 o
 -10  11  -1        112.08        126.31         6.77 o
  -9  11  -1        110.16        114.34        11.73 o
  -8  11  -1         85.12        105.69         8.93 o
  -7  11  -1        154.32        153.86        10.81 o
  -6  11  -1         98.59         94.47         9.30 o
  -5  11  -1        113.13        136.61         9.86 o
  -4  11  -1         21.10         14.55         5.49 o
  -3  11  -1         30.18         20.34         5.93 o
  -2  11  -1        137.20        144.68        13.55 o
  -1  11  -1         23.85          9.88         6.55 o
   0  11  -1        322.43        324.58        21.28 o
   1  11  -1        222.67        231.82        15.87 o
   2  11  -1        163.90        165.67        13.99 o
   3  11  -1         31.70         41.48         9.53 o
   4  11  -1         21.11         22.21        10.98 o
   5  11  -1        192.87        208.93        21.57 o
   6  11  -1        305.25        309.69        34.82 o
   7  11  -1         69.76         80.43        22.16 o
   8  11  -1        110.11        157.54        27.13 o
   9  11  -1         69.04         77.89        24.01 o
  10  11  -1         11.86          9.99        19.16 o
  11  11  -1         35.44         11.27        19.97 o
 -23  12  -1         22.06         34.29        24.59 o
 -22  12  -1        156.02        145.30        33.76 o
 -21  12  -1         35.94         36.80        22.05 o
 -20  12  -1          6.32        -11.19        14.93 o
 -19  12  -1        138.55        169.76        28.21 o
 -18  12  -1         23.99         19.36        16.29 o
 -17  12  -1         54.72         92.18        20.54 o
 -16  12  -1        112.31        121.96        21.37 o
 -15  12  -1        199.32        209.76        11.78 o
 -14  12  -1        446.26        445.81        23.14 o
 -13  12  -1         82.37         88.00         4.88 o
 -12  12  -1         37.49         29.75         4.93 o
 -11  12  -1        352.75        362.93        11.94 o
 -10  12  -1        209.10        233.65        12.84 o
  -9  12  -1         62.81         70.30        13.41 o
  -8  12  -1        149.79        156.67        11.43 o
  -7  12  -1        278.40        266.71        16.34 o
  -6  12  -1        177.73        193.32        13.06 o
  -5  12  -1        207.16        203.30        14.63 o
  -4  12  -1         61.43         46.50        11.77 o
  -3  12  -1         30.75         24.17         6.69 o
  -2  12  -1         54.80         63.39        12.02 o
  -1  12  -1         47.55         38.56         8.44 o
   0  12  -1        161.45        185.35        15.08 o
   1  12  -1        148.00        162.26        19.91 o
   2  12  -1        110.65        110.95        12.77 o
   3  12  -1         77.91         86.59        14.89 o
   4  12  -1        564.34        536.69        32.73 o
   5  12  -1         45.56         54.88        17.90 o
   6  12  -1        281.13        249.74        34.04 o
   7  12  -1         25.85         -1.98        15.74 o
   8  12  -1         95.79         89.70        25.44 o
   9  12  -1        265.00        308.64        55.75 o
  10  12  -1        104.29        152.74        31.73 o
  11  12  -1          7.83         -6.12        44.66 o
 -23  13  -1         78.37         85.11        25.80 o
 -22  13  -1          4.18         26.63        19.01 o
 -21  13  -1         30.92         45.21        20.76 o
 -20  13  -1        110.15        113.12        25.84 o
 -19  13  -1        144.08        147.48        27.07 o
 -18  13  -1          8.61        -13.11        21.37 o
 -17  13  -1         85.58         83.31        24.57 o
 -16  13  -1         22.48         20.04        12.59 o
 -15  13  -1         16.19         12.25         5.43 o
 -14  13  -1         62.70         55.47         7.54 o
 -13  13  -1        261.20        249.10        16.25 o
 -12  13  -1        202.39        210.96        11.07 o
 -11  13  -1        498.59        509.11        25.89 o
 -10  13  -1        380.92        399.51        16.20 o
  -9  13  -1        247.08        263.17        14.65 o
  -8  13  -1         53.82         38.99         8.40 o
  -7  13  -1        102.05         92.51        10.00 o
  -6  13  -1        119.86        108.58        10.79 o
  -5  13  -1        284.75        296.40        16.57 o
  -4  13  -1        416.19        438.86        20.61 o
  -3  13  -1        284.97        302.30        16.16 o
  -2  13  -1        107.73        119.62        13.29 o
  -1  13  -1        430.14        462.62        22.92 o
   0  13  -1        240.67        257.50        17.85 o
   1  13  -1        401.68        384.27        41.72 o
   2  13  -1        334.47        351.32        25.52 o
   3  13  -1        103.14        103.91        15.88 o
   4  13  -1        116.70        136.70        19.17 o
   5  13  -1        197.75        207.62        30.96 o
   6  13  -1          2.83          7.32        15.14 o
   7  13  -1        122.64        153.10        29.05 o
   8  13  -1         25.65         15.63        19.38 o
   9  13  -1         31.28         38.33        21.67 o
  10  13  -1         24.55        -11.92        16.60 o
 -23  14  -1          4.03         13.13        22.85 o
 -22  14  -1         12.05          7.04        18.69 o
 -21  14  -1         12.14         33.27        19.97 o
 -20  14  -1         16.49         35.58        23.48 o
 -19  14  -1         57.58         73.93        19.44 o
 -18  14  -1         89.65         86.74        11.78 o
 -17  14  -1         27.33         27.76         8.60 o
 -16  14  -1         22.92         12.15        12.41 o
 -15  14  -1         13.08         21.28         7.97 o
 -14  14  -1         44.95         47.55         9.97 o
 -13  14  -1         78.11         77.38         9.30 o
 -12  14  -1        293.17        278.78        12.55 o
 -11  14  -1        264.60        296.15        13.77 o
 -10  14  -1        180.97        215.77        13.97 o
  -9  14  -1         71.37         67.02         9.20 o
  -8  14  -1         92.30         91.14        10.32 o
  -7  14  -1        110.72        112.30        11.38 o
  -6  14  -1        397.93        415.95        19.41 o
  -5  14  -1        706.47        646.57        27.18 o
  -4  14  -1       1006.90        976.05        30.28 o
  -3  14  -1        249.59        272.57        20.78 o
  -2  14  -1        167.45        195.04        18.20 o
  -1  14  -1        466.50        495.64        29.67 o
   0  14  -1         57.75         28.44        11.23 o
   1  14  -1         70.55         76.61        14.94 o
   2  14  -1        240.08        271.22        23.91 o
   3  14  -1         26.61         25.16        13.58 o
   4  14  -1         39.91         32.92        18.05 o
   5  14  -1        118.27        105.90        25.35 o
   6  14  -1         75.61         57.51        55.75 o
   7  14  -1         60.49         85.91        25.68 o
   8  14  -1         79.41        137.83        62.20 o
   9  14  -1        166.63        199.00        37.61 o
 -23  15  -1         29.08          3.13        19.56 o
 -22  15  -1         21.90          5.33        17.91 o
 -21  15  -1         56.88         76.02        36.05 o
 -20  15  -1         21.99          9.03        15.26 o
 -19  15  -1         35.46         30.12        18.81 o
 -18  15  -1          5.22         11.27         7.97 o
 -17  15  -1          5.37          8.83         8.46 o
 -16  15  -1         53.52         32.87         9.98 o
 -15  15  -1        336.60        300.86        20.43 o
 -14  15  -1        177.83        165.08        15.56 o
 -13  15  -1          9.18          2.89        11.37 o
 -12  15  -1        191.15        164.95        17.13 o
 -11  15  -1        244.42        224.15        14.65 o
 -10  15  -1         60.79         55.15         8.97 o
  -9  15  -1         77.17         82.16        10.74 o
  -8  15  -1        238.54        233.78        15.73 o
  -7  15  -1        164.97        162.20        13.31 o
  -6  15  -1        350.62        347.28        19.21 o
  -5  15  -1         34.53         39.86         9.37 o
  -4  15  -1        100.42         80.14        13.77 o
  -3  15  -1        184.69        197.39        18.48 o
  -2  15  -1        206.30        220.22        20.51 o
  -1  15  -1         66.69         71.80        13.11 o
   0  15  -1          6.41          2.55         9.99 o
   1  15  -1         57.56         49.62        13.82 o
   2  15  -1        102.50        114.57        18.07 o
   3  15  -1         72.70        108.79        22.05 o
   4  15  -1          6.72         -6.23        15.92 o
   5  15  -1         39.85         18.04        18.06 o
   6  15  -1         24.82         25.74        18.15 o
   7  15  -1          4.49         12.82        19.75 o
   8  15  -1         14.81         19.72        22.98 o
 -23  16  -1          0.27          2.99        20.02 o
 -22  16  -1        103.64        103.63        27.33 o
 -21  16  -1         14.21         -3.61        16.47 o
 -20  16  -1        107.97        109.58        32.40 o
 -19  16  -1         49.19         64.19        21.20 o
 -18  16  -1         58.75         63.00        11.71 o
 -17  16  -1         17.89         13.06         8.93 o
 -16  16  -1         10.06          8.22         8.89 o
 -15  16  -1          3.37          5.12         8.32 o
 -14  16  -1         89.99        102.02        13.66 o
 -13  16  -1         91.26        123.03        14.50 o
 -12  16  -1        105.48         93.84        13.31 o
 -11  16  -1        141.66        160.80        16.82 o
 -10  16  -1         24.11         28.80         8.09 o
  -9  16  -1         38.22         32.75         8.68 o
  -8  16  -1          4.22         -5.04         6.32 o
  -7  16  -1        176.03        177.20        14.71 o
  -6  16  -1        322.33        355.08        19.99 o
  -5  16  -1         56.11         42.02        11.22 o
  -4  16  -1        115.81        110.89        15.62 o
  -3  16  -1        197.75        197.55        24.75 o
  -2  16  -1          6.26          3.15         9.86 o
  -1  16  -1         48.83         57.95        18.36 o
   0  16  -1        140.83        155.34        19.78 o
   1  16  -1         28.17         32.44        12.65 o
   2  16  -1         73.15         17.28        22.09 o
   3  16  -1         48.86         65.50        22.98 o
   4  16  -1         27.44         38.14        37.48 o
   5  16  -1         67.27         48.88        24.90 o
   6  16  -1         25.38         18.15        22.21 o
   7  16  -1         15.16         14.39        23.02 o
 -22  17  -1         26.83         26.76        28.74 o
 -21  17  -1        122.33        134.18        42.87 o
 -20  17  -1         11.43         33.54        19.65 o
 -19  17  -1          4.48         10.65        18.58 o
 -18  17  -1        128.87        134.80        27.80 o
 -17  17  -1         12.07         20.25         9.54 o
 -16  17  -1         13.56         -8.47         8.47 o
 -15  17  -1         98.59         98.32        14.15 o
 -14  17  -1        259.58        266.81        20.65 o
 -13  17  -1         95.62         95.77        14.11 o
 -12  17  -1         52.83         45.47        11.90 o
 -11  17  -1         57.72         64.11        12.41 o
 -10  17  -1         13.15         39.78        11.65 o
  -9  17  -1        161.95        163.39        14.81 o
  -8  17  -1        132.65        135.99        13.62 o
  -7  17  -1          4.17          6.43         7.78 o
  -6  17  -1         20.50         21.32        10.34 o
  -5  17  -1        167.72        186.01        19.09 o
  -4  17  -1         49.09         47.73        12.37 o
  -3  17  -1        290.50        339.87        26.80 o
  -2  17  -1          0.15          1.89        10.08 o
  -1  17  -1        134.51        162.23        28.26 o
   0  17  -1         22.75          9.14        23.86 o
   1  17  -1          5.26         16.75        12.91 o
   2  17  -1         91.62        108.56        19.78 o
   3  17  -1         64.38         32.02        20.74 o
   4  17  -1          4.99         -3.98        19.52 o
   5  17  -1         25.14         10.89        21.48 o
 -22  18  -1         24.39          0.87        25.15 o
 -21  18  -1         15.24        -20.81        20.81 o
 -20  18  -1         21.17         52.78        28.74 o
 -19  18  -1         21.17          6.57        23.79 o
 -18  18  -1         19.43          0.67        19.20 o
 -17  18  -1         49.25         66.27        14.87 o
 -16  18  -1         88.20         88.95        16.14 o
 -15  18  -1        176.27        195.87        22.00 o
 -14  18  -1         27.53         17.22        11.71 o
 -13  18  -1         54.03         60.39        15.00 o
 -12  18  -1         64.60         81.43        15.98 o
 -11  18  -1         78.18         89.25        17.30 o
 -10  18  -1         21.09         11.88        12.31 o
  -9  18  -1          5.81          7.74        11.84 o
  -8  18  -1        120.58        119.02        19.13 o
  -7  18  -1         74.63         93.21        14.88 o
  -6  18  -1        176.96        187.46        19.71 o
  -5  18  -1        423.00        412.14        28.05 o
  -4  18  -1         68.63         71.88        14.73 o
  -3  18  -1         16.72         29.24        11.67 o
  -2  18  -1         11.66         10.37        14.70 o
  -1  18  -1         16.98         25.31        12.56 o
   0  18  -1        131.94        125.41        19.05 o
   1  18  -1          9.03        -12.06        12.06 o
   2  18  -1         83.93        143.01        29.82 o
   3  18  -1         16.82         -6.84        20.07 o
   4  18  -1          2.52         17.82        21.36 o
 -21  19  -1         12.66          0.37        25.52 o
 -20  19  -1         49.73         78.43        33.70 o
 -19  19  -1          4.24        -21.68        21.68 o
 -18  19  -1          5.71         14.29        11.44 o
 -17  19  -1         13.34          9.84        11.11 o
 -16  19  -1         46.75         59.97        24.35 o
 -15  19  -1         54.02         42.99        15.67 o
 -14  19  -1          5.17         -1.19        11.85 o
 -13  19  -1         15.07         26.28        13.54 o
 -12  19  -1         14.35         31.06        14.37 o
 -11  19  -1          6.27          7.03        11.00 o
 -10  19  -1        124.05        112.59        20.06 o
  -9  19  -1         21.80         24.08        13.62 o
  -8  19  -1        105.15         78.05        17.29 o
  -7  19  -1         10.45         26.39        13.77 o
  -6  19  -1         50.10         30.69        25.03 o
  -5  19  -1          7.77         23.51        11.20 o
  -4  19  -1         45.04         28.79        13.25 o
  -3  19  -1         71.89        102.53        17.23 o
  -2  19  -1         66.88         81.13        16.87 o
  -1  19  -1         56.97         87.37        18.03 o
   0  19  -1          5.76          6.71        12.85 o
   1  19  -1         56.73         65.58        19.00 o
   2  19  -1          1.47        -16.82        20.01 o
 -20  20  -1         13.15         17.59        24.41 o
 -19  20  -1         72.56         95.52        32.34 o
 -18  20  -1          1.16         -9.28        11.40 o
 -17  20  -1         26.01         20.85        13.56 o
 -16  20  -1          5.03          4.23        12.44 o
 -15  20  -1         57.80         15.59        26.08 o
 -14  20  -1         16.52         27.60        21.99 o
 -13  20  -1          4.30          0.92        12.03 o
 -12  20  -1          6.53         20.14        12.96 o
 -11  20  -1         14.33         20.53        14.25 o
 -10  20  -1         12.80         -1.52        12.06 o
  -9  20  -1         15.73          4.40        12.04 o
  -8  20  -1         68.69         82.56        23.48 o
  -7  20  -1        139.53        154.79        24.22 o
  -6  20  -1         35.36         41.76        14.78 o
  -5  20  -1         21.02         15.57        13.37 o
  -4  20  -1          6.19          3.47        13.60 o
  -3  20  -1         18.07         -6.76        13.57 o
  -2  20  -1          2.71          1.98        13.25 o
  -1  20  -1          0.51        -10.25        12.93 o
   0  20  -1         20.72         28.06        14.93 o
 -19  21  -1          1.18        -22.42        22.42 o
 -18  21  -1         26.57         25.21        17.78 o
 -17  21  -1         30.51         43.89        16.42 o
 -16  21  -1         12.47         18.47        13.31 o
 -15  21  -1         41.01         35.19        14.92 o
 -14  21  -1          4.26         -8.65        11.75 o
 -13  21  -1         16.84         14.37        13.75 o
 -12  21  -1         24.21          8.15        13.77 o
 -11  21  -1         27.00         19.27        31.41 o
 -10  21  -1         35.01         45.29        17.29 o
  -9  21  -1         28.40         23.56        21.19 o
  -8  21  -1          0.51          6.18        18.09 o
  -7  21  -1         23.45         32.52        19.89 o
  -6  21  -1         31.68         20.25        14.25 o
  -5  21  -1         25.71         21.79        14.66 o
  -4  21  -1         25.01         32.32        16.32 o
  -3  21  -1         89.09         68.56        33.70 o
  -2  21  -1         18.82          9.83        15.03 o
 -18  22  -1        230.42        258.69        47.08 o
 -17  22  -1         20.20         34.96        26.45 o
 -16  22  -1          5.67          1.83        18.03 o
 -15  22  -1         46.34         36.76        31.84 o
 -14  22  -1        101.53        137.70        23.98 o
 -13  22  -1         26.28         27.08        26.95 o
 -12  22  -1         10.43         18.47        14.50 o
 -11  22  -1         67.05         65.73        35.56 o
 -10  22  -1         55.48         93.24        19.47 o
  -9  22  -1          9.54         11.63        14.42 o
  -8  22  -1          4.04         -2.21        12.27 o
  -7  22  -1         17.22         18.39        14.13 o
  -6  22  -1         76.08         39.40        40.76 o
  -5  22  -1        101.71        103.72        26.02 o
  -4  22  -1          1.57          8.84        27.13 o
 -16  23  -1          5.21          0.86        18.03 o
 -15  23  -1         60.77         65.81        20.75 o
 -14  23  -1         24.31         13.61        16.18 o
 -13  23  -1         11.16         11.33        19.95 o
 -12  23  -1        174.73        160.05        24.68 o
 -11  23  -1         47.24         52.19        18.22 o
 -10  23  -1         57.01         65.63        18.48 o
  -9  23  -1          9.72          3.19        13.09 o
  -8  23  -1         23.93         20.35        15.25 o
  -7  23  -1         27.96         31.18        16.81 o
  -2   2   0          4.79         -0.95         0.95 o
   0   2   0          4.85         -1.39         1.39 o
   1   2   0         43.47         38.72         4.90 o
   2   2   0       2212.57       2088.66        26.13 o
  -5   3   0       3109.82       3058.41        37.36 o
  -4   3   0      11567.02      10922.06       117.99 o
  -3   3   0       1941.11       1738.42        24.93 o
  -2   3   0         43.32         43.19         3.37 o
   0   3   0       1941.92       1741.59        31.29 o
   1   3   0       1288.27       1131.54        16.29 o
   2   3   0        577.09        550.20        10.73 o
   3   3   0        178.45        160.30         7.51 o
  -7   4   0        346.18        327.86         9.42 o
  -6   4   0       1091.47       1072.74        17.44 o
  -5   4   0        298.48        302.61         7.24 o
  -4   4   0       2966.28       2925.06        35.65 o
  -3   4   0       1288.75       1145.79        16.34 o
  -2   4   0       2211.67       2111.76        26.47 o
  -1   4   0      11567.79      10985.42       129.71 o
   0   4   0       2966.82       2885.34        38.98 o
   1   4   0       1110.69       1040.38        16.35 o
   2   4   0        958.37        952.44        16.03 o
   3   4   0        403.05        365.00        10.77 o
   4   4   0        201.81        207.38        16.15 o
  -9   5   0        292.41        321.77        11.49 o
  -8   5   0        106.17        122.92         7.00 o
  -7   5   0       1211.69       1122.48        18.81 o
  -6   5   0        182.38        168.20         6.49 o
  -5   5   0        997.06        903.59        16.48 o
  -4   5   0       1110.50       1058.67        18.40 o
  -3   5   0        577.05        574.35        10.16 o
  -2   5   0       3109.61       3058.64        37.72 o
  -1   5   0        298.69        298.93         9.09 o
   0   5   0        996.70        903.72        16.93 o
   1   5   0        241.49        223.08        10.61 o
   2   5   0        247.21        263.36        11.61 o
   3   5   0        421.78        418.04        12.45 o
   4   5   0         29.17         32.79         7.03 o
   5   5   0         56.78         61.18         6.32 o
 -11   6   0        529.50        574.16        19.51 o
 -10   6   0        778.71        830.57        23.73 o
  -9   6   0        333.04        296.74        11.36 o
  -8   6   0        612.78        620.39        12.47 o
  -7   6   0        466.71        539.68        12.23 o
  -6   6   0         27.91         40.13         4.48 o
  -5   6   0        241.39        227.73         8.58 o
  -4   6   0        958.47        953.00        14.77 o
  -3   6   0        178.43        140.24         6.02 o
  -2   6   0       1091.79       1093.03        17.95 o
  -1   6   0        182.15        174.36         8.36 o
   0   6   0         27.96         31.64         4.94 o
   1   6   0        615.78        615.05        13.22 o
   2   6   0        551.21        550.59        12.92 o
   3   6   0         84.52        110.25         8.68 o
   4   6   0        477.20        526.28        17.21 o
   5   6   0        219.40        230.08        16.11 o
   6   6   0        355.04        382.71        21.76 o
 -13   7   0         77.41         85.24        10.30 o
 -12   7   0        136.65        165.72        12.39 o
 -11   7   0        623.70        617.27        19.78 o
 -10   7   0        571.30        557.50        16.67 o
  -9   7   0        289.92        327.50        10.57 o
  -8   7   0        110.01        109.60         6.61 o
  -7   7   0         23.76         20.85         3.89 o
  -6   7   0        616.10        634.01        16.40 o
  -5   7   0        247.21        256.79         8.26 o
  -4   7   0        402.84        386.91        10.85 o
  -3   7   0        345.91        332.39         8.73 o
  -2   7   0       1211.13       1134.97        19.43 o
  -1   7   0        466.48        530.64        13.73 o
   0   7   0         23.63         11.46         4.74 o
   1   7   0        500.09        540.77        13.17 o
   2   7   0         46.95         50.25         6.31 o
   3   7   0        301.09        334.06        14.78 o
   4   7   0        234.98        255.72        14.71 o
   5   7   0        269.21        312.71        16.65 o
   6   7   0         72.16         77.82        10.02 o
   7   7   0         12.97         10.78         7.06 o
 -15   8   0         18.75         13.08         7.91 o
 -14   8   0         53.76         79.65        10.37 o
 -13   8   0         54.99         63.68         9.50 o
 -12   8   0        182.14        165.45        13.99 o
 -11   8   0        229.60        256.27        12.41 o
 -10   8   0         17.18         16.58         4.29 o
  -9   8   0        391.02        398.45        11.37 o
  -8   8   0        844.68        820.47        33.87 o
  -7   8   0        499.96        551.24        12.05 o
  -6   8   0        551.60        558.16        11.90 o
  -5   8   0        421.50        417.06        10.23 o
  -4   8   0        202.06        213.05         8.31 o
  -3   8   0        106.44        113.12         6.41 o
  -2   8   0        612.95        611.78        12.96 o
  -1   8   0        110.18        115.59         8.25 o
   0   8   0        844.98        834.89        21.21 o
   1   8   0        113.52        117.89         9.72 o
   2   8   0        204.33        225.06        11.49 o
   3   8   0        336.82        369.59        16.39 o
   4   8   0         37.55         45.99        15.01 o
   5   8   0         67.74         59.24        10.59 o
   6   8   0        332.17        370.22        19.76 o
   7   8   0        475.64        500.03        23.09 o
   8   8   0        101.82        131.40        17.16 o
 -17   9   0        120.90        143.30        26.20 o
 -16   9   0        633.68        584.18        42.88 o
 -15   9   0        340.55        348.88        23.94 o
 -14   9   0        347.89        340.21        16.64 o
 -13   9   0          3.32         -0.94         5.28 o
 -12   9   0         46.94         53.50         7.81 o
 -11   9   0        266.86        241.83        12.23 o
 -10   9   0        764.43        718.07        18.06 o
  -9   9   0        441.45        457.65        12.35 o
  -8   9   0        113.61        102.79         7.00 o
  -7   9   0         46.83         44.54         4.80 o
  -6   9   0         84.63         99.61         6.77 o
  -5   9   0         29.10         22.21         5.19 o
  -4   9   0        292.70        309.01        11.50 o
  -3   9   0        332.81        313.10        11.93 o
  -2   9   0        289.85        323.48        14.29 o
  -1   9   0        390.91        411.25        15.72 o
   0   9   0        440.76        462.56        16.86 o
   1   9   0         75.21         90.75         9.42 o
   2   9   0        381.23        397.82        15.22 o
   3   9   0        125.44        116.03        11.06 o
   4   9   0         87.94         89.41        10.82 o
   5   9   0        412.53        451.04        21.05 o
   6   9   0        771.27        781.71        26.19 o
   7   9   0        492.80        499.97        31.27 o
   8   9   0        255.44        288.52        38.41 o
   9   9   0         79.04         93.02        21.91 o
 -19  10   0         16.92         25.86        18.52 o
 -18  10   0          5.52          3.04        14.43 o
 -17  10   0         38.51         56.14        17.46 o
 -16  10   0        215.88        195.20        17.57 o
 -15  10   0         79.70         60.47        12.91 o
 -14  10   0         63.67         72.89         8.88 o
 -13  10   0        153.99        163.11        11.82 o
 -12  10   0         53.33         61.33         7.92 o
 -11  10   0        393.77        413.67        20.01 o
 -10  10   0        453.91        413.83        15.33 o
  -9  10   0         74.99         89.56         8.62 o
  -8  10   0        204.53        204.69        10.22 o
  -7  10   0        300.85        329.85        13.28 o
  -6  10   0        477.27        520.71        15.97 o
  -5  10   0         56.90         61.25         6.48 o
  -4  10   0        779.18        836.27        24.32 o
  -3  10   0        571.93        573.67        17.95 o
  -2  10   0         17.22         17.20         5.93 o
  -1  10   0        764.95        752.19        21.59 o
   0  10   0        454.00        418.86        17.99 o
   1  10   0        283.90        279.17        15.71 o
   2  10   0         71.96         72.17         9.86 o
   3  10   0         62.57         60.67        12.79 o
   4  10   0         20.53         18.85         7.80 o
   5  10   0        174.58        182.79        15.21 o
   6  10   0        202.72        180.89        24.71 o
   7  10   0         89.23         77.84        20.13 o
   8  10   0        204.95        177.93        27.94 o
   9  10   0         39.14         49.03        27.69 o
  10  10   0         47.24         37.01        19.18 o
 -21  11   0        131.68        133.39        32.15 o
 -20  11   0         50.06         71.90        21.77 o
 -19  11   0         14.87         11.56        16.79 o
 -18  11   0         17.74         24.65        18.34 o
 -17  11   0         69.37        103.09        37.04 o
 -16  11   0        121.42        142.85        49.56 o
 -15  11   0        102.62         90.87        10.27 o
 -14  11   0         54.42         36.73        10.85 o
 -13  11   0         58.08         52.48         8.25 o
 -12  11   0        294.48        291.09        19.21 o
 -11  11   0        231.19        231.59        13.15 o
 -10  11   0        284.10        284.32        15.46 o
  -9  11   0        381.61        413.56        13.88 o
  -8  11   0        336.86        336.51        14.85 o
  -7  11   0        234.89        242.13        18.76 o
  -6  11   0        219.47        210.46        12.13 o
  -5  11   0        529.46        551.36        17.08 o
  -4  11   0        623.61        621.56        18.47 o
  -3  11   0        229.40        237.16        14.10 o
  -2  11   0        266.99        284.72        25.73 o
  -1  11   0        393.63        429.50        18.62 o
   0  11   0        231.30        234.36        14.91 o
   1  11   0         82.19         76.36        12.82 o
   2  11   0        114.49        135.06        12.71 o
   3  11   0        105.43        140.50        17.10 o
   4  11   0         73.79         64.87        11.01 o
   5  11   0        121.10        131.22        39.77 o
   6  11   0         38.61         55.72        18.52 o
   7  11   0        140.13        151.11        40.64 o
   8  11   0        111.93        111.33        25.44 o
   9  11   0         67.01        105.00        24.00 o
  10  11   0         80.40        106.63        26.10 o
  11  11   0         35.68         49.26        22.42 o
 -23  12   0          3.90          3.00        18.43 o
 -22  12   0         41.92         23.33        19.52 o
 -21  12   0          0.52         -3.38        14.85 o
 -20  12   0         25.13          4.34        16.85 o
 -19  12   0         55.54         31.13        17.24 o
 -18  12   0         21.82         22.19        14.71 o
 -17  12   0         75.11         91.54        19.66 o
 -16  12   0         87.54         54.44        16.36 o
 -15  12   0        201.61        190.32        13.64 o
 -14  12   0         90.03         97.87        10.21 o
 -13  12   0         70.27         71.48         8.95 o
 -12  12   0         55.32         59.65         8.33 o
 -11  12   0         82.16         88.60         8.07 o
 -10  12   0         71.94         77.46         7.72 o
  -9  12   0        125.51        142.45         9.78 o
  -8  12   0         37.57         51.62         8.87 o
  -7  12   0        269.18        281.64        14.37 o
  -6  12   0        355.06        391.65        15.71 o
  -5  12   0        136.88        153.08        10.66 o
  -4  12   0        182.05        169.63        13.78 o
  -3  12   0         47.05         60.25         9.75 o
  -2  12   0         53.15         53.47        10.17 o
  -1  12   0        294.85        322.89        17.90 o
   0  12   0         55.25         54.71         9.17 o
   1  12   0         37.89         26.43        13.45 o
   2  12   0        353.82        352.38        25.20 o
   3  12   0        343.53        321.50        25.28 o
   4  12   0         49.29         33.23        16.91 o
   5  12   0        238.91        254.04        31.25 o
   6  12   0         21.48         13.09        16.38 o
   7  12   0         14.03         50.33        29.30 o
   8  12   0         44.06         26.95        19.25 o
   9  12   0         18.00         -2.31        16.63 o
  10  12   0        151.38        153.61        31.29 o
  11  12   0         55.91         58.08        24.15 o
 -23  13   0          7.21         -2.35        19.08 o
 -22  13   0         44.77         11.38        19.09 o
 -21  13   0         47.77         28.08        21.00 o
 -20  13   0          1.28         -9.00        13.95 o
 -19  13   0         38.66         22.14        51.42 o
 -18  13   0        230.03        204.67        27.89 o
 -17  13   0         23.86         24.92        15.20 o
 -16  13   0         16.84         14.62        14.87 o
 -15  13   0        118.79        107.73        18.87 o
 -14  13   0        106.79        101.29        10.76 o
 -13  13   0         58.98         64.53         9.20 o
 -12  13   0         37.84         56.00         7.51 o
 -11  13   0        114.39        102.24         9.12 o
 -10  13   0         62.62         63.88         7.64 o
  -9  13   0         87.94         82.35         8.34 o
  -8  13   0         67.78         61.70         8.39 o
  -7  13   0         72.09         81.36        12.57 o
  -6  13   0         77.31         73.19         8.42 o
  -5  13   0         54.97         68.60        10.42 o
  -4  13   0          3.36         -6.46         6.46 o
  -3  13   0        153.86        149.24        14.50 o
  -2  13   0         58.09         73.84        11.30 o
  -1  13   0         70.21         64.27        11.28 o
   0  13   0         59.03         48.59        10.73 o
   1  13   0         15.01          4.49         7.83 o
   2  13   0        227.68        267.03        30.21 o
   3  13   0         57.31         91.69        20.63 o
   4  13   0         40.59         37.02        41.01 o
   5  13   0         87.70         80.66        22.01 o
   6  13   0          6.38        -11.16        12.61 o
   7  13   0         65.29         58.53        48.57 o
   8  13   0        164.01        169.59        31.66 o
   9  13   0          5.22        -10.93        16.82 o
  10  13   0         96.95        118.43        30.00 o
 -23  14   0         32.07         23.14        20.70 o
 -22  14   0          0.12          3.77        17.45 o
 -21  14   0        141.93        199.71        31.44 o
 -20  14   0        136.08        137.45        52.90 o
 -19  14   0         28.76         32.68        16.35 o
 -18  14   0         56.59         25.37        29.80 o
 -17  14   0          0.10        -10.22        10.22 o
 -16  14   0        168.45        165.37        29.49 o
 -15  14   0         37.13         53.68        26.33 o
 -14  14   0         33.60         36.53         8.32 o
 -13  14   0         15.02         11.48         6.04 o
 -12  14   0        353.65        321.51        15.31 o
 -11  14   0        105.43        114.13         9.89 o
 -10  14   0         20.59         28.04         6.78 o
  -9  14   0        412.82        444.51        18.08 o
  -8  14   0        332.39        318.32        16.48 o
  -7  14   0         12.92          5.14         7.05 o
  -6  14   0         53.68         56.99         8.64 o
  -5  14   0        347.68        317.33        20.07 o
  -4  14   0         63.60         83.54        11.71 o
  -3  14   0         54.36         52.55        10.36 o
  -2  14   0         89.99         73.71        11.71 o
  -1  14   0        106.81        112.44        14.03 o
   0  14   0         33.61         36.74        11.20 o
   1  14   0        269.67        252.39        20.85 o
   2  14   0        282.94        226.71        34.81 o
   3  14   0        192.02        218.39        38.66 o
   4  14   0        161.73        125.86        79.60 o
   5  14   0         25.20         32.99        32.83 o
   6  14   0         17.05         11.21        17.92 o
   7  14   0          4.62        -15.42        15.42 o
   8  14   0         14.83         19.84        19.84 o
   9  14   0         76.97         60.13        35.62 o
 -23  15   0         24.67        -20.69        20.69 o
 -22  15   0         21.46        -18.06        32.77 o
 -21  15   0         77.68         92.25        35.68 o
 -20  15   0         17.93         28.87        24.41 o
 -19  15   0         12.25         27.41        16.63 o
 -18  15   0         57.67         69.64        41.38 o
 -17  15   0          8.15        -10.54        10.54 o
 -16  15   0         25.11         21.01        10.47 o
 -15  15   0         53.14         58.08        11.88 o
 -14  15   0        269.67        269.20        20.01 o
 -13  15   0        227.70        246.84        22.51 o
 -12  15   0        343.63        324.73        17.91 o
 -11  15   0         73.67         77.02         8.90 o
 -10  15   0        174.72        167.06        11.95 o
  -9  15   0        770.96        753.37        23.18 o
  -8  15   0        475.33        498.24        19.50 o
  -7  15   0         18.72         11.47         6.43 o
  -6  15   0        340.51        372.78        23.10 o
  -5  15   0         79.67         74.61        13.05 o
  -4  15   0        102.57        116.07        13.83 o
  -3  15   0        201.62        205.70        24.20 o
  -2  15   0        118.85        126.59        14.96 o
  -1  15   0         37.14         49.10        10.86 o
   0  15   0         53.08         38.08        12.00 o
   1  15   0        193.52        189.59        28.69 o
   2  15   0         46.81         13.57        15.80 o
   3  15   0          4.19         16.37        23.85 o
   4  15   0         33.08         24.03        19.45 o
   5  15   0         36.12         26.07        24.96 o
   6  15   0         70.36         85.39        26.02 o
   7  15   0         17.20         15.50        18.69 o
   8  15   0         68.29         56.04        26.92 o
 -23  16   0         26.39         -0.87        24.16 o
 -22  16   0         36.34         27.75        26.39 o
 -21  16   0        235.14        274.67        51.17 o
 -20  16   0         57.37         80.78        32.21 o
 -19  16   0        131.07        165.24        33.89 o
 -18  16   0         76.07         59.21        13.59 o
 -17  16   0         38.06         54.89        12.72 o
 -16  16   0         10.38          9.94         9.16 o
 -15  16   0        193.44        188.74        19.58 o
 -14  16   0        282.83        264.54        28.99 o
 -13  16   0         57.47         57.28        13.33 o
 -12  16   0         49.45         54.66         9.57 o
 -11  16   0        120.81        109.70        11.56 o
 -10  16   0        202.46        218.76        15.11 o
  -9  16   0        492.55        485.81        20.18 o
  -8  16   0        101.98        119.11        11.79 o
  -7  16   0        633.96        649.50        27.21 o
  -6  16   0        215.84        195.53        20.73 o
  -5  16   0        121.45        113.92        18.38 o
  -4  16   0         87.64         95.23        13.35 o
  -3  16   0         16.79         27.02         9.93 o
  -2  16   0        168.48        142.17        16.29 o
  -1  16   0         25.04          4.07         9.91 o
   0  16   0         10.36          9.68        11.60 o
   1  16   0         11.54          0.42        26.14 o
   2  16   0         17.35          3.57        15.57 o
   3  16   0         82.21        124.18        27.73 o
   4  16   0         30.08         22.61        35.43 o
   5  16   0         56.30         92.31        27.06 o
   6  16   0         65.73         72.65        25.49 o
   7  16   0         35.68         50.78        25.69 o
 -22  17   0        102.53        117.70        40.39 o
 -21  17   0         37.08         65.44        16.42 o
 -20  17   0         66.83         63.57        19.95 o
 -19  17   0        153.98        154.44        21.24 o
 -18  17   0         65.61         44.09        31.78 o
 -17  17   0          7.66         13.29        12.95 o
 -16  17   0         11.51         -9.19        25.77 o
 -15  17   0         46.83         41.77        20.07 o
 -14  17   0        191.74        190.27        43.92 o
 -13  17   0         40.52         25.91        13.01 o
 -12  17   0        239.28        178.84        21.37 o
 -11  17   0         38.65         34.91        10.98 o
 -10  17   0         89.29         84.99        13.09 o
  -9  17   0        255.28        241.25        19.56 o
  -8  17   0        120.74        125.97        15.49 o
  -7  17   0         38.53         14.32        14.26 o
  -6  17   0         69.33         66.11        12.35 o
  -5  17   0         75.02         96.17        14.12 o
  -4  17   0         23.88         21.08        10.58 o
  -3  17   0          0.10          4.67         8.66 o
  -2  17   0          8.10          1.30         9.13 o
  -1  17   0         38.03         29.31        11.71 o
   0  17   0          7.62          3.15        31.72 o
   1  17   0         18.76         18.38        40.58 o
   2  17   0        109.93        111.41        27.03 o
   3  17   0          1.20         10.00        18.34 o
   4  17   0         25.96         27.34        21.37 o
   5  17   0         12.61          3.75        17.87 o
 -22  18   0         24.68         43.62        15.91 o
 -21  18   0         19.83         18.08        14.31 o
 -20  18   0         93.53        108.50        19.73 o
 -19  18   0        151.23        163.43        29.86 o
 -18  18   0         61.67         42.92        19.33 o
 -17  18   0         18.79         14.85        12.78 o
 -16  18   0         17.33         30.72        17.41 o
 -15  18   0          4.16          9.62        22.36 o
 -14  18   0        161.88        150.50        21.00 o
 -13  18   0         87.48         84.00        16.94 o
 -12  18   0         21.58         12.49        23.48 o
 -11  18   0        139.87        135.43        21.62 o
 -10  18   0        205.19        227.59        20.22 o
  -9  18   0         79.17         99.90        14.68 o
  -8  18   0          5.51         -1.88         8.39 o
  -7  18   0         17.76         26.12        10.07 o
  -6  18   0         21.81         16.42        14.79 o
  -5  18   0        229.74        256.56        21.84 o
  -4  18   0         56.65         73.02        13.43 o
  -3  18   0         57.83         59.49        12.95 o
  -2  18   0         76.04         80.50        22.57 o
  -1  18   0         65.72        121.37        27.50 o
   0  18   0         61.78         54.67        21.83 o
   1  18   0         42.38         54.71        22.59 o
   2  18   0         14.11         48.55        22.73 o
   3  18   0          1.47        -16.15        18.55 o
   4  18   0         81.92          6.88        21.27 o
 -21  19   0         47.26         71.12        17.99 o
 -20  19   0          8.84         27.15        16.17 o
 -19  19   0          4.78          9.40        13.32 o
 -18  19   0         42.42         25.13        15.06 o
 -17  19   0        109.92        124.04        20.37 o
 -16  19   0         82.29         99.02        19.01 o
 -15  19   0         33.17         42.56        15.51 o
 -14  19   0         25.23         32.92        14.89 o
 -13  19   0          6.44         12.03        13.07 o
 -12  19   0         14.03         -0.33        24.90 o
 -11  19   0        112.11        150.32        20.44 o
 -10  19   0         39.01         31.66        12.97 o
  -9  19   0         16.89          6.80        13.32 o
  -8  19   0         14.89         10.76         9.29 o
  -7  19   0         55.51         60.56        12.86 o
  -6  19   0         38.77         47.07        11.88 o
  -5  19   0         28.77         16.57         9.51 o
  -4  19   0         12.16         -0.22        14.13 o
  -3  19   0        131.18        148.81        21.09 o
  -2  19   0        153.70        159.61        19.21 o
  -1  19   0        151.25        197.78        58.04 o
   0  19   0          4.80         -9.26        17.59 o
   1  19   0          4.38        -17.34        17.34 o
   2  19   0         95.95        140.22        31.51 o
 -21  20   0         34.89         32.62        19.20 o
 -20  20   0         12.42         10.34        14.45 o
 -19  20   0          4.39         27.29        15.41 o
 -18  20   0         14.11          3.51        12.83 o
 -17  20   0          1.20        -12.10        12.14 o
 -16  20   0         30.14          9.01        14.01 o
 -15  20   0         36.13         40.29        15.59 o
 -14  20   0         17.13         -0.84        12.79 o
 -13  20   0         65.34         67.62        17.09 o
 -12  20   0         43.94         52.96        15.19 o
 -11  20   0         66.93         86.87        18.00 o
 -10  20   0         47.15         77.19        16.08 o
  -9  20   0         50.08         53.01        15.98 o
  -8  20   0         25.11         16.34        11.97 o
  -7  20   0          1.27          8.15        10.36 o
  -6  20   0        136.32        147.69        17.69 o
  -5  20   0         17.98         26.25        11.47 o
  -4  20   0         57.22         69.89        14.60 o
  -3  20   0         66.82         54.49        14.37 o
  -2  20   0         93.54        101.91        45.66 o
  -1  20   0          8.87        -15.71        15.71 o
   0  20   0         12.44          8.06        20.85 o
   1  20   0         39.04         49.58        27.63 o
 -20  21   0         39.02         15.96        15.79 o
 -19  21   0         95.90        103.21        21.58 o
 -18  21   0          1.47         10.86        13.87 o
 -17  21   0         25.99         23.68        31.53 o
 -16  21   0         56.29         46.59        16.75 o
 -15  21   0         70.35         57.89        17.56 o
 -14  21   0          4.65         -6.40        13.01 o
 -13  21   0        164.17        129.15        20.67 o
 -12  21   0         17.96         -1.67        12.97 o
 -11  21   0         80.37         91.77        18.41 o
 -10  21   0        131.72        135.39        20.19 o
  -9  21   0          0.52          8.70        10.92 o
  -8  21   0         47.71         44.83        20.69 o
  -7  21   0        142.01        152.15        37.23 o
  -6  21   0         77.81        101.08        18.13 o
  -5  21   0        235.47        298.58        27.34 o
  -4  21   0         37.23         35.04        15.76 o
  -3  21   0         19.75        -11.52        17.88 o
  -2  21   0         47.31         45.79        24.57 o
  -1  21   0         34.85         62.93        34.81 o
 -18  22   0         81.96        105.34        20.84 o
 -17  22   0         12.63         11.77        20.44 o
 -16  22   0         65.78         66.05        17.92 o
 -15  22   0         17.21         13.78        14.60 o
 -14  22   0         14.79         17.71        14.58 o
 -13  22   0          5.20         -1.67        14.87 o
 -12  22   0        151.37        143.88        37.91 o
 -11  22   0         35.70         25.61        20.26 o
 -10  22   0         41.91         31.96        14.37 o
  -9  22   0         44.80         53.10        15.30 o
  -8  22   0          0.12          1.05        14.19 o
  -7  22   0         21.38         30.40        23.79 o
  -6  22   0         36.24         48.59        24.47 o
  -5  22   0        102.54         98.74        38.41 o
  -4  22   0         24.65          6.57        28.74 o
 -16  23   0         35.71         51.93        17.48 o
 -15  23   0         68.26         73.32        19.90 o
 -14  23   0         77.00         72.70        18.89 o
 -13  23   0         96.89        120.98        33.58 o
 -12  23   0         55.87         45.81        17.04 o
 -11  23   0          3.89        -10.87        10.87 o
 -10  23   0          7.21         16.25        26.76 o
  -9  23   0         32.03         39.29        16.79 o
  -8  23   0         24.64         32.58        29.36 o
  -7  23   0         26.32         17.35        27.75 o
  -1   1   1        144.80        126.49        10.36 o
   0   1   1       1608.64       1380.48        36.17 o
   1   1   1       6273.12       5830.73        86.07 o
  -3   2   1      12739.44      12238.78       121.09 o
  -2   2   1       6757.83       6059.40        98.78 o
  -1   2   1       2974.32       2862.07        36.93 o
   0   2   1        325.62        292.43        10.31 o
   1   2   1       1071.84        991.60        15.57 o
   2   2   1       5866.98       5415.68        57.29 o
  -5   3   1       1560.85       1624.02        21.88 o
  -4   3   1         13.62         13.97         3.30 o
  -3   3   1       1028.42        931.51        13.67 o
  -2   3   1       1557.90       1604.93        20.23 o
  -1   3   1       1425.49       1439.13        18.07 o
   0   3   1       1005.23        957.76        15.06 o
   1   3   1       9403.76       8900.48        98.89 o
   2   3   1        597.34        615.23        12.63 o
   3   3   1        160.30        179.62         7.31 o
  -7   4   1        235.49        247.95         9.70 o
  -6   4   1        550.54        529.99        12.28 o
  -5   4   1       2330.39       2199.80        29.90 o
  -4   4   1        199.27        194.66         8.87 o
  -3   4   1        237.51        211.04         7.68 o
  -2   4   1       1164.26       1117.72        15.19 o
  -1   4   1        614.21        616.35        11.47 o
   0   4   1       1819.27       1735.52        24.26 o
   1   4   1       1708.46       1628.50        23.74 o
   2   4   1       3967.15       4050.39        50.41 o
   3   4   1        869.79        930.02        16.13 o
   4   4   1       1786.97       1790.43        30.53 o
  -9   5   1         55.78         51.93         8.34 o
  -8   5   1        601.28        614.94        14.76 o
  -7   5   1       2296.35       2356.24        33.43 o
  -6   5   1        553.98        504.34        12.03 o
  -5   5   1       1631.14       1613.23        22.08 o
  -4   5   1       2340.58       2321.00        31.37 o
  -3   5   1        574.12        579.70        14.18 o
  -2   5   1       2545.34       2655.41        32.63 o
  -1   5   1        156.02        143.55         8.68 o
   0   5   1        300.97        280.11        10.75 o
   1   5   1        312.17        318.03        12.25 o
   2   5   1       1328.71       1427.32        29.58 o
   3   5   1        175.93        182.32         8.61 o
   4   5   1        679.17        676.92        16.96 o
   5   5   1         21.32         22.64         7.42 o
 -11   6   1        113.10        124.06        10.97 o
 -10   6   1        123.77        110.78        10.24 o
  -9   6   1         49.20         23.47        10.23 o
  -8   6   1        621.72        655.50        16.79 o
  -7   6   1        793.53        900.00        16.23 o
  -6   6   1        701.95        713.83        13.74 o
  -5   6   1       1337.31       1290.38        19.19 o
  -4   6   1        122.68        133.73         6.89 o
  -3   6   1        242.65        231.15         8.21 o
  -2   6   1        626.37        604.79        15.73 o
  -1   6   1        375.97        365.66        12.61 o
   0   6   1       1533.46       1523.58        23.67 o
   1   6   1        329.07        357.10        13.64 o
   2   6   1       1705.75       1746.95        43.71 o
   3   6   1         41.72         49.28         6.82 o
   4   6   1        194.59        197.97        12.71 o
   5   6   1         98.39        108.96        10.67 o
   6   6   1        177.64        168.90        13.24 o
 -13   7   1        120.11        131.58        12.33 o
 -12   7   1        206.91        193.96        14.14 o
 -11   7   1         21.18         12.97         9.15 o
 -10   7   1        439.49        433.12        17.23 o
  -9   7   1        104.90        101.80         9.31 o
  -8   7   1         29.12         22.50         5.47 o
  -7   7   1        517.77        563.64        13.70 o
  -6   7   1        210.66        221.79         8.48 o
  -5   7   1        199.16        191.21         8.74 o
  -4   7   1        128.54        139.76         5.84 o
  -3   7   1         67.11         69.79         5.12 o
  -2   7   1         56.12         60.94         7.22 o
  -1   7   1       1212.46       1241.48        43.47 o
   0   7   1        593.74        678.43        15.37 o
   1   7   1        330.51        341.76        21.60 o
   2   7   1         62.37         67.57        11.98 o
   3   7   1        393.28        380.83        18.76 o
   4   7   1        154.10        162.62        12.09 o
   5   7   1        278.66        286.45        16.28 o
   6   7   1        102.26        101.29        14.97 o
   7   7   1        110.89        103.62        12.28 o
 -15   8   1        164.84        139.00        14.08 o
 -14   8   1        398.15        433.96        22.01 o
 -13   8   1        285.02        282.33        17.29 o
 -12   8   1         61.53         61.09         9.21 o
 -11   8   1         30.21         42.60         8.03 o
 -10   8   1        151.94        160.55        10.59 o
  -9   8   1         91.28        107.74         8.77 o
  -8   8   1        744.63        850.66        19.59 o
  -7   8   1        890.09        961.83        20.34 o
  -6   8   1       1146.20       1183.27        25.75 o
  -5   8   1          5.06         -0.21         5.61 o
  -4   8   1        115.69        137.89         5.57 o
  -3   8   1        502.39        495.71        12.32 o
  -2   8   1         15.18          9.37         7.31 o
  -1   8   1        978.93       1067.27        31.71 o
   0   8   1        295.92        259.17        18.08 o
   1   8   1         20.26         36.85        10.06 o
   2   8   1        283.08        283.58        19.52 o
   3   8   1         84.85         86.67        12.88 o
   4   8   1        149.96        154.13        12.63 o
   5   8   1         53.99         48.19         8.92 o
   6   8   1         92.46         85.33        11.37 o
   7   8   1        238.37        253.43        17.71 o
   8   8   1          4.20        -11.44        11.44 o
 -17   9   1        132.67         98.93        21.20 o
 -16   9   1        176.09        181.66        24.40 o
 -15   9   1        350.73        359.31        21.14 o
 -14   9   1        706.31        734.18        24.79 o
 -13   9   1        416.10        407.39        21.19 o
 -12   9   1         30.69         26.57         9.08 o
 -11   9   1        137.09        120.67         9.77 o
 -10   9   1        285.00        276.61        14.94 o
  -9   9   1         69.71         78.85         7.89 o
  -8   9   1        203.01        186.80        12.40 o
  -7   9   1        569.59        557.87        14.82 o
  -6   9   1        466.35        479.58        19.89 o
  -5   9   1       2588.92       2617.81        40.03 o
  -4   9   1       1203.22       1226.79        39.08 o
  -3   9   1         47.35         43.07         4.77 o
  -2   9   1        278.53        297.22        19.24 o
  -1   9   1        394.54        395.16        26.73 o
   0   9   1         39.93         27.99        11.04 o
   1   9   1        311.58        324.41        29.69 o
   2   9   1        110.32        102.51        13.62 o
   3   9   1         63.06         65.28        12.65 o
   4   9   1        247.43        267.60        16.51 o
   5   9   1         71.56         42.94         9.85 o
   6   9   1         77.18         70.11        18.68 o
   7   9   1         38.21         81.42        19.49 o
   8   9   1        162.04        153.18        25.66 o
   9   9   1          5.84         19.19        19.27 o
 -19  10   1         21.81         37.26        18.29 o
 -18  10   1        120.48        135.50        24.84 o
 -17  10   1          4.19         13.08        13.13 o
 -16  10   1        322.33        313.44        30.97 o
 -15  10   1         34.58         40.51         8.46 o
 -14  10   1       1007.01        983.69        25.94 o
 -13  10   1        284.75        258.46        16.19 o
 -12  10   1         54.73         45.86         8.09 o
 -11  10   1         23.92         18.57         7.00 o
 -10  10   1        255.30        220.94        13.68 o
  -9  10   1         75.01         61.59         7.72 o
  -8  10   1         97.64        115.17         9.39 o
  -7  10   1        105.73         99.49        10.01 o
  -6  10   1         47.37         47.11         8.99 o
  -5  10   1        187.17        183.68         7.73 o
  -4  10   1        304.19        304.85        18.33 o
  -3  10   1         81.37         71.23        14.07 o
  -2  10   1        294.07        266.05        35.50 o
  -1  10   1          7.11         28.73        12.95 o
   0  10   1         79.93        102.19        17.21 o
   1  10   1        112.01        126.63        15.16 o
   2  10   1        209.23        214.76        19.59 o
   3  10   1        380.82        376.13        25.31 o
   4  10   1        180.61        178.54        14.68 o
   5  10   1         60.74         78.85        11.48 o
   6  10   1         24.10         -6.38        29.12 o
   7  10   1         13.16         -7.19        13.10 o
   8  10   1         21.07         52.35        20.19 o
   9  10   1        124.05        113.09        31.41 o
  10  10   1         12.86         -4.57        15.65 o
 -21  11   1         35.15          6.93        18.33 o
 -20  11   1         15.75        -12.77        12.77 o
 -19  11   1        104.95         63.97        20.27 o
 -18  11   1         74.62         64.94        48.01 o
 -17  11   1         20.53         18.58        13.74 o
 -16  11   1         56.12         62.52        17.42 o
 -15  11   1        100.33         94.69        14.59 o
 -14  11   1        249.84        251.58        16.72 o
 -13  11   1        107.95        113.03        11.89 o
 -12  11   1         47.45         38.54         8.15 o
 -11  11   1        322.66        295.76        16.10 o
 -10  11   1        125.89        122.96        12.80 o
  -9  11   1         22.30         20.97         6.14 o
  -8  11   1        171.45        190.89        14.07 o
  -7  11   1        172.98        186.04        12.21 o
  -6  11   1        181.82        189.14         8.80 o
  -5  11   1        159.92        154.55        24.34 o
  -4  11   1          8.10          6.99         5.36 o
  -3  11   1        436.61        439.47        15.64 o
  -2  11   1         93.86         94.83        17.46 o
  -1  11   1         81.45         76.54        16.60 o
   0  11   1         43.53         24.90        13.36 o
   1  11   1        352.97        325.99        37.42 o
   2  11   1        498.35        484.45        37.45 o
   3  11   1        264.40        210.89        27.36 o
   4  11   1        244.57        216.71        25.38 o
   5  11   1        141.67        149.59        24.57 o
   6  11   1         57.75         14.17        41.94 o
   7  11   1         78.17         79.68        22.47 o
   8  11   1          6.26          5.30        12.76 o
   9  11   1         14.29          7.06        36.12 o
  10  11   1         26.97          6.81        16.86 o
  11  11   1         67.18         70.06        24.71 o
 -23  12   1         47.20         54.66        24.75 o
 -22  12   1         55.56         60.16        46.83 o
 -21  12   1         28.49         14.41        26.70 o
 -20  12   1         68.68         19.31        17.70 o
 -19  12   1         10.42         -1.83        16.91 o
 -18  12   1        177.09        121.80        24.31 o
 -17  12   1        167.69        183.21        25.22 o
 -16  12   1        115.96        114.03        17.65 o
 -15  12   1        184.47        153.03        15.91 o
 -14  12   1        167.39        169.97        14.14 o
 -13  12   1        430.49        436.57        32.49 o
 -12  12   1        161.16        160.33        16.51 o
 -11  12   1        223.03        230.68        14.55 o
 -10  12   1        173.72        173.41        13.38 o
  -9  12   1        286.38        307.73        15.00 o
  -8  12   1        139.46        122.06        10.81 o
  -7  12   1        323.39        328.49        15.36 o
  -6  12   1         68.23         78.71         7.15 o
  -5  12   1        131.14        136.59        10.88 o
  -4  12   1         19.03         24.91         5.62 o
  -3  12   1         67.17         64.35        12.16 o
  -2  12   1          1.16         11.60        14.62 o
  -1  12   1         23.92         21.16        16.85 o
   0  12   1         37.51         13.50        13.27 o
   1  12   1        202.28        209.30        26.32 o
   2  12   1        292.99        272.50        38.41 o
   3  12   1        191.09        199.01        26.56 o
   4  12   1        105.57         72.81        20.11 o
   5  12   1         52.83         43.35        16.97 o
   6  12   1         64.59         74.08        22.20 o
   7  12   1         14.35         14.47        17.99 o
   8  12   1          6.55         -3.97        13.95 o
   9  12   1         24.15         38.03        19.94 o
  10  12   1         10.38         -3.73        30.17 o
  11  12   1        174.71        101.93        29.45 o
 -23  13   1         56.94         75.00        45.41 o
 -22  13   1          9.50          1.19        16.72 o
 -21  13   1          0.53         11.05        17.50 o
 -20  13   1        139.39        156.01        27.03 o
 -19  13   1         50.19         73.33        20.98 o
 -18  13   1        423.21        469.01        39.16 o
 -17  13   1         49.16         55.79        17.78 o
 -16  13   1        197.85        211.30        34.81 o
 -15  13   1        205.91        189.86        18.35 o
 -14  13   1        466.25        445.02        25.14 o
 -13  13   1        240.86        228.67        15.34 o
 -12  13   1        147.67        142.94        12.38 o
 -11  13   1        164.02        158.23        12.55 o
 -10  13   1        261.96        251.47        13.59 o
  -9  13   1        224.26        203.39        13.97 o
  -8  13   1        149.40        144.51        14.99 o
  -7  13   1         40.25         42.99         8.66 o
  -6  13   1        247.58        299.80        22.46 o
  -5  13   1         96.90        104.40        14.24 o
  -4  13   1        205.71        189.34        12.65 o
  -3  13   1         22.81         26.84         6.41 o
  -2  13   1          8.05         21.62        23.66 o
  -1  13   1         82.36         94.85        19.53 o
   0  13   1        261.18        243.15        27.78 o
   1  13   1         78.09         93.24        20.83 o
   2  13   1          9.16         33.61        17.43 o
   3  13   1         91.29        107.52        22.82 o
   4  13   1         95.53         70.53        20.98 o
   5  13   1         54.11         74.19        22.01 o
   6  13   1         15.05        -13.81        13.81 o
   7  13   1          4.31         31.57        36.86 o
   8  13   1         16.81         19.81        22.98 o
   9  13   1         26.21          6.90        38.59 o
  10  13   1         11.16         -3.76        20.13 o
 -23  14   1          9.71          0.00        24.28 o
 -22  14   1          4.07         13.75        26.27 o
 -21  14   1         23.45         35.68        27.38 o
 -20  14   1         35.30         52.66        18.77 o
 -19  14   1          7.80         16.32        15.11 o
 -18  14   1         68.52         44.51        39.09 o
 -17  14   1        290.78        342.95        40.08 o
 -16  14   1          6.25         -3.06        10.33 o
 -15  14   1         66.92         64.92        12.30 o
 -14  14   1         57.61         66.16        11.64 o
 -13  14   1        401.44        389.93        22.87 o
 -12  14   1        110.84        115.12        11.57 o
 -11  14   1         31.77         28.55         8.77 o
 -10  14   1         15.17          2.84         7.03 o
  -9  14   1        157.56        160.65        14.79 o
  -8  14   1        141.99        155.26        10.56 o
  -7  14   1         69.71         85.52        11.66 o
  -6  14   1         11.29          8.80         6.11 o
  -5  14   1        217.92        230.58        17.64 o
  -4  14   1         33.00         34.70         8.73 o
  -3  14   1         41.71         50.61        16.64 o
  -2  14   1        446.19        473.19        37.66 o
  -1  14   1         62.65         76.29        20.26 o
   0  14   1         44.95         66.92        18.31 o
   1  14   1        177.80        158.65        27.01 o
   2  14   1         89.92         60.89        19.03 o
   3  14   1        259.64        310.45        50.18 o
   4  14   1         27.59         20.60        16.69 o
   5  14   1          5.19         -2.01        16.75 o
   6  14   1         16.49          7.39        28.81 o
   7  14   1          4.27         47.47        21.37 o
   8  14   1        101.45        108.52        28.38 o
   9  14   1         24.35         50.53        25.29 o
 -23  15   1         24.01         11.03        28.37 o
 -22  15   1         17.27          5.33        24.66 o
 -21  15   1         31.61         18.21        25.89 o
 -20  15   1         21.00         20.44        26.02 o
 -19  15   1         44.99         35.68        21.93 o
 -18  15   1         16.72          0.87        17.72 o
 -17  15   1          0.15        -11.17        11.17 o
 -16  15   1         48.67         71.54        17.78 o
 -15  15   1          6.35          4.31        11.25 o
 -14  15   1         70.54         80.30        18.13 o
 -13  15   1        334.33        348.90        20.92 o
 -12  15   1         77.94         89.40        16.70 o
 -11  15   1         21.05         19.76         6.78 o
 -10  15   1        233.70        244.40        19.58 o
  -9  15   1         28.21         28.84         6.90 o
  -8  15   1         64.65         82.90        11.81 o
  -7  15   1        122.59        124.36        12.62 o
  -6  15   1         52.38         56.93         8.56 o
  -5  15   1         78.32         62.07        13.87 o
  -4  15   1        515.74        501.01        32.38 o
  -3  15   1        199.28        175.53        38.84 o
  -2  15   1         16.20         25.22        15.19 o
  -1  15   1         13.06         -9.87        15.12 o
   0  15   1        336.48        310.39        34.78 o
   1  15   1          3.38         -7.75        12.37 o
   2  15   1         98.67         86.72        23.02 o
   3  15   1        176.53        204.87        31.57 o
   4  15   1         54.05         53.99        42.43 o
   5  15   1         57.68         18.97        34.50 o
   6  15   1         40.98         53.66        23.66 o
   7  15   1         46.39         76.07        25.00 o
   8  15   1         60.73         61.12        35.37 o
 -23  16   1         27.97         12.14        28.12 o
 -22  16   1         76.01         68.89        32.96 o
 -21  16   1         25.70         30.60        27.26 o
 -20  16   1          6.20          0.87        21.31 o
 -19  16   1         71.85        105.06        31.59 o
 -18  16   1         11.69          3.35        19.08 o
 -17  16   1        134.33        187.45        33.95 o
 -16  16   1        140.64        137.65        28.37 o
 -15  16   1         57.55         48.81        20.32 o
 -14  16   1        240.46        232.29        21.52 o
 -13  16   1        103.17         89.09        14.28 o
 -12  16   1        564.25        612.68        27.17 o
 -11  16   1        192.77        193.43        17.50 o
 -10  16   1        283.14        294.23        20.80 o
  -9  16   1          4.05          2.71         8.46 o
  -8  16   1         74.78         66.04        11.01 o
  -7  16   1        332.83        341.71        17.61 o
  -6  16   1         44.76         53.52         9.43 o
  -5  16   1          8.72         17.13         7.48 o
  -4  16   1        112.56        102.10        54.95 o
  -3  16   1         22.49          4.15        11.95 o
  -2  16   1         22.90         19.20        29.55 o
  -1  16   1         53.50         21.80        18.41 o
   0  16   1         10.06         -8.59        23.23 o
   1  16   1         13.49         15.07        14.58 o
   2  16   1         88.06         91.21        24.66 o
   3  16   1         46.87         19.16        18.59 o
   4  16   1          5.08        -16.08        16.08 o
   5  16   1         12.41          0.97        22.86 o
   6  16   1          5.69         10.02        16.57 o
   7  16   1          5.20         -4.28        20.72 o
 -22  17   1        101.71         87.22        33.95 o
 -21  17   1         24.99         18.21        25.65 o
 -20  17   1         18.07          7.56        19.58 o
 -19  17   1         66.84        138.27        34.94 o
 -18  17   1         17.02         26.51        21.68 o
 -17  17   1         22.80          3.10        18.83 o
 -16  17   1         28.25         14.43        12.74 o
 -15  17   1        102.65        108.43        18.70 o
 -14  17   1         26.63         43.11        13.87 o
 -13  17   1        116.60         82.14        16.47 o
 -12  17   1         45.52         26.05        10.32 o
 -11  17   1        305.38        326.58        31.92 o
 -10  17   1         32.74         40.80        10.09 o
  -9  17   1        299.64        289.37        23.35 o
  -8  17   1        166.93        162.68        14.50 o
  -7  17   1        158.89        184.62        23.37 o
  -6  17   1         41.17         36.32         7.66 o
  -5  17   1         54.90         56.97         8.18 o
  -4  17   1         85.62         63.58        19.54 o
  -3  17   1         27.40         23.36        16.88 o
  -2  17   1          5.38         -0.07        22.49 o
  -1  17   1         17.85          7.33        20.50 o
   0  17   1         12.13        -11.52        15.21 o
   1  17   1         49.10         57.91        23.35 o
   2  17   1         13.38          3.48        18.22 o
   3  17   1         25.97         29.04        22.75 o
   4  17   1         30.59         25.33        22.85 o
   5  17   1         20.25          0.39        21.42 o
 -22  18   1          1.58          0.99        23.17 o
 -21  18   1         89.18         66.16        30.23 o
 -20  18   1          2.72          0.99        19.33 o
 -19  18   1         56.96         83.01        19.78 o
 -18  18   1        131.96        142.23        22.49 o
 -17  18   1          5.26         23.63        13.93 o
 -16  18   1         73.08         74.39        16.98 o
 -15  18   1         72.70         66.10        16.25 o
 -14  18   1         39.90         40.45        14.13 o
 -13  18   1        197.83        221.50        32.58 o
 -12  18   1        281.15        311.94        23.46 o
 -11  18   1         69.80         79.13        15.17 o
 -10  18   1        485.69        456.65        24.46 o
  -9  18   1        326.25        344.11        36.20 o
  -8  18   1         34.96         16.98         9.64 o
  -7  18   1        239.64        234.13        15.07 o
  -6  18   1         24.06         35.61         7.39 o
  -5  18   1          8.66        -11.21        14.68 o
  -4  18   1         89.59         99.55        25.96 o
  -3  18   1          5.23         14.24        17.17 o
  -2  18   1         58.76         54.46        21.42 o
  -1  18   1        128.83        167.58        30.65 o
   0  18   1         19.49         65.47        24.05 o
   1  18   1          5.76         30.94        22.25 o
   2  18   1          1.16          0.96        18.61 o
   3  18   1         26.49         74.40        30.42 o
   4  18   1        230.14        284.30        48.88 o
 -21  19   1         18.85         10.70        16.33 o
 -20  19   1          0.52          8.49        32.71 o
 -19  19   1          5.74          0.54        14.14 o
 -18  19   1          9.05          6.98        12.64 o
 -17  19   1         91.65         93.52        20.01 o
 -16  19   1         48.88         34.59        15.61 o
 -15  19   1          6.71         17.05        13.60 o
 -14  19   1        118.19        109.26        19.38 o
 -13  19   1          2.84         27.93        12.77 o
 -12  19   1         25.83         14.39        10.63 o
 -11  19   1        110.09        104.33        34.69 o
 -10  19   1          1.30         -1.25         8.09 o
  -9  19   1         85.91         71.88        21.84 o
  -8  19   1        104.97        117.93        12.35 o
  -7  19   1        138.61        149.97        31.61 o
  -6  19   1        143.96        153.22        26.90 o
  -5  19   1         57.62         42.93        20.21 o
  -4  19   1         35.47         16.38        27.32 o
  -3  19   1         49.15         70.67        24.21 o
  -2  19   1          4.47        -16.48        20.50 o
  -1  19   1         21.25         28.82        20.78 o
   0  19   1          4.22          2.76        17.89 o
   1  19   1         72.64         87.02        28.72 o
   2  19   1          1.20        -19.36        19.36 o
 -20  20   1         20.72         24.52        21.12 o
 -19  20   1         56.69         42.07        17.78 o
 -18  20   1         83.96         61.58        23.42 o
 -17  20   1         64.40         80.24        19.03 o
 -16  20   1         27.44         19.52        14.45 o
 -15  20   1         39.79         46.16        22.30 o
 -14  20   1         75.54         79.56        17.25 o
 -13  20   1        122.75        120.81        19.34 o
 -12  20   1         95.70        117.48        18.14 o
 -11  20   1         69.02         75.32        15.19 o
 -10  20   1        166.78        198.22        19.25 o
  -9  20   1         36.32         33.00        15.91 o
  -8  20   1          6.32          3.48        16.58 o
  -7  20   1        110.21        151.14        28.59 o
  -6  20   1         16.49         -5.25        16.99 o
  -5  20   1         22.01         36.95        21.76 o
  -4  20   1        107.97        147.95        30.24 o
  -3  20   1         11.41        -22.42        22.42 o
  -2  20   1         21.19         21.99        28.43 o
  -1  20   1         49.82         27.34        22.45 o
   0  20   1         13.17        -10.71        19.58 o
 -19  21   1          1.47         15.35        15.77 o
 -18  21   1         16.86         15.51        15.84 o
 -17  21   1          5.00          0.42        17.65 o
 -16  21   1         67.32         86.50        20.57 o
 -15  21   1         24.91         35.61        31.47 o
 -14  21   1         60.61         44.89        15.55 o
 -13  21   1         25.69         30.24        13.29 o
 -12  21   1        264.84        327.90        27.48 o
 -11  21   1         11.83          6.33        19.27 o
 -10  21   1         34.68        136.41        40.02 o
  -9  21   1         35.91         30.35        26.51 o
  -8  21   1         30.94         72.23        33.95 o
  -7  21   1         12.12         24.84        19.22 o
  -6  21   1         56.93         92.60        26.87 o
  -5  21   1         14.19         34.94        22.28 o
  -4  21   1        122.36         99.96        29.17 o
  -3  21   1         15.25         15.86        21.03 o
  -2  21   1         12.62         -5.79        53.03 o
 -18  22   1          2.50        -17.10        17.10 o
 -17  22   1         25.21         44.27        26.02 o
 -16  22   1         25.38         22.58        14.87 o
 -15  22   1          4.53          1.54        16.29 o
 -14  22   1         79.51         86.95        23.73 o
 -13  22   1         31.22         17.77        33.51 o
 -12  22   1        104.38        181.38        41.88 o
 -11  22   1         35.40         27.38        28.12 o
 -10  22   1        156.07        125.26        38.78 o
  -9  22   1          4.17          3.96        24.90 o
  -8  22   1         12.03         19.58        31.47 o
  -7  22   1         21.91         13.26        28.99 o
  -6  22   1        103.76        116.58        41.01 o
  -5  22   1         26.86         60.96        35.31 o
  -4  22   1         24.42         23.70        28.19 o
 -16  23   1         15.12         34.89        15.22 o
 -15  23   1         14.79         13.59        13.89 o
 -14  23   1        166.79        177.54        45.10 o
 -13  23   1         24.63         26.14        28.87 o
 -12  23   1          7.87         27.01        30.23 o
 -11  23   1         22.07         44.97        28.74 o
 -10  23   1         78.39         69.50        35.06 o
  -9  23   1          4.03          4.46        27.50 o
  -8  23   1         29.10         -1.86        27.88 o
  -7  23   1          0.28        -16.73        25.03 o
  -1   1   2        221.01        236.23         9.46 o
   0   1   2        326.23        358.69         9.57 o
   1   1   2       1593.03       1622.69        22.87 o
  -3   2   2       1301.57       1289.57        19.73 o
  -2   2   2         93.73        100.88         7.47 o
  -1   2   2         92.67         85.50         5.71 o
   0   2   2        700.36        643.68        16.48 o
   1   2   2        143.89        157.48        10.03 o
   2   2   2         77.73         89.06         5.60 o
  -5   3   2        491.80        547.34        13.02 o
  -4   3   2       2171.83       2260.39        27.89 o
  -3   3   2        442.90        477.74        11.03 o
  -2   3   2        129.91        144.11         8.45 o
  -1   3   2         49.03         40.68         4.65 o
   0   3   2        639.03        644.41        12.86 o
   1   3   2        825.01        886.93        15.65 o
   2   3   2        536.78        516.71        11.23 o
   3   3   2       2350.69       2459.77        35.11 o
  -7   4   2        728.80        703.54        15.91 o
  -6   4   2         66.44         72.94         6.42 o
  -5   4   2        478.32        472.44        10.72 o
  -4   4   2        324.16        355.75         9.21 o
  -3   4   2        359.70        353.38         8.40 o
  -2   4   2        127.05        141.38         6.97 o
  -1   4   2        211.80        175.53        11.00 o
   0   4   2        745.81        766.42        15.81 o
   1   4   2         79.93         86.34         6.18 o
   2   4   2        874.09        958.37        20.52 o
   3   4   2       1627.44       1672.43        26.80 o
   4   4   2        109.54        108.67        11.15 o
  -9   5   2        254.98        253.57        13.24 o
  -8   5   2        441.92        495.04        15.38 o
  -7   5   2        457.62        473.54        21.27 o
  -6   5   2         26.63         25.56         5.63 o
  -5   5   2        413.52        436.51        10.89 o
  -4   5   2         94.49         76.35         4.97 o
  -3   5   2        343.34        391.81        15.18 o
  -2   5   2         70.85         65.78         5.02 o
  -1   5   2        169.02        182.81         7.92 o
   0   5   2        280.08        288.19        12.35 o
   1   5   2         89.06         99.60         7.24 o
   2   5   2         99.00        113.88         8.13 o
   3   5   2        988.72        973.42        19.58 o
   4   5   2        631.07        626.79        19.80 o
   5   5   2        345.11        318.82        16.85 o
 -11   6   2        136.67        153.41        12.58 o
 -10   6   2         55.69         41.21         7.67 o
  -9   6   2        954.24        975.57        25.18 o
  -8   6   2        119.43        125.40        13.21 o
  -7   6   2        137.51        130.59         8.87 o
  -6   6   2       1315.45       1355.44        21.39 o
  -5   6   2        798.97        830.68        17.45 o
  -4   6   2        227.52        233.30         9.56 o
  -3   6   2        511.69        565.02        10.92 o
  -2   6   2        425.47        457.23         8.01 o
  -1   6   2         81.16         88.57         5.28 o
   0   6   2       1279.88       1312.68        21.63 o
   1   6   2        185.89        172.77        13.37 o
   2   6   2       1637.31       1566.82        31.55 o
   3   6   2        264.39        244.88        18.06 o
   4   6   2        549.00        503.88        55.95 o
   5   6   2         15.29         16.24         8.06 o
   6   6   2        375.61        375.28        33.20 o
 -13   7   2          0.06          8.53         8.16 o
 -12   7   2        110.48         95.55        12.87 o
 -11   7   2        296.85        287.82        16.67 o
 -10   7   2        309.95        290.13        16.11 o
  -9   7   2        291.68        291.36        13.74 o
  -8   7   2        291.11        297.30        12.00 o
  -7   7   2        173.64        171.46         9.22 o
  -6   7   2        136.27        132.85         6.95 o
  -5   7   2        184.17        215.67        10.04 o
  -4   7   2        192.28        187.01         7.68 o
  -3   7   2         43.48         56.97         5.69 o
  -2   7   2        224.48        240.51        13.12 o
  -1   7   2        201.19        182.19         5.82 o
   0   7   2        790.80        787.32        25.59 o
   1   7   2         43.64         31.42         6.30 o
   2   7   2        497.24        534.90        29.57 o
   3   7   2        414.13        418.17        23.57 o
   4   7   2        172.26        156.30        25.03 o
   5   7   2       1608.92       1591.95        42.12 o
   6   7   2        906.13        887.78        31.14 o
   7   7   2        292.45        329.88        22.81 o
 -15   8   2        464.64        471.56        37.09 o
 -14   8   2         24.33         18.44        10.28 o
 -13   8   2        106.57        106.93        14.38 o
 -12   8   2         99.56        104.31        11.22 o
 -11   8   2        202.37        222.98        14.75 o
 -10   8   2         76.39         68.68         8.12 o
  -9   8   2        366.42        407.04        20.04 o
  -8   8   2         55.60         64.64         7.14 o
  -7   8   2         37.23         27.40         6.44 o
  -6   8   2        287.10        285.98        21.98 o
  -5   8   2        566.82        548.04        17.96 o
  -4   8   2        226.91        213.16        13.59 o
  -3   8   2        343.54        339.90        14.27 o
  -2   8   2        193.25        215.14        21.32 o
  -1   8   2        409.93        382.16        65.11 o
   0   8   2        333.93        321.21        10.78 o
   1   8   2        754.11        785.95        22.48 o
   2   8   2        534.66        549.26        24.22 o
   3   8   2        220.09        172.57        48.75 o
   4   8   2        324.27        314.67        28.77 o
   5   8   2         84.30         88.71        12.53 o
   6   8   2        212.12        211.77        18.56 o
   7   8   2        489.79        455.21        36.88 o
   8   8   2        112.66         78.74        19.32 o
 -17   9   2        173.61        151.30        24.83 o
 -16   9   2        171.31        177.35        25.10 o
 -15   9   2         43.32         37.64        15.23 o
 -14   9   2         17.07         21.40        10.16 o
 -13   9   2        111.42        142.00        15.44 o
 -12   9   2        288.81        275.02        15.44 o
 -11   9   2          1.74         -2.81         5.02 o
 -10   9   2         50.77         49.56         7.38 o
  -9   9   2         91.72         93.32         8.49 o
  -8   9   2        197.59        181.25        10.27 o
  -7   9   2        247.25        274.25        18.24 o
  -6   9   2        240.57        258.75         9.19 o
  -5   9   2        244.19        269.17        10.54 o
  -4   9   2         26.98         27.42         6.38 o
  -3   9   2         54.26         50.45        14.05 o
  -2   9   2        157.69        140.35        19.05 o
  -1   9   2          0.77          7.41        10.30 o
   0   9   2        118.70         99.18        18.00 o
   1   9   2         72.22         61.51         7.10 o
   2   9   2         43.65         39.77         8.96 o
   3   9   2        346.47        319.17        17.91 o
   4   9   2         89.63        104.28        33.89 o
   5   9   2         95.73         57.13        17.59 o
   6   9   2         76.33         73.42        32.89 o
   7   9   2         19.42          8.12        17.96 o
   8   9   2          4.78          6.39        15.03 o
   9   9   2         22.84          5.91        14.85 o
 -19  10   2         14.80         19.49        17.47 o
 -18  10   2         32.06         40.69        17.41 o
 -17  10   2         64.62         80.70        19.41 o
 -16  10   2          6.48          9.76        13.10 o
 -15  10   2        243.41        232.81        25.52 o
 -14  10   2        258.88        232.37        20.79 o
 -13  10   2        339.02        346.71        17.72 o
 -12  10   2        347.35        379.26        20.27 o
 -11  10   2        261.26        285.16        16.26 o
 -10  10   2         95.08         99.80         9.86 o
  -9  10   2         58.76         72.26        11.89 o
  -8  10   2        193.04        170.23        38.10 o
  -7  10   2        277.91        286.43        12.66 o
  -6  10   2         19.29         19.90         2.23 o
  -5  10   2        310.71        287.78         9.84 o
  -4  10   2        244.97        212.61        23.21 o
  -3  10   2        404.59        402.94        42.00 o
  -2  10   2         77.83         96.41        17.80 o
  -1  10   2        229.91        177.10        22.30 o
   0  10   2         34.86         49.46        13.60 o
   1  10   2          3.31          1.80        10.69 o
   2  10   2        359.17        340.10        16.98 o
   3  10   2        101.53        103.02        14.73 o
   4  10   2         22.34          6.84        35.06 o
   5  10   2         12.83          1.09        13.61 o
   6  10   2        110.73         99.27        43.30 o
   7  10   2          0.53        -11.24        11.24 o
   8  10   2         48.82         39.27        18.68 o
   9  10   2         11.43          7.99        16.91 o
  10  10   2         22.26         -8.25        15.13 o
 -21  11   2         11.94         24.17        18.89 o
 -20  11   2          6.54          1.07        15.69 o
 -19  11   2         58.29         60.51        21.09 o
 -18  11   2         40.41         49.43        18.50 o
 -17  11   2         91.09         73.96        15.11 o
 -16  11   2         52.16         41.61        12.94 o
 -15  11   2        131.94        105.59        15.11 o
 -14  11   2        217.60        186.04        18.04 o
 -13  11   2         37.00         47.15         9.69 o
 -12  11   2        637.67        652.73        34.09 o
 -11  11   2         83.82         89.70        10.25 o
 -10  11   2         12.62         21.58         6.22 o
  -9  11   2        227.58        217.85        14.72 o
  -8  11   2        679.46        637.44        32.46 o
  -7  11   2         73.13         71.86         4.52 o
  -6  11   2        354.17        344.24        16.88 o
  -5  11   2         21.86         22.43        16.73 o
  -4  11   2         37.41         40.44        13.81 o
  -3  11   2         27.80         14.38        12.93 o
  -2  11   2         21.91          7.59        12.95 o
  -1  11   2        117.82        128.79        21.85 o
   0  11   2         85.37         80.19        18.17 o
   1  11   2        182.41        133.76        20.87 o
   2  11   2         50.56         52.91         8.62 o
   3  11   2         48.29         48.18        12.97 o
   4  11   2        196.83        187.77        27.33 o
   5  11   2        129.63        151.20        26.59 o
   6  11   2         20.98         33.35        16.86 o
   7  11   2         31.95         75.89        26.89 o
   8  11   2         35.75         69.16        29.05 o
   9  11   2         30.69         64.80        30.79 o
  10  11   2          0.81        -12.30        15.58 o
  11  11   2         18.82         26.42        20.18 o
 -22  12   2          8.59         -0.12        26.89 o
 -21  12   2        106.99        114.85        39.03 o
 -20  12   2         98.38        130.54        26.32 o
 -19  12   2          1.40         -7.56        13.96 o
 -18  12   2          4.22         12.82        14.94 o
 -17  12   2         25.00         16.65        11.32 o
 -16  12   2          5.54          1.40         9.81 o
 -15  12   2          8.51         19.58        10.17 o
 -14  12   2         37.27         38.51        11.02 o
 -13  12   2        378.18        361.40        22.81 o
 -12  12   2        798.33        770.47        24.22 o
 -11  12   2         34.48         28.11         7.35 o
 -10  12   2        181.91        189.22        14.64 o
  -9  12   2        424.43        390.31        22.84 o
  -8  12   2         26.25         30.99         3.98 o
  -7  12   2         66.41         61.56         7.33 o
  -6  12   2        119.98        108.64        18.80 o
  -5  12   2          5.77          2.84        10.33 o
  -4  12   2        465.82        442.30        35.04 o
  -3  12   2         90.04         76.95        17.29 o
  -2  12   2         74.22         88.29        22.24 o
  -1  12   2        160.77        193.58        52.47 o
   0  12   2         37.23         38.06        16.07 o
   1  12   2        240.55        250.16        29.74 o
   2  12   2         89.46         53.09        17.43 o
   3  12   2         80.44         36.06        20.69 o
   4  12   2         77.40         68.18        36.36 o
   5  12   2         56.07         42.42        19.44 o
   6  12   2         15.12          8.02        17.15 o
   7  12   2         19.56          3.88        17.18 o
   8  12   2         24.38          7.20        17.59 o
   9  12   2         83.80         65.99        29.92 o
  10  12   2         60.84         78.54        46.21 o
 -22  13   2         45.54         53.27        32.96 o
 -21  13   2         88.67         59.10        31.10 o
 -20  13   2         83.92         33.58        27.13 o
 -19  13   2          9.47         -7.93        20.69 o
 -18  13   2         20.18         42.50        24.41 o
 -17  13   2         42.06         23.53        14.80 o
 -16  13   2         10.95         19.39        10.96 o
 -15  13   2         29.02         34.84        11.18 o
 -14  13   2         86.94         90.83        13.58 o
 -13  13   2        177.87        159.67        17.99 o
 -12  13   2        200.37        241.79        18.74 o
 -11  13   2        153.49        160.16        12.06 o
 -10  13   2        454.55        459.89        26.02 o
  -9  13   2        810.98        754.66        21.80 o
  -8  13   2        108.66        129.83        16.17 o
  -7  13   2         21.20         24.95         4.03 o
  -6  13   2         49.43         35.34        16.07 o
  -5  13   2        226.04        259.38        39.27 o
  -4  13   2          5.76         16.14        14.32 o
  -3  13   2        299.94        278.10        68.14 o
  -2  13   2        122.95        128.76        23.60 o
  -1  13   2        310.15        351.43        34.92 o
   0  13   2        105.16         90.33        20.76 o
   1  13   2         71.08         67.49        18.81 o
   2  13   2         24.65         37.51        18.57 o
   3  13   2        103.85         98.01        23.06 o
   4  13   2        130.90        136.49        27.43 o
   5  13   2         86.27         60.98        21.79 o
   6  13   2         20.85         37.52        19.64 o
   7  13   2         25.42          4.96        18.13 o
   8  13   2         42.46         77.36        25.03 o
   9  13   2         23.95         38.30        30.97 o
 -22  14   2         31.39         63.68        32.96 o
 -21  14   2          5.36        -18.34        18.34 o
 -20  14   2         42.32         66.53        31.22 o
 -19  14   2         34.71         58.97        27.26 o
 -18  14   2         22.94         10.90        19.58 o
 -17  14   2         17.72         -4.83        16.73 o
 -16  14   2         90.43         53.61        16.54 o
 -15  14   2         25.17         40.49        15.07 o
 -14  14   2         29.48         10.54        14.00 o
 -13  14   2        308.12        300.18        42.87 o
 -12  14   2        471.80        475.23        79.11 o
 -11  14   2         90.57         97.00        19.70 o
 -10  14   2        212.70        215.04        17.53 o
  -9  14   2        137.28        144.88        10.59 o
  -8  14   2        184.22        182.18        12.66 o
  -7  14   2        256.66        213.97        26.69 o
  -6  14   2        764.12        739.93       127.74 o
  -5  14   2        401.33        407.69        36.22 o
  -4  14   2         40.63         22.01        13.94 o
  -3  14   2        201.25        196.73        27.81 o
  -2  14   2         65.70         52.30        18.16 o
  -1  14   2         57.24         28.46        17.75 o
   0  14   2         28.75         19.50        16.58 o
   1  14   2         19.14         10.96        15.04 o
   2  14   2        215.45        279.70        35.05 o
   3  14   2         22.80         13.64        17.30 o
   4  14   2         52.09         76.11        29.30 o
   5  14   2          3.66          3.74        17.55 o
   6  14   2         44.89         61.37        24.10 o
   7  14   2          0.18        -15.16        15.16 o
   8  14   2          5.68          3.80        35.25 o
 -22  15   2          0.36         31.72        27.88 o
 -21  15   2        116.76         99.24        34.07 o
 -20  15   2          6.69          0.74        20.81 o
 -19  15   2          6.45         20.81        19.95 o
 -18  15   2         11.83         33.58        22.80 o
 -17  15   2          6.87          0.99        18.58 o
 -16  15   2        106.82         87.59        25.40 o
 -15  15   2        156.26        110.17        21.87 o
 -14  15   2         55.79         64.28        16.52 o
 -13  15   2        231.17        227.32        23.04 o
 -12  15   2         75.45         73.00        16.04 o
 -11  15   2        220.03        206.94        17.83 o
 -10  15   2        105.80        106.03        10.44 o
  -9  15   2         12.00          9.70         5.14 o
  -8  15   2        159.41        155.00         6.30 o
  -7  15   2        112.03         93.05        20.10 o
  -6  15   2         38.22         11.96        15.79 o
  -5  15   2         99.82        129.39        36.43 o
  -4  15   2         15.62         -6.42        27.44 o
  -3  15   2         58.89         26.72        19.45 o
  -2  15   2         12.64          9.76        20.38 o
  -1  15   2         79.90         87.15        20.43 o
   0  15   2         17.58         17.66        17.15 o
   1  15   2         49.32         21.03        18.64 o
   2  15   2          4.33         -4.75        16.69 o
   3  15   2         33.18          2.17        29.42 o
   4  15   2          4.69         33.84        19.02 o
   5  15   2         46.06         14.62        20.51 o
   6  15   2         84.80        129.22        30.35 o
   7  15   2         29.97          6.37        19.82 o
 -22  16   2         40.89         -4.34        22.80 o
 -21  16   2         43.23         43.49        27.13 o
 -20  16   2         63.65         76.57        32.21 o
 -19  16   2          6.34        -10.65        16.85 o
 -18  16   2         62.62         50.05        24.53 o
 -17  16   2          1.76         -6.69        16.73 o
 -16  16   2          9.95         20.94        18.09 o
 -15  16   2        141.96        135.73        21.49 o
 -14  16   2         13.57         21.98        10.89 o
 -13  16   2        190.87        156.01        19.87 o
 -12  16   2         12.06          6.39         9.07 o
 -11  16   2        174.45        167.04        17.38 o
 -10  16   2        345.80        358.13        19.61 o
  -9  16   2          2.78          4.35         4.28 o
  -8  16   2        341.54        395.46        36.73 o
  -7  16   2         50.14         54.05        19.64 o
  -6  16   2          5.28          5.26        15.39 o
  -5  16   2        125.05        134.01        25.15 o
  -4  16   2        283.93        209.13        31.22 o
  -3  16   2          2.54        -13.63        14.61 o
  -2  16   2        557.55        563.80        47.84 o
  -1  16   2         46.55         30.30        20.03 o
   0  16   2         32.04         35.90        32.58 o
   1  16   2          4.02          1.36        16.76 o
   2  16   2         40.06         21.19        20.80 o
   3  16   2          0.83         32.23        20.92 o
   4  16   2         87.46        127.42        28.73 o
   5  16   2         72.00         77.68        27.31 o
   6  16   2          4.43         -7.68        17.37 o
 -21  17   2          1.91          7.68        23.91 o
 -20  17   2         25.77         27.26        23.66 o
 -19  17   2         30.43         66.16        25.89 o
 -18  17   2         36.93         45.47        22.67 o
 -17  17   2        209.70        220.90        35.43 o
 -16  17   2        116.38        132.94        27.01 o
 -15  17   2        110.11        108.16        24.04 o
 -14  17   2          1.01         15.74        12.12 o
 -13  17   2        111.17         98.46        15.48 o
 -12  17   2         21.10         14.06         9.15 o
 -11  17   2         14.92          8.41         8.55 o
 -10  17   2         82.74         78.07        10.27 o
  -9  17   2        309.83        280.85        32.99 o
  -8  17   2         43.45         34.32        23.23 o
  -7  17   2        129.94        124.96        25.25 o
  -6  17   2        212.20        168.39        27.89 o
  -5  17   2         11.68         19.83        17.54 o
  -4  17   2         95.84        112.54        26.17 o
  -3  17   2         51.23         58.75        21.22 o
  -2  17   2         78.54         34.84        16.83 o
  -1  17   2          1.34        -10.67        10.67 o
   0  17   2          4.73         36.78        20.91 o
   1  17   2         74.87         54.45        47.14 o
   2  17   2          1.72        -17.53        17.53 o
   3  17   2         27.32         23.91        20.89 o
   4  17   2          3.35         10.70        21.88 o
 -21  18   2        120.93        106.18        36.92 o
 -20  18   2          9.56        -14.12        16.73 o
 -19  18   2         64.91         31.84        23.04 o
 -18  18   2        117.56        114.11        29.12 o
 -17  18   2        122.54        130.46        29.12 o
 -16  18   2         89.52        121.66        26.33 o
 -15  18   2         56.84         42.39        16.16 o
 -14  18   2         71.45        107.76        19.70 o
 -13  18   2         76.54         76.89        37.86 o
 -12  18   2         21.53         26.36        13.72 o
 -11  18   2        150.81        133.00        13.45 o
 -10  18   2         10.41        -14.64        17.47 o
  -9  18   2          0.82         -4.39        14.58 o
  -8  18   2        111.81         95.99        24.53 o
  -7  18   2        192.66        122.55        26.85 o
  -6  18   2          6.02         -9.92        19.70 o
  -5  18   2        131.52        101.10        25.97 o
  -4  18   2         11.32          2.51        17.60 o
  -3  18   2         70.28         99.59        25.85 o
  -2  18   2          4.32          1.55        19.06 o
  -1  18   2         46.01         35.86        40.70 o
   0  18   2         24.75         24.00        26.82 o
   1  18   2         58.04         54.95        39.40 o
   2  18   2          6.90          2.93        22.17 o
   3  18   2         16.25         18.05        27.38 o
 -20  19   2         33.42         49.93        27.13 o
 -19  19   2         72.42         17.96        20.57 o
 -18  19   2         47.31         52.01        18.36 o
 -17  19   2          0.35         -5.57        14.00 o
 -16  19   2         30.66         41.36        16.04 o
 -15  19   2        168.89        183.95        23.46 o
 -14  19   2         10.96        -12.85        16.97 o
 -13  19   2         21.71         31.73        17.04 o
 -12  19   2         15.71         30.59         9.73 o
 -11  19   2         96.84        123.09        25.13 o
 -10  19   2         19.97         15.65        18.27 o
  -9  19   2         26.25         50.83        21.11 o
  -8  19   2         64.06         40.89        20.90 o
  -7  19   2          5.50        -25.83        25.83 o
  -6  19   2         21.30         -2.82        17.62 o
  -5  19   2        182.04        159.63        30.83 o
  -4  19   2         48.14          1.65        19.51 o
  -3  19   2         12.46         20.29        21.37 o
  -2  19   2         11.40         30.18        23.02 o
  -1  19   2         26.73        -13.52        25.52 o
   0  19   2         56.77         73.57        28.11 o
   1  19   2         29.36         19.41        25.27 o
 -19  20   2         32.02         43.28        30.97 o
 -18  20   2         18.47          5.69        13.29 o
 -17  20   2         16.15          3.12        17.35 o
 -16  20   2         99.01        101.64        20.19 o
 -15  20   2         39.00         48.72        16.29 o
 -14  20   2         30.56         52.43        14.82 o
 -13  20   2         45.62         39.89        25.77 o
 -12  20   2         81.62         46.21        29.24 o
 -11  20   2         12.45         19.82        26.89 o
 -10  20   2         21.52          0.47        17.78 o
  -9  20   2         43.17         56.42        22.17 o
  -8  20   2          2.43        -20.19        20.19 o
  -7  20   2         37.82          1.16        20.37 o
  -6  20   2          5.55         22.08        19.82 o
  -5  20   2         61.39         43.26        23.28 o
  -4  20   2         22.25         24.88        46.34 o
  -3  20   2         10.23         -5.11        20.44 o
  -2  20   2         70.90        113.32        34.50 o
  -1  20   2         17.68         -4.84        21.07 o
 -18  21   2          7.20          9.74        15.86 o
 -17  21   2         20.33          1.13        14.78 o
 -16  21   2         46.13         66.08        21.74 o
 -15  21   2          7.11         -4.96        27.13 o
 -14  21   2         53.63         26.76        29.36 o
 -13  21   2         17.19         -7.81        23.29 o
 -12  21   2          1.48         15.73        25.65 o
 -11  21   2          1.27          3.35        25.27 o
 -10  21   2         13.47         11.27        27.26 o
  -9  21   2         99.23        102.41        27.24 o
  -8  21   2          5.73         31.05        25.96 o
  -7  21   2         48.18         33.87        25.65 o
  -6  21   2          4.73         21.96        21.19 o
  -5  21   2         16.75         15.34        22.78 o
  -4  21   2          1.18        -12.84        20.54 o
  -3  21   2         13.71         16.28        24.31 o
 -16  22   2          2.97         10.90        27.26 o
 -15  22   2         43.20         35.56        31.84 o
 -14  22   2         29.08         26.14        32.71 o
 -13  22   2         37.23         49.81        35.19 o
 -12  22   2         56.85          6.81        28.00 o
 -11  22   2          0.64        -15.73        24.28 o
 -10  22   2          0.97        -22.67        22.67 o
  -9  22   2          7.48         -7.19        26.76 o
  -8  22   2         28.76          7.93        30.85 o
  -7  22   2          5.61        -21.10        21.10 o
  -6  22   2          9.85        -10.56        22.65 o
   0   0   3        477.15        536.59        36.30 o
  -1   1   3         19.98         13.11         6.27 o
   0   1   3        306.58        353.74        16.26 o
   1   1   3        191.89        215.74        13.65 o
  -3   2   3         54.19         51.18         7.89 o
  -2   2   3         51.64         75.92        14.70 o
  -1   2   3        921.67        918.09        35.42 o
   0   2   3        536.18        603.17        20.78 o
   1   2   3        387.23        424.29        17.33 o
   2   2   3        312.57        354.87        18.30 o
  -5   3   3        738.09        784.56        22.33 o
  -4   3   3        204.02        244.22        16.25 o
  -3   3   3        176.63        197.88        18.34 o
  -2   3   3        184.67        228.96        12.39 o
  -1   3   3        325.82        324.28        18.33 o
   0   3   3         92.07         81.86         9.26 o
   1   3   3        257.22        258.09        17.07 o
   2   3   3         43.18         31.41         7.20 o
   3   3   3        102.67        107.54        15.68 o
  -7   4   3          6.70          4.49         5.69 o
  -6   4   3        195.11        221.74        13.90 o
  -5   4   3         19.86         30.81         6.84 o
  -4   4   3         69.38         85.75         9.09 o
  -3   4   3         77.75         82.35         9.07 o
  -2   4   3         14.74          9.77         5.76 o
  -1   4   3        125.85        133.13         9.77 o
   0   4   3        256.96        271.63        18.82 o
   1   4   3        129.60        160.07        33.41 o
   2   4   3         53.39         41.88         7.77 o
   3   4   3         68.66         80.85         9.71 o
   4   4   3        185.95        237.36        15.23 o
  -9   5   3         62.12         68.59         9.69 o
  -8   5   3          6.07          6.65         6.32 o
  -7   5   3         79.01         89.98         9.85 o
  -6   5   3        381.63        435.51        22.34 o
  -5   5   3        152.34        170.95        15.60 o
  -4   5   3        340.52        346.31        13.50 o
  -3   5   3         39.86         30.92         6.91 o
  -2   5   3        115.59        134.61        11.91 o
  -1   5   3         34.33         29.01         7.41 o
   0   5   3        354.33        375.56        21.23 o
   1   5   3        213.71        221.15        15.81 o
   2   5   3         22.13         36.63        10.61 o
   3   5   3         63.59         89.46        11.54 o
   4   5   3         43.84         48.44         9.84 o
   5   5   3         19.93         34.32        10.86 o
 -11   6   3        317.82        305.75        34.64 o
 -10   6   3        231.95        233.68        15.68 o
  -9   6   3         35.25         15.19         7.11 o
  -8   6   3         52.15         56.43         8.70 o
  -7   6   3        156.69        155.18        11.93 o
  -6   6   3        207.31        209.08        16.32 o
  -5   6   3        293.67        339.59        14.17 o
  -4   6   3        117.72        115.93         8.52 o
  -3   6   3        198.07        171.71        13.20 o
  -2   6   3        394.63        378.43        16.48 o
  -1   6   3        101.40         96.02        10.25 o
   0   6   3        184.58        194.48        12.63 o
   1   6   3        258.78        272.97        25.92 o
   2   6   3         22.06         26.01        13.57 o
   3   6   3         88.58         84.54        16.77 o
   4   6   3          6.16          0.32         7.24 o
   5   6   3        469.92        440.94        23.82 o
   6   6   3       1249.57       1217.71        57.66 o
 -13   7   3         35.18         10.94        12.15 o
 -12   7   3         15.88          8.69         9.00 o
 -11   7   3        164.88        165.52        14.24 o
 -10   7   3         23.27         15.45         6.83 o
  -9   7   3        177.17        176.83        13.52 o
  -8   7   3         32.01         21.99         8.83 o
  -7   7   3        200.36        211.61        12.43 o
  -6   7   3        170.69        188.75        18.78 o
  -5   7   3        137.18        140.85        18.31 o
  -4   7   3        162.69        183.99        17.16 o
  -3   7   3         79.67         78.79         8.09 o
  -2   7   3         83.61         76.73         7.46 o
  -1   7   3          2.14          3.47         2.85 o
   0   7   3         38.52         29.73         5.10 o
   1   7   3         54.43         52.59         9.68 o
   2   7   3         63.44         32.08        14.28 o
   3   7   3          9.73         10.12        12.51 o
   4   7   3        449.97        409.25       100.54 o
   5   7   3         74.63         88.85        12.95 o
   6   7   3         43.11         41.27        15.81 o
   7   7   3         94.22        116.08        22.16 o
 -15   8   3        130.19        117.35        22.68 o
 -14   8   3         37.51         40.99        16.17 o
 -13   8   3        548.41        533.69        37.83 o
 -12   8   3        138.72        141.48        14.05 o
 -11   8   3        154.85        155.09        13.48 o
 -10   8   3        255.68        233.79        14.33 o
  -9   8   3        281.26        254.39        14.23 o
  -8   8   3         79.10         95.25        11.73 o
  -7   8   3        150.00        132.11         9.88 o
  -6   8   3         95.40        104.83        10.98 o
  -5   8   3         31.29         43.36        10.69 o
  -4   8   3        328.25        328.74        10.63 o
  -3   8   3        127.52        127.45         6.69 o
  -2   8   3        558.35        565.05        16.16 o
  -1   8   3         55.58         53.95        10.91 o
   0   8   3        126.59        108.96        12.10 o
   1   8   3        518.71        503.14        20.78 o
   2   8   3         66.22         62.99         5.55 o
   3   8   3        137.10        120.54        13.84 o
   4   8   3        743.53        775.49        42.14 o
   5   8   3         10.72         16.93        14.01 o
   6   8   3         53.28         62.05        17.89 o
   7   8   3        400.68        405.74        37.18 o
   8   8   3        131.76        106.12        29.80 o
 -17   9   3         31.82         18.63        18.63 o
 -16   9   3         13.91         26.84        39.96 o
 -15   9   3        104.33         84.82        23.66 o
 -14   9   3         99.64        102.47        19.49 o
 -13   9   3        165.61        169.21        22.10 o
 -12   9   3        330.85        304.99        19.78 o
 -11   9   3         77.42         85.19         9.90 o
 -10   9   3         59.91         46.31         8.13 o
  -9   9   3        693.08        695.10        21.84 o
  -8   9   3         92.27         94.48         9.60 o
  -7   9   3        168.19        165.33        16.87 o
  -6   9   3        290.44        270.78        20.70 o
  -5   9   3         66.06         65.12         4.80 o
  -4   9   3         13.83         20.91         8.43 o
  -3   9   3        794.32        776.27        22.00 o
  -2   9   3        526.10        539.72        18.59 o
  -1   9   3        193.56        181.93         9.92 o
   0   9   3        616.41        601.16        15.11 o
   1   9   3        948.07        978.49        35.25 o
   2   9   3        598.26        568.74        37.07 o
   3   9   3        125.60        128.03        13.19 o
   4   9   3        108.02        109.17        23.48 o
   5   9   3        198.54        192.16        26.60 o
   6   9   3         71.90         56.32        53.58 o
   7   9   3         61.88         41.82        18.08 o
   8   9   3         15.17         20.98        17.23 o
   9   9   3         23.43         41.32        19.37 o
 -19  10   3          5.79        -17.35        17.35 o
 -18  10   3         33.08         12.72        15.97 o
 -17  10   3        114.84        121.38        23.90 o
 -16  10   3         86.00         44.97        23.73 o
 -15  10   3          8.80         -1.29        11.36 o
 -14  10   3         10.66          6.66        10.43 o
 -13  10   3        326.94        315.09        23.99 o
 -12  10   3         15.34         11.86         9.74 o
 -11  10   3        217.65        197.86        17.81 o
 -10  10   3         52.23         44.55         8.63 o
  -9  10   3        135.25        135.29        11.13 o
  -8  10   3         26.45         31.45        11.96 o
  -7  10   3         25.56          7.79        11.97 o
  -6  10   3        200.82        205.24         6.84 o
  -5  10   3         25.70         32.40         8.19 o
  -4  10   3        809.60        777.12        24.06 o
  -3  10   3        553.19        565.88        85.49 o
  -2  10   3         75.93         83.19        19.66 o
  -1  10   3        376.65        415.71        69.01 o
   0  10   3          7.78         13.41        19.08 o
   1  10   3        212.30        212.03        24.31 o
   2  10   3        186.89        179.31        12.94 o
   3  10   3        188.05        206.45        15.57 o
   4  10   3        570.37        511.51        42.57 o
   5  10   3        284.26        300.90        34.27 o
   6  10   3        103.04         95.28        22.87 o
   7  10   3         53.91         76.79        22.20 o
   8  10   3         16.04          8.88        17.09 o
   9  10   3         30.69          0.27        24.66 o
  10  10   3         42.62         79.54        35.93 o
 -21  11   3         14.13        -11.89        27.13 o
 -20  11   3         40.72         89.45        34.81 o
 -19  11   3          0.01        -19.45        19.45 o
 -18  11   3         57.23         72.60        30.35 o
 -17  11   3         30.23         -0.51        15.08 o
 -16  11   3         40.27         40.04        17.23 o
 -15  11   3        125.77         98.22        16.50 o
 -14  11   3         79.29         46.16        23.44 o
 -13  11   3         88.18         94.68        14.54 o
 -12  11   3         22.08          3.07        28.14 o
 -11  11   3         51.23         49.32        11.15 o
 -10  11   3         44.86         32.94         7.18 o
  -9  11   3         99.47         72.32        24.72 o
  -8  11   3         44.79         41.41         7.34 o
  -7  11   3         50.93         56.16         4.40 o
  -6  11   3        270.57        255.80        11.19 o
  -5  11   3         72.07         65.77        18.96 o
  -4  11   3        298.25        276.17        29.96 o
  -3  11   3         16.70         -7.13        18.83 o
  -2  11   3         12.05          7.09        17.41 o
  -1  11   3         86.62         86.60        19.43 o
   0  11   3        157.94        125.98        22.68 o
   1  11   3         48.70         40.41        16.17 o
   2  11   3         78.16         57.07        19.58 o
   3  11   3        108.13         89.50        21.46 o
   4  11   3         29.96         -8.14        25.21 o
   5  11   3         11.95          3.24        16.02 o
   6  11   3         14.17          8.53        16.71 o
   7  11   3         72.20         39.06        21.00 o
   8  11   3          7.88          4.23        23.79 o
   9  11   3         58.62        101.00        27.24 o
  10  11   3         12.48        -24.04        24.04 o
 -21  12   3          6.61         38.53        30.11 o
 -20  12   3         48.11          1.86        25.77 o
 -19  12   3         40.09         34.32        27.38 o
 -18  12   3          7.11         25.89        23.04 o
 -17  12   3         40.05         38.42        21.56 o
 -16  12   3        115.87        113.35        22.21 o
 -15  12   3         31.13         -2.37        12.21 o
 -14  12   3         54.69         60.77        17.30 o
 -13  12   3        142.31        159.80        26.64 o
 -12  12   3         94.71         92.14        18.30 o
 -11  12   3         43.87         52.97        14.20 o
 -10  12   3        306.15        287.74        24.52 o
  -9  12   3        153.22        136.01        16.72 o
  -8  12   3         57.28         68.85         5.05 o
  -7  12   3        307.78        308.41        12.39 o
  -6  12   3        275.85        243.99        28.87 o
  -5  12   3         30.03         38.09        22.55 o
  -4  12   3        298.60        302.67        32.13 o
  -3  12   3        147.49        194.15        38.78 o
  -2  12   3        238.90        206.05        28.73 o
  -1  12   3        115.72        105.86        32.15 o
   0  12   3          1.97        -11.94        11.94 o
   1  12   3         27.19         15.09        16.12 o
   2  12   3         46.44         56.65        35.06 o
   3  12   3         73.94         48.98        18.90 o
   4  12   3        330.57        338.31        38.38 o
   5  12   3         54.03         56.53        21.95 o
   6  12   3         20.22         31.07        28.74 o
   7  12   3          2.79         16.04        17.98 o
   8  12   3          1.99         -9.15        22.80 o
   9  12   3         29.34        -17.59        27.26 o
 -21  13   3          2.95         -2.85        27.88 o
 -20  13   3         68.18        106.05        36.80 o
 -19  13   3         26.88         52.16        28.74 o
 -18  13   3          4.32         15.73        20.19 o
 -17  13   3         64.82         47.99        19.75 o
 -16  13   3         13.82          2.70        14.14 o
 -15  13   3          6.72          6.68        13.38 o
 -14  13   3         43.88         37.65        15.41 o
 -13  13   3         59.22         53.69        15.73 o
 -12  13   3         24.46         25.26        12.38 o
 -11  13   3         96.95         86.95        15.63 o
 -10  13   3        407.82        408.10        25.80 o
  -9  13   3         97.73         81.74         9.78 o
  -8  13   3         17.53         13.28         6.54 o
  -7  13   3        172.50        148.36        25.67 o
  -6  13   3        181.00        149.55        25.22 o
  -5  13   3         24.49         35.68        18.41 o
  -4  13   3         26.55         28.98        22.05 o
  -3  13   3        202.33        191.79        27.33 o
  -2  13   3          0.92         -1.39        14.87 o
  -1  13   3         18.38         21.48        18.46 o
   0  13   3         43.56         36.67        18.84 o
   1  13   3          8.36         16.67        16.86 o
   2  13   3        115.98         58.37        20.98 o
   3  13   3          1.65         -6.24        16.44 o
   4  13   3         23.06         17.45        18.77 o
   5  13   3         21.28          7.30        22.30 o
   6  13   3         16.05         -6.88        19.02 o
   7  13   3         67.57         60.10        37.73 o
   8  13   3         66.84         66.12        27.74 o
 -21  14   3         24.38         32.21        28.62 o
 -20  14   3         77.61         65.29        33.20 o
 -19  14   3         15.48        -12.02        19.20 o
 -18  14   3         34.42         35.93        26.51 o
 -17  14   3          7.79         -2.48        17.10 o
 -16  14   3          9.79        -13.26        13.26 o
 -15  14   3          7.05          9.64        35.00 o
 -14  14   3         22.07         34.73        14.03 o
 -13  14   3         15.42          3.08        20.13 o
 -12  14   3         66.19         61.30        15.32 o
 -11  14   3         90.69         73.10        14.34 o
 -10  14   3          9.32          6.47         8.49 o
  -9  14   3        105.44        110.12        15.98 o
  -8  14   3        137.26         74.72        21.54 o
  -7  14   3          4.62          2.57        16.08 o
  -6  14   3         14.43         16.62        26.82 o
  -5  14   3        179.42        182.46        28.35 o
  -4  14   3         71.45         44.72        21.81 o
  -3  14   3          4.76          4.62        16.84 o
  -2  14   3          8.36         19.04        17.41 o
  -1  14   3         22.45         26.89        19.40 o
   0  14   3          8.85         16.22        18.57 o
   1  14   3          9.23         20.50        18.22 o
   2  14   3          5.62         -2.85        16.65 o
   3  14   3         12.09         -2.19        17.78 o
   4  14   3        151.06        217.02        35.07 o
   5  14   3          4.04         23.33        27.07 o
   6  14   3          6.94          9.40        18.57 o
   7  14   3         17.37          4.03        21.63 o
 -20  15   3         65.87         80.90        34.19 o
 -19  15   3        131.34        148.55        39.89 o
 -18  15   3         19.66         28.62        25.77 o
 -17  15   3        112.04         94.16        29.98 o
 -16  15   3         10.83          5.36        15.24 o
 -15  15   3          5.25         -4.03        12.92 o
 -14  15   3         86.83         63.82        16.56 o
 -13  15   3         41.67         36.34        13.88 o
 -12  15   3         68.33         44.75        13.09 o
 -11  15   3        249.52        266.35        22.49 o
 -10  15   3         49.05         42.49         9.40 o
  -9  15   3         20.38         11.76        15.74 o
  -8  15   3        352.64        382.73        45.59 o
  -7  15   3         17.11         43.15        17.84 o
  -6  15   3        226.82        226.35        40.64 o
  -5  15   3        168.70        202.74        35.93 o
  -4  15   3         55.25         50.00        25.58 o
  -3  15   3        139.90        139.01        27.95 o
  -2  15   3         80.20         96.07        26.32 o
  -1  15   3          3.60        -16.86        16.86 o
   0  15   3         38.82          0.46        17.69 o
   1  15   3         28.34         10.93        17.16 o
   2  15   3         40.69          5.85        19.58 o
   3  15   3         14.83         60.24        24.78 o
   4  15   3         24.34         13.22        26.76 o
   5  15   3         74.40         92.59        29.22 o
 -20  16   3          6.89         -4.21        20.44 o
 -19  16   3         44.22         48.07        25.89 o
 -18  16   3         51.84         24.90        23.91 o
 -17  16   3          9.35         36.80        21.31 o
 -16  16   3          7.34         -9.91        15.36 o
 -15  16   3         16.89          9.53        13.41 o
 -14  16   3        134.26        100.24        23.04 o
 -13  16   3        109.17        106.39        17.82 o
 -12  16   3        136.43        134.71        17.67 o
 -11  16   3        217.48        178.57        15.82 o
 -10  16   3        170.81        200.91        10.65 o
  -9  16   3         99.56         81.22        33.45 o
  -8  16   3        155.37        176.44        29.81 o
  -7  16   3         16.86         22.63        22.98 o
  -6  16   3         91.93         74.05        23.14 o
  -5  16   3          1.66         -5.00        24.90 o
  -4  16   3         82.12         87.48        24.92 o
  -3  16   3         30.20        -15.27        16.88 o
  -2  16   3         87.28         90.70        26.17 o
  -1  16   3         11.02        -13.29        27.88 o
   0  16   3         41.05         22.31        21.73 o
   1  16   3         19.62         17.17        33.95 o
   2  16   3          7.60        -13.84        44.66 o
   3  16   3         58.61         11.76        27.81 o
   4  16   3          6.61         16.12        26.20 o
 -20  17   3         24.23         -0.74        21.56 o
 -19  17   3        127.99        112.50        32.09 o
 -18  17   3         44.01         15.49        22.55 o
 -17  17   3         24.94         38.41        21.31 o
 -16  17   3         29.32         47.08        21.43 o
 -15  17   3          9.17         -1.12        14.62 o
 -14  17   3         32.83         39.43        14.05 o
 -13  17   3         80.11         68.34        23.82 o
 -12  17   3         28.73          8.76        20.35 o
 -11  17   3        126.89         79.96        23.52 o
 -10  17   3         66.36         52.51        21.85 o
  -9  17   3         57.90         60.13        22.60 o
  -8  17   3        135.67        178.75        63.00 o
  -7  17   3         19.08         20.80        18.64 o
  -6  17   3         28.93         10.78        18.72 o
  -5  17   3          4.73         15.89        17.65 o
  -4  17   3         61.85         72.33        26.20 o
  -3  17   3         10.92         -2.91        18.00 o
  -2  17   3         33.99         19.75        21.11 o
  -1  17   3         29.30         -1.75        16.82 o
   0  17   3          0.10         28.48        26.39 o
   1  17   3         84.11        105.87        29.92 o
   2  17   3         38.79         30.23        33.45 o
   3  17   3         92.20         77.36        29.65 o
 -19  18   3          0.52         -5.45        19.45 o
 -18  18   3         14.55         -5.45        18.21 o
 -17  18   3         22.94         22.30        20.57 o
 -16  18   3         17.41         40.89        19.70 o
 -15  18   3         92.70         82.89        21.68 o
 -14  18   3         48.37         50.33        14.90 o
 -13  18   3        160.75        137.43        16.17 o
 -12  18   3          9.07        -15.30        16.32 o
 -11  18   3         43.38         79.44        34.38 o
 -10  18   3        248.59        281.97        37.40 o
  -9  18   3          9.91         20.03        20.42 o
  -8  18   3         90.77         96.58        26.90 o
  -7  18   3         38.08         29.08        19.46 o
  -6  18   3          3.35        -13.24        20.94 o
  -5  18   3         68.22         80.02        24.86 o
  -4  18   3         42.35         28.64        22.70 o
  -3  18   3         35.50         60.57        40.20 o
  -2  18   3         76.97         63.48        39.15 o
  -1  18   3         31.54         27.43        28.00 o
   0  18   3         22.45         62.53        27.06 o
   1  18   3         28.64         39.62        25.31 o
 -18  19   3         21.02         21.81        20.81 o
 -17  19   3          1.11         29.24        18.58 o
 -16  19   3         18.16         26.73        14.63 o
 -15  19   3         15.17         14.47        15.18 o
 -14  19   3          8.02         80.78        35.43 o
 -13  19   3         64.26        105.43        37.29 o
 -12  19   3        218.62        202.68        33.20 o
 -11  19   3         74.30         73.75        24.98 o
 -10  19   3          6.72        -17.13        17.13 o
  -9  19   3         17.56         13.09        18.68 o
  -8  19   3         26.58         34.24        22.72 o
  -7  19   3         55.47         52.77        22.85 o
  -6  19   3         10.21          7.13        20.96 o
  -5  19   3          5.75          8.83        22.05 o
  -4  19   3          7.24        -20.20        20.20 o
  -3  19   3         61.30         51.50        26.51 o
  -2  19   3         37.66         20.65        24.04 o
  -1  19   3         14.08         28.49        25.28 o
 -17  20   3         18.05          4.04        14.16 o
 -16  20   3         14.56          4.21        22.92 o
 -15  20   3         23.84         34.44        30.73 o
 -14  20   3          0.68         24.41        27.26 o
 -13  20   3         27.24         66.16        34.69 o
 -12  20   3         56.28         25.15        31.47 o
 -11  20   3         66.34         25.08        44.79 o
 -10  20   3         11.75         29.50        21.80 o
  -9  20   3         22.26         -4.57        20.71 o
  -8  20   3         18.93         12.22        35.31 o
  -7  20   3         17.05         19.30        20.51 o
  -6  20   3          8.40          6.79        23.22 o
  -5  20   3          0.03         -6.17        21.92 o
  -4  20   3         72.17         59.39        30.66 o
  -3  20   3        117.72        101.79        28.55 o
 -14  21   3         14.78         11.77        30.85 o
 -13  21   3         40.72         44.23        33.82 o
 -12  21   3          4.28         29.86        32.21 o
 -11  21   3         38.32         32.71        34.81 o
 -10  21   3         11.23         -1.50        28.87 o
  -9  21   3          4.76        -16.97        21.98 o
  -8  21   3          8.13        -25.32        28.87 o
  -7  21   3         17.49        -20.25        20.25 o
  -1   1   4         44.55         64.44        11.49 o
   0   1   4         18.57         15.49        11.08 o
   1   1   4        152.93        166.62        16.16 o
  -3   2   4        101.51        106.30        13.55 o
  -2   2   4        183.10        236.63        16.56 o
  -1   2   4         60.80         63.82        16.65 o
   0   2   4         18.22         11.58        12.95 o
   1   2   4        254.43        281.85        24.95 o
   2   2   4         17.86         -1.74         8.04 o
  -5   3   4         87.69         89.99        13.45 o
  -4   3   4        107.43        102.48        13.98 o
  -3   3   4        105.66        105.87        12.68 o
  -2   3   4         42.85         42.59        10.39 o
  -1   3   4         97.34        125.50        14.56 o
   0   3   4         28.41         14.54        10.95 o
   1   3   4         30.37         39.17        12.31 o
   2   3   4         14.61         16.67        11.02 o
   3   3   4         31.21         17.21        17.75 o
  -7   4   4         62.17         54.15        10.30 o
  -6   4   4        555.39        574.59        26.60 o
  -5   4   4        239.34        249.86        16.72 o
  -4   4   4        609.17        587.16        27.12 o
  -3   4   4        299.37        292.12        20.25 o
  -2   4   4         14.15         10.87         7.86 o
  -1   4   4         13.81         13.03         8.07 o
   0   4   4         79.31         86.35        15.12 o
   1   4   4        330.52        349.74        26.66 o
   2   4   4        296.93        340.82        22.42 o
   3   4   4        363.70        373.04        25.58 o
   4   4   4         18.77         27.35        15.21 o
  -9   5   4         46.47         63.13        16.11 o
  -8   5   4         47.52         39.24         9.32 o
  -7   5   4         86.03         91.27        11.62 o
  -6   5   4         33.48         32.73         7.96 o
  -5   5   4         25.45         38.50         8.06 o
  -4   5   4        201.14        218.47        15.22 o
  -3   5   4          6.86         14.78         8.80 o
  -2   5   4        188.12        161.84        15.27 o
  -1   5   4         86.41         68.70        10.92 o
   0   5   4       1016.56       1020.21        40.19 o
   1   5   4        148.73        113.22        14.67 o
   2   5   4         59.05         42.60        15.56 o
   3   5   4          0.24         -7.25         7.25 o
   4   5   4         37.28         20.39        49.12 o
   5   5   4         39.09         38.76        15.63 o
 -11   6   4         12.68         25.09        14.41 o
 -10   6   4         10.77         12.36        13.70 o
  -9   6   4        101.93         76.53        16.51 o
  -8   6   4        164.71        177.53        14.72 o
  -7   6   4        131.12        141.65        12.51 o
  -6   6   4         80.44         96.20        11.71 o
  -5   6   4         48.29         52.57        11.00 o
  -4   6   4         82.65         86.77        10.08 o
  -3   6   4         74.08         63.08        10.81 o
  -2   6   4        248.98        263.53        18.34 o
  -1   6   4        551.09        509.26        23.96 o
   0   6   4        147.97        127.20        37.54 o
   1   6   4         42.02         60.15        11.66 o
   2   6   4         10.85         -5.70        19.01 o
   3   6   4         30.56         15.43        14.23 o
   4   6   4         69.02        127.28        21.20 o
   5   6   4         23.90         10.01        14.65 o
   6   6   4        166.94        180.67        25.92 o
 -13   7   4         11.52         17.22        15.07 o
 -12   7   4         51.01         37.67        15.46 o
 -11   7   4          7.00        -10.66        10.66 o
 -10   7   4        121.56        102.82        18.16 o
  -9   7   4         40.99         37.16        14.22 o
  -8   7   4         37.93         36.54         9.62 o
  -7   7   4         16.23         15.21         7.99 o
  -6   7   4          7.15         -6.18         6.18 o
  -5   7   4        179.70        165.08        12.99 o
  -4   7   4        208.37        208.87        13.65 o
  -3   7   4        118.25        106.96        12.29 o
  -2   7   4        614.58        580.68        30.64 o
  -1   7   4         28.72         18.11        20.75 o
   0   7   4        133.04        108.85        13.76 o
   1   7   4        101.57        108.37        20.38 o
   2   7   4        130.33        103.02        22.49 o
   3   7   4         49.48         78.17        18.96 o
   4   7   4          8.12          4.09        13.21 o
   5   7   4         61.37         36.27        17.52 o
   6   7   4         51.82         41.09        19.45 o
   7   7   4         50.11         29.51        16.87 o
 -15   8   4         35.99         11.87        30.23 o
 -14   8   4         48.77         45.36        18.04 o
 -13   8   4         90.91         92.71        20.32 o
 -12   8   4         91.15        123.08        36.30 o
 -11   8   4         38.29         28.41        24.87 o
 -10   8   4         79.32         54.99        15.68 o
  -9   8   4         36.01         36.39        11.57 o
  -8   8   4         80.61         73.09        12.84 o
  -7   8   4        435.49        408.10        23.69 o
  -6   8   4         19.91         13.45         7.62 o
  -5   8   4        236.62        228.51        17.11 o
  -4   8   4         16.77         36.60        11.87 o
  -3   8   4         80.85         82.89        10.14 o
  -2   8   4        178.49        174.98        12.57 o
  -1   8   4        156.78        127.34        14.81 o
   0   8   4         53.47         49.77        10.59 o
   1   8   4        122.69        123.45        23.10 o
   2   8   4        111.84         96.78        22.03 o
   3   8   4        114.73        131.11        30.11 o
   4   8   4         13.50         -5.04        14.18 o
   5   8   4         36.19          4.69        16.26 o
   6   8   4         51.71         50.90        20.03 o
   7   8   4         65.58         71.99        21.21 o
   8   8   4        147.94        134.05        36.92 o
 -17   9   4          0.02         -3.96        25.65 o
 -16   9   4         79.64         91.68        31.84 o
 -15   9   4         60.67         16.97        21.43 o
 -14   9   4         16.35         18.42        15.77 o
 -13   9   4         48.83         56.35        18.62 o
 -12   9   4         95.61         70.50        19.69 o
 -11   9   4         90.14         65.09        20.38 o
 -10   9   4         86.80         86.05        14.08 o
  -9   9   4         74.25         76.40        12.77 o
  -8   9   4         31.60         37.41        10.81 o
  -7   9   4        286.40        266.06        25.38 o
  -6   9   4        119.54        110.80        16.68 o
  -5   9   4         48.20         65.06        27.26 o
  -4   9   4        198.73        176.53        33.76 o
  -3   9   4        239.95        255.36        14.72 o
  -2   9   4        158.57        155.99        13.18 o
  -1   9   4        585.85        556.10        18.71 o
   0   9   4         58.21         43.14         8.71 o
   1   9   4         23.47         35.46         9.63 o
   2   9   4         47.40         35.50        17.35 o
   3   9   4         95.67         71.49        20.59 o
   4   9   4         33.95         45.00        19.55 o
   5   9   4        104.33         85.07        22.93 o
   6   9   4        200.37        221.26        31.63 o
   7   9   4         53.01         32.62        41.01 o
   8   9   4         43.09         16.35        26.51 o
   9   9   4         13.54          3.84        30.85 o
 -19  10   4        190.25        194.39        47.33 o
 -18  10   4         10.10        -25.27        25.40 o
 -17  10   4         41.07         22.84        36.80 o
 -16  10   4        112.97         61.98        21.05 o
 -15  10   4          4.90         -0.62        15.84 o
 -14  10   4          9.25         -3.11        13.63 o
 -13  10   4         11.55         12.31        15.29 o
 -12  10   4        138.19        101.04        33.58 o
 -11  10   4          4.51          1.82        12.33 o
 -10  10   4          1.79          3.42        12.46 o
  -9  10   4        146.63        167.70        21.37 o
  -8  10   4        145.88        137.65        19.57 o
  -7  10   4        224.23        168.69        20.75 o
  -6  10   4         64.22         94.68        27.88 o
  -5  10   4        309.41        340.43        27.01 o
  -4  10   4        113.70         95.84         9.65 o
  -3  10   4         43.41         42.75         7.73 o
  -2  10   4        476.94        498.23        15.80 o
  -1  10   4         45.04         47.77         8.94 o
   0  10   4        128.46        108.45        10.95 o
   1  10   4        251.41        208.91        36.22 o
   2  10   4        232.78        219.71        30.03 o
   3  10   4         38.46         54.09        37.60 o
   4  10   4         36.71        -14.50        14.50 o
   5  10   4        143.36        169.99        29.34 o
   6  10   4         17.41        -29.12        29.12 o
   7  10   4         89.94         46.57        60.21 o
   8  10   4         36.63         27.63        31.10 o
   9  10   4         55.28         47.08        35.06 o
 -19  11   4         44.38         41.75        30.73 o
 -18  11   4         41.89          9.42        29.36 o
 -17  11   4         98.19         81.06        23.05 o
 -16  11   4         24.01         40.64        18.43 o
 -15  11   4          3.25        -14.71        14.71 o
 -14  11   4         69.22        105.82        22.83 o
 -13  11   4         39.32         26.05        57.12 o
 -12  11   4        229.24        225.57        27.31 o
 -11  11   4        101.70        100.81        22.42 o
 -10  11   4        130.86        131.00        20.23 o
  -9  11   4         39.05         37.11        13.43 o
  -8  11   4          7.89          4.09        10.03 o
  -7  11   4         40.27         63.41        28.74 o
  -6  11   4        319.02        272.05        21.35 o
  -5  11   4          4.30          7.85        12.39 o
  -4  11   4         31.22         34.15         7.71 o
  -3  11   4        169.51        188.25        28.77 o
  -2  11   4        241.80        292.14        35.11 o
  -1  11   4        154.51        145.12        32.52 o
   0  11   4         19.86         21.83        16.83 o
   1  11   4         25.85         26.75        23.48 o
   2  11   4         22.05         15.14        38.10 o
   3  11   4         95.44         98.84        23.84 o
   4  11   4         26.84         21.25        18.75 o
   5  11   4        115.89         86.50        33.27 o
   6  11   4         17.62         51.41        21.97 o
   7  11   4          4.63        -21.56        23.29 o
   8  11   4         35.89          1.49        30.85 o
 -19  12   4        195.95        168.25        44.35 o
 -18  12   4        198.30        220.53        44.60 o
 -17  12   4         12.06         -4.98        15.06 o
 -16  12   4          8.70         -0.83        14.80 o
 -15  12   4         23.23         -5.20        14.14 o
 -14  12   4         43.69         28.96        16.96 o
 -13  12   4         52.98         32.49        16.43 o
 -12  12   4         12.21         15.09        14.36 o
 -11  12   4         27.89          5.95        12.88 o
 -10  12   4          3.86         -3.94        11.39 o
  -9  12   4         63.35         38.85        15.73 o
  -8  12   4          2.51        -13.44        13.44 o
  -7  12   4         23.26          7.93         9.08 o
  -6  12   4         64.04         66.89         9.63 o
  -5  12   4          7.05        -14.23        14.23 o
  -4  12   4         19.14         27.46        18.08 o
  -3  12   4        129.38        120.46        34.88 o
  -2  12   4        145.51        214.74        31.85 o
  -1  12   4         63.88         62.72        21.39 o
   0  12   4         35.80         16.51        36.12 o
   1  12   4         41.90         58.01        20.27 o
   2  12   4         28.87         14.64        18.82 o
   3  12   4         23.59         41.93        21.11 o
   4  12   4         14.42        -15.57        15.57 o
   5  12   4         84.09         65.59        24.98 o
   6  12   4         54.61         73.28        26.89 o
   7  12   4         22.00        -24.78        24.78 o
 -19  13   4          7.10         -4.34        22.42 o
 -18  13   4          4.38         18.09        25.27 o
 -17  13   4         80.58         68.19        22.53 o
 -16  13   4         54.50         48.34        19.39 o
 -15  13   4         26.47         28.85        16.73 o
 -14  13   4         55.25         39.20        17.96 o
 -13  13   4         20.44         15.28        15.19 o
 -12  13   4         13.69          7.16        13.26 o
 -11  13   4         28.40         26.97        13.76 o
 -10  13   4         37.91         24.78        16.79 o
  -9  13   4         26.09         17.64        10.11 o
  -8  13   4          6.72         11.87         8.20 o
  -7  13   4         68.67         67.58         8.26 o
  -6  13   4          9.18         20.96        18.35 o
  -5  13   4         47.05         43.74        18.75 o
  -4  13   4        146.84        131.66        27.39 o
  -3  13   4         53.87         41.27        21.12 o
  -2  13   4          1.73         26.13        18.91 o
  -1  13   4         97.70        107.70        25.65 o
   0  13   4         11.36          5.65        17.75 o
   1  13   4        115.52        130.74        29.48 o
   2  13   4         61.49         42.30        22.08 o
   3  13   4         21.03         13.91        20.21 o
   4  13   4         98.47         86.54        27.47 o
   5  13   4         85.91         47.78        24.17 o
   6  13   4        171.40        105.91        30.97 o
 -19  14   4         31.13         18.83        27.01 o
 -18  14   4         25.97         -2.60        25.65 o
 -17  14   4         71.88         80.04        30.60 o
 -16  14   4         47.84         50.61        21.87 o
 -15  14   4          7.13         -7.64        16.11 o
 -14  14   4         44.74         58.11        18.04 o
 -13  14   4         79.71         60.98        17.51 o
 -12  14   4         18.41         14.91        13.08 o
 -11  14   4         13.49         13.02        11.94 o
 -10  14   4         56.37         56.99        20.01 o
  -9  14   4          5.10         11.45        10.35 o
  -8  14   4         42.68         78.70        23.54 o
  -7  14   4        104.24         54.08        31.16 o
  -6  14   4         96.22        113.98        27.23 o
  -5  14   4         46.27         10.57        17.63 o
  -4  14   4         21.74         22.98        20.67 o
  -3  14   4         20.71         45.41        21.39 o
  -2  14   4         52.24         54.81        28.62 o
  -1  14   4         63.82         32.29        19.47 o
   0  14   4         40.08         49.59        30.54 o
   1  14   4         25.26         17.72        21.14 o
   2  14   4          4.98         12.73        36.30 o
   3  14   4         30.27         58.38        24.51 o
   4  14   4         66.11        103.27        30.23 o
   5  14   4         11.88         16.48        33.08 o
 -18  15   4         19.42         47.95        26.89 o
 -17  15   4         35.49         63.06        27.01 o
 -16  15   4         71.47         55.30        19.97 o
 -15  15   4         74.79         62.33        18.42 o
 -14  15   4          2.33        -11.33        12.49 o
 -13  15   4          2.82         18.58        12.85 o
 -12  15   4         18.77          1.31        11.78 o
 -11  15   4         10.59          6.02        19.20 o
 -10  15   4          9.64         -0.33        11.03 o
  -9  15   4         31.92         44.74        22.20 o
  -8  15   4         55.28         85.42        27.63 o
  -7  15   4         38.02         45.21        19.20 o
  -6  15   4         13.98         19.76        20.34 o
  -5  15   4          6.44         11.63        20.15 o
  -4  15   4         63.33         66.86        23.94 o
  -3  15   4         39.00         14.59        20.71 o
  -2  15   4         25.88         55.88        41.81 o
  -1  15   4         11.66        -18.34        18.34 o
   0  15   4         36.61         -1.71        20.53 o
   1  15   4         25.52        -13.51        17.59 o
   2  15   4         14.35          7.61        35.93 o
   3  15   4         22.59         15.41        22.59 o
 -17  16   4          0.96         -1.86        18.58 o
 -16  16   4         26.70         49.68        23.66 o
 -15  16   4         42.72         31.74        22.24 o
 -14  16   4         19.31         -6.92        28.68 o
 -13  16   4          6.03         -7.40        16.73 o
 -12  16   4         30.83         15.80        10.92 o
 -11  16   4          3.54        -25.27        25.27 o
 -10  16   4        137.09        149.24        30.74 o
  -9  16   4         46.49         76.46        27.63 o
  -8  16   4         49.46         50.45        23.28 o
  -7  16   4          1.96         54.22        22.98 o
  -6  16   4         13.98          9.52        20.80 o
  -5  16   4          8.08         10.50        20.76 o
  -4  16   4         44.26         63.15        35.06 o
  -3  16   4         21.39          5.33        19.97 o
  -2  16   4          8.22         15.39        22.11 o
  -1  16   4         29.18         -8.52        50.86 o
   0  16   4        111.01         91.60        40.27 o
   1  16   4         12.76         11.61        26.51 o
 -17  17   4         24.80          1.73        20.57 o
 -16  17   4          3.23         10.28        17.22 o
 -15  17   4         30.27         37.66        19.33 o
 -14  17   4         15.48         13.71        16.73 o
 -13  17   4          5.10         12.27        28.25 o
 -12  17   4         34.11         40.09        22.37 o
 -11  17   4         98.35         58.78        25.58 o
 -10  17   4        280.65        226.05        36.92 o
  -9  17   4         10.07          5.85        20.62 o
  -8  17   4         23.09         26.29        22.54 o
  -7  17   4         18.65          3.22        31.53 o
  -6  17   4        157.30        215.57        41.81 o
  -5  17   4         51.67         68.47        41.94 o
  -4  17   4          8.16         -0.04        17.27 o
  -3  17   4          5.73          2.90        22.20 o
  -2  17   4          1.55        -16.76        16.76 o
  -1  17   4          6.99        -19.02        19.02 o
   0  17   4         31.85         76.18        30.61 o
 -14  18   4          1.03          9.93        22.38 o
 -13  18   4         13.71         20.65        22.69 o
 -12  18   4         19.65          0.72        33.95 o
 -11  18   4         43.89         50.23        25.56 o
 -10  18   4        140.65        125.08        30.44 o
  -9  18   4          7.67         10.21        21.19 o
  -8  18   4          8.58         -4.72        33.08 o
  -7  18   4         23.26         -5.38        21.24 o
  -6  18   4         52.73         62.44        27.51 o
  -5  18   4          2.21         -1.16        21.33 o
  -4  18   4         69.19         63.71        29.24 o
  -3  18   4         27.15         25.40        25.17 o
 -13  19   4         10.44         10.93        23.08 o
 -12  19   4        113.07         67.35        27.16 o
 -11  19   4          4.27         20.10        23.60 o
 -10  19   4         69.36         22.97        24.99 o
  -9  19   4         42.31         62.69        26.88 o
  -8  19   4        159.72        175.72        35.35 o
  -7  19   4         47.32         42.35        26.96 o
  -6  19   4         42.63         64.03        28.78 o
  -5  19   4          0.53         -8.67        32.34 o
  -1   1   5         10.11          4.35        12.77 o
   0   1   5          4.36         -3.80        12.70 o
   1   1   5         19.82         21.75        14.41 o
  -3   2   5        428.79        399.00        34.11 o
  -2   2   5         37.48         38.43        16.01 o
  -1   2   5          1.31        -10.39        10.39 o
   0   2   5         61.78         66.34        20.75 o
   1   2   5        899.95        871.35        62.81 o
   2   2   5        311.86        271.08        40.02 o
  -5   3   5          7.04         11.03        21.93 o
  -4   3   5        143.93        126.77        22.21 o
  -3   3   5         70.88         67.02        25.40 o
  -2   3   5          8.15          1.80        12.38 o
  -1   3   5        284.37        276.24        28.07 o
   0   3   5        408.27        433.14        34.06 o
   1   3   5        135.98         88.46        28.50 o
   2   3   5         80.25         89.45        28.74 o
   3   3   5         22.79          4.36        12.86 o
  -7   4   5        140.27        113.16        20.98 o
  -6   4   5         90.47         76.31        15.28 o
  -5   4   5         96.68         84.48        16.62 o
  -4   4   5        210.26        224.69        28.81 o
  -3   4   5         34.75         24.54        15.20 o
  -2   4   5        105.82        120.07        28.93 o
  -1   4   5        129.35        126.56        21.81 o
   0   4   5         18.04         29.38        13.81 o
   1   4   5         66.32         38.78        24.04 o
   2   4   5         23.18         57.38        18.20 o
   3   4   5        226.46        256.30        31.96 o
   4   4   5         76.91         71.59        27.81 o
  -9   5   5         91.46         83.75        18.84 o
  -8   5   5        104.74         70.59        19.67 o
  -7   5   5         14.70         35.37        13.59 o
  -6   5   5         52.67         53.91        14.27 o
  -5   5   5         78.27        106.13        15.72 o
  -4   5   5        224.79        206.69        20.44 o
  -3   5   5        153.27        153.27        22.63 o
  -2   5   5         10.47         17.30        13.25 o
  -1   5   5         23.96         11.51        13.22 o
   0   5   5         38.65         40.09        15.18 o
   1   5   5        159.75        185.54        19.72 o
   2   5   5         19.74         19.00        15.17 o
   3   5   5          8.40         19.64        15.09 o
   4   5   5         39.88         43.10        18.60 o
   5   5   5         18.58          6.75        14.79 o
 -11   6   5          1.89        -16.60        19.95 o
 -10   6   5         22.81         18.09        23.42 o
  -9   6   5         53.53         42.80        18.65 o
  -8   6   5         10.16         -6.86        14.22 o
  -7   6   5          2.40         -9.66        12.01 o
  -6   6   5         36.43         27.54        26.39 o
  -5   6   5         30.68         31.43        14.89 o
  -4   6   5         47.67         25.75        14.50 o
  -3   6   5        141.25        184.44        23.86 o
  -2   6   5          0.59         10.58        14.56 o
  -1   6   5        122.83        134.22        20.69 o
   0   6   5        336.08        324.62        28.51 o
   1   6   5        141.58        147.13        20.69 o
   2   6   5         68.02         65.96        24.10 o
   3   6   5          4.00          0.38        16.18 o
   4   6   5         25.60         36.41        16.46 o
   5   6   5         14.45         -4.79        13.88 o
   6   6   5          2.61         15.49        23.17 o
 -13   7   5         30.65         11.77        25.03 o
 -12   7   5         56.42         43.73        27.01 o
 -11   7   5         49.10         37.15        18.22 o
 -10   7   5         56.13         54.66        19.72 o
  -9   7   5         13.90          6.60        15.20 o
  -8   7   5         27.88          6.16        15.87 o
  -7   7   5         34.24         69.65        18.49 o
  -6   7   5          1.38        -11.87        18.83 o
  -5   7   5          7.65         21.24        14.58 o
  -4   7   5         36.44         32.92        14.89 o
  -3   7   5        206.68        226.14        25.83 o
  -2   7   5         31.39         43.73        14.81 o
  -1   7   5        130.92        111.97        19.45 o
   0   7   5          3.53          9.31        11.92 o
   1   7   5          8.44         11.18        10.41 o
   2   7   5         48.69         37.82        19.00 o
   3   7   5         30.23         -9.97        26.58 o
   4   7   5         36.09          1.92        16.36 o
   5   7   5         13.13          7.56        26.39 o
   6   7   5         51.20         47.70        32.71 o
   7   7   5          1.97         33.08        30.35 o
 -15   8   5         52.50         68.27        34.07 o
 -14   8   5          3.37         -1.35        17.83 o
 -13   8   5         68.17         48.69        22.14 o
 -12   8   5         41.49         24.02        46.71 o
 -11   8   5         50.63         31.57        61.39 o
 -10   8   5         30.08         22.66        16.44 o
  -9   8   5          2.73         10.05        14.52 o
  -8   8   5          0.25         -9.52        13.30 o
  -7   8   5          9.92         10.98        14.40 o
  -6   8   5         17.93          2.67        14.00 o
  -5   8   5         39.43         27.28        13.33 o
  -4   8   5         17.01          4.15        11.58 o
  -3   8   5        131.22        110.96        18.89 o
  -2   8   5         97.90         66.93        30.54 o
  -1   8   5         18.37         19.98        10.76 o
   0   8   5         22.80         47.91        12.38 o
   1   8   5         15.95         -5.95        15.24 o
   2   8   5          2.54          8.81         9.85 o
   3   8   5          8.03         13.59        17.39 o
   4   8   5         97.98         81.98        35.12 o
   5   8   5         19.59        -11.40        24.16 o
   6   8   5         29.31        -19.95        20.94 o
   7   8   5          5.39        -17.22        21.31 o
   8   8   5         17.19         22.80        27.88 o
 -16   9   5         17.44         16.17        21.11 o
 -15   9   5          8.20         -6.66        18.26 o
 -14   9   5          1.00        -20.48        25.46 o
 -13   9   5         20.07         63.19        22.05 o
 -12   9   5         21.68         18.15        37.35 o
 -11   9   5         90.69         81.00        21.82 o
 -10   9   5         18.09         -1.83        15.33 o
  -9   9   5         29.77         23.53        15.46 o
  -8   9   5         64.84         52.73        23.23 o
  -7   9   5         43.62         40.95        15.98 o
  -6   9   5        188.91        203.31        24.66 o
  -5   9   5        187.69        218.09        25.23 o
  -4   9   5          3.47         -5.35        20.01 o
  -3   9   5         61.07         62.85        25.89 o
  -2   9   5         26.00         13.69        10.63 o
  -1   9   5         13.10         22.91        17.49 o
   0   9   5         16.69          7.23         9.63 o
   1   9   5         13.47          3.70        10.14 o
   2   9   5          4.14          4.32        18.74 o
   3   9   5         59.93         59.46        26.76 o
   4   9   5          2.28        -12.82        15.66 o
   5   9   5         11.53         25.77        28.74 o
   6   9   5         13.35        -24.78        24.78 o
   7   9   5        100.02         44.85        32.21 o
 -16  10   5         97.32        110.10        33.39 o
 -15  10   5         13.76          8.94        17.56 o
 -14  10   5          1.49         14.38        17.33 o
 -13  10   5         33.98         10.03        17.83 o
 -12  10   5         17.50         10.26        17.26 o
 -11  10   5          7.85         -6.07        14.74 o
 -10  10   5         17.32         12.68        16.24 o
  -9  10   5         33.85          9.21        17.47 o
  -8  10   5         19.60         27.19        16.34 o
  -7  10   5         22.14         16.92        28.12 o
  -6  10   5         82.50         87.66        58.73 o
  -5  10   5         93.32        109.88        25.96 o
  -4  10   5         62.69         67.63        15.04 o
  -3  10   5          6.72          8.67        16.41 o
  -2  10   5         11.92         30.23        14.34 o
  -1  10   5         79.93         65.45        14.39 o
   0  10   5         28.39         28.40        10.84 o
   1  10   5         11.39          3.25         9.11 o
   2  10   5        204.32        219.90        19.14 o
   3  10   5         16.88         10.96        11.76 o
   4  10   5        113.31        111.47        28.23 o
   5  10   5         30.47         44.73        31.96 o
   6  10   5         26.50        -12.89        28.00 o
 -16  11   5         13.66          7.22        20.27 o
 -15  11   5         29.67         27.03        20.09 o
 -14  11   5         10.90          4.48        18.09 o
 -13  11   5        109.33        146.57        36.86 o
 -12  11   5          6.19          7.47        17.72 o
 -11  11   5         50.23         49.08        18.33 o
 -10  11   5         24.71         43.18        16.70 o
  -9  11   5         22.02         10.95        14.45 o
  -8  11   5         56.26         67.49        23.11 o
  -7  11   5        219.62        223.60        25.70 o
  -6  11   5        329.99        372.40        29.67 o
  -5  11   5         91.71         90.52        16.31 o
  -4  11   5        107.74        103.95        15.77 o
  -3  11   5        236.71        222.28        19.10 o
  -2  11   5          9.99         -9.01        15.97 o
  -1  11   5          5.48         -1.22        15.71 o
   0  11   5         30.40         36.89        21.37 o
   1  11   5         27.35         29.58        20.63 o
   2  11   5          3.23        -15.57        15.57 o
   3  11   5          9.40        -16.62        19.93 o
   4  11   5          9.36        -14.87        24.78 o
   5  11   5         23.40         16.48        30.85 o
 -16  12   5         29.61         13.13        20.27 o
 -15  12   5         38.49         16.14        48.38 o
 -14  12   5         47.57         44.29        20.00 o
 -13  12   5         42.44         37.96        23.73 o
 -12  12   5        107.32        138.09        25.63 o
 -11  12   5         73.84         76.04        49.00 o
 -10  12   5        245.53        240.89        28.14 o
  -9  12   5          1.76         -4.46        11.44 o
  -8  12   5        167.36        158.25        38.22 o
  -7  12   5         97.19         84.83        16.79 o
  -6  12   5        115.30        146.80        17.43 o
  -5  12   5         53.10         31.51        24.78 o
  -4  12   5         99.53        106.41        27.74 o
  -3  12   5          2.03          5.49        18.80 o
  -2  12   5          9.02         -1.90        19.59 o
  -1  12   5         44.73         22.60        21.11 o
   0  12   5        100.15        120.58        28.75 o
   1  12   5          0.38          0.55        20.49 o
   2  12   5         20.20         -6.72        18.91 o
   3  12   5         11.43        -18.73        18.73 o
   4  12   5          7.11          2.73        28.25 o
 -15  13   5          0.23         -1.35        42.93 o
 -14  13   5         37.48         11.05        17.72 o
 -13  13   5         12.33         12.81        16.83 o
 -12  13   5         35.04         25.98        16.75 o
 -11  13   5         57.49         77.64        19.15 o
 -10  13   5         70.08         45.32        17.03 o
  -9  13   5        164.09        149.20        20.83 o
  -8  13   5          5.76          1.50        11.22 o
  -7  13   5         88.73         62.87        23.26 o
  -6  13   5         10.89          3.16        19.64 o
  -5  13   5         90.37        109.24        27.66 o
  -4  13   5         45.52         35.04        42.93 o
  -3  13   5         14.65         -0.78        19.93 o
  -2  13   5          9.65         -4.17        18.82 o
  -1  13   5         34.73         47.42        24.71 o
   0  13   5         82.33         92.71        28.74 o
   1  13   5         14.91          7.02        21.58 o
   2  13   5         32.73         53.86        27.21 o
 -15  14   5         52.12         53.27        67.09 o
 -14  14   5         24.39         38.40        19.65 o
 -13  14   5         12.03         -1.99        15.26 o
 -12  14   5        108.66        132.06        25.89 o
 -11  14   5         18.11         16.16        14.14 o
 -10  14   5          3.74        -10.83        10.83 o
  -9  14   5         56.79         45.59        34.19 o
  -8  14   5         21.41         25.86        38.16 o
  -7  14   5         25.35         54.93        24.75 o
  -6  14   5         45.83         81.76        25.83 o
  -5  14   5         48.86         24.53        21.22 o
  -4  14   5          2.39        -24.66        24.66 o
  -3  14   5         10.33        -19.47        29.61 o
  -2  14   5          2.54        -17.68        17.68 o
  -1  14   5          5.83          4.65        21.70 o
   0  14   5         10.58         12.22        22.63 o
   1  14   5         73.44        144.14        33.97 o
 -14  15   5          6.56         -5.39        15.25 o
 -13  15   5          3.36         -5.33        14.69 o
 -12  15   5          1.35        -27.75        27.75 o
 -11  15   5          2.00         13.38        30.35 o
 -10  15   5         26.36        -17.35        25.89 o
  -9  15   5          3.88        -11.64        19.01 o
  -8  15   5         56.64         67.42        25.92 o
  -7  15   5         52.58         48.86        26.44 o
  -6  15   5         29.93         26.04        36.73 o
  -5  15   5         17.96          1.61        22.30 o
  -4  15   5          5.45          0.86        20.34 o
  -3  15   5          7.51        -23.63        27.50 o
  -2  15   5        110.13        139.61        33.03 o
  -1  15   5         68.11         75.01        29.65 o
 -12  16   5          3.48        -21.68        25.52 o
 -11  16   5         60.18         61.95        37.79 o
 -10  16   5          1.65         30.72        24.75 o
  -9  16   5         22.99         -5.85        20.48 o
  -8  16   5         13.19         17.54        23.68 o
  -7  16   5         32.01        -15.83        31.35 o
  -6  16   5         24.28         41.61        25.80 o
  -5  16   5         13.36          9.94        31.84 o
  -4  16   5          2.65         46.28        25.97 o
   0   0   6        121.37         96.51        30.85 o
  -1   1   6         86.96         70.28        16.28 o
   0   1   6         89.06         94.16        19.74 o
   1   1   6         42.79         41.92        14.45 o
  -3   2   6         38.55         46.84        15.05 o
  -2   2   6        114.11        107.42        18.89 o
  -1   2   6         95.18        104.97        18.19 o
   0   2   6         33.08         15.06        12.62 o
   1   2   6          4.28         -1.71        11.81 o
   2   2   6          8.78          3.67        11.93 o
  -5   3   6         48.34         51.60        18.91 o
  -4   3   6         25.10          3.84        16.43 o
  -3   3   6         11.77         -2.23        14.75 o
  -2   3   6         62.28         73.87        32.77 o
  -1   3   6         72.25         60.90        24.59 o
   0   3   6         43.46         10.81        27.88 o
   1   3   6        115.22        125.04        29.82 o
   2   3   6          3.54          3.31        12.81 o
   3   3   6          7.72         17.73        15.70 o
  -7   4   6          7.79          1.51        16.12 o
  -6   4   6          7.76         -3.73        15.43 o
  -5   4   6         45.59         60.29        23.04 o
  -4   4   6         11.32         -6.54        15.29 o
  -3   4   6        132.57         87.37        22.44 o
  -2   4   6        207.60        170.94        26.48 o
  -1   4   6         34.45         20.47        17.02 o
   0   4   6         41.08         46.76        17.92 o
   1   4   6        111.21        118.98        31.72 o
   2   4   6         36.92          3.36        15.26 o
   3   4   6          1.30         -5.95        24.28 o
   4   4   6         51.90         51.08        23.54 o
  -9   5   6          1.13         28.31        20.71 o
  -8   5   6         18.52          2.53        17.18 o
  -7   5   6          3.78         19.76        20.88 o
  -6   5   6         48.28         47.17        20.06 o
  -5   5   6         45.42         19.52        21.06 o
  -4   5   6         78.52         31.34        17.50 o
  -3   5   6         32.75         77.07        20.92 o
  -2   5   6        125.85        131.39        38.90 o
  -1   5   6         95.04        114.93        23.28 o
   0   5   6         10.59         21.65        14.96 o
   1   5   6        104.19        104.14        31.78 o
   2   5   6          9.84          2.88        22.49 o
   3   5   6         15.22         48.19        29.36 o
   4   5   6          3.94         13.63        28.00 o
   5   5   6         76.98         65.98        23.96 o
 -11   6   6          0.57        -16.49        16.49 o
 -10   6   6         78.99        101.68        25.03 o
  -9   6   6         46.03         94.04        32.71 o
  -8   6   6         13.01         14.71        18.66 o
  -7   6   6         40.71         -5.30        21.12 o
  -6   6   6          4.93         17.46        16.31 o
  -5   6   6         45.32         52.59        18.33 o
  -4   6   6         13.21         -7.12        16.91 o
  -3   6   6        381.42        407.43        38.07 o
  -2   6   6        141.39        151.93        29.61 o
  -1   6   6         23.53         27.09        20.32 o
   0   6   6          5.47          9.82        12.98 o
   1   6   6         50.77         36.89        16.88 o
   2   6   6          7.55         12.63        14.97 o
   3   6   6         28.29          5.41        14.04 o
   4   6   6         21.15         11.40        25.03 o
   5   6   6          4.24          0.99        25.40 o
   6   6   6         20.96          6.96        19.10 o
 -12   7   6         11.42         -6.45        19.00 o
 -11   7   6          8.11         -2.02        16.25 o
 -10   7   6         85.98         94.68        25.90 o
  -9   7   6          9.85          7.64        19.51 o
  -8   7   6          5.13        -15.53        15.53 o
  -7   7   6         37.90         -2.24        15.71 o
  -6   7   6         25.61         45.03        19.32 o
  -5   7   6        107.33         85.35        21.82 o
  -4   7   6         50.46         61.10        19.91 o
  -3   7   6         61.35         51.11        19.85 o
  -2   7   6         47.60         57.06        19.50 o
  -1   7   6         85.27         80.12        30.01 o
   0   7   6         18.73         14.84        12.93 o
   1   7   6          6.32         -2.17        13.57 o
   2   7   6         21.04         13.08        43.73 o
   3   7   6          3.56         10.94        14.22 o
   4   7   6         13.75         24.78        29.49 o
   5   7   6          9.89        -20.57        23.91 o
 -12   8   6         13.83         13.26        21.47 o
 -11   8   6          2.61          9.55        16.58 o
 -10   8   6         19.32         11.10        18.82 o
  -9   8   6         21.31         18.87        19.11 o
  -8   8   6         23.00         15.08        17.07 o
  -7   8   6         23.91         22.31        39.09 o
  -6   8   6          4.08         17.23        17.68 o
  -5   8   6         52.27         39.82        26.58 o
  -4   8   6        164.76        178.55        43.80 o
  -3   8   6          5.61          2.06        14.32 o
  -2   8   6         43.64         34.80        23.53 o
  -1   8   6         55.34         72.07        16.13 o
   0   8   6          6.33         23.95        13.36 o
   1   8   6          1.69         -1.18        13.76 o
   2   8   6         29.47         53.07        17.21 o
   3   8   6         23.88         14.34        14.96 o
   4   8   6         41.19         36.80        29.36 o
 -12   9   6          6.32          4.55        24.10 o
 -11   9   6         60.50         58.59        22.60 o
 -10   9   6          4.41         -4.84        21.56 o
  -9   9   6          4.40         -5.15        18.15 o
  -8   9   6         16.95         26.74        19.24 o
  -7   9   6         79.04        102.25        34.69 o
  -6   9   6         26.86         39.39        53.03 o
  -5   9   6         48.01         33.36        24.59 o
  -4   9   6         85.00        127.63        22.91 o
  -3   9   6         46.95         67.88        17.64 o
  -2   9   6         24.00         26.11        13.35 o
  -1   9   6          5.72         17.66        14.88 o
   0   9   6         24.92          5.06        24.15 o
   1   9   6          6.77          4.58        13.72 o
   2   9   6          9.70         12.75        13.98 o
   3   9   6          2.38         26.39        30.23 o
 -11  10   6         31.81         23.04        18.97 o
 -10  10   6         75.34         77.22        24.58 o
  -9  10   6         33.17         42.51        30.79 o
  -8  10   6         46.95         42.12        26.14 o
  -7  10   6         17.56         19.97        28.50 o
  -6  10   6          6.90          8.60        14.35 o
  -5  10   6         99.22         75.21        26.14 o
  -4  10   6         96.39         73.57        16.61 o
  -3  10   6         87.37         71.43        20.25 o
  -2  10   6         55.12         64.67        15.22 o
  -1  10   6         40.20         20.75        30.79 o
   0  10   6         14.49          1.52        20.71 o
   1  10   6         27.75        -16.85        28.00 o
 -11  11   6         77.00         54.11        21.20 o
 -10  11   6          6.86          1.94        17.59 o
  -9  11   6         12.19         16.19        18.12 o
  -8  11   6          0.88         -5.19        16.15 o
  -7  11   6         26.44         30.30        17.40 o
  -6  11   6         19.65         34.10        17.31 o
  -5  11   6          9.86          4.05        20.33 o
  -4  11   6         95.60         49.31        28.62 o
  -3  11   6         13.23         23.10        29.30 o
  -2  11   6         28.07         36.78        45.16 o
  -1  11   6         29.49          2.07        39.03 o
   0  11   6        157.12        181.88        47.95 o
  -9  12   6         21.37         27.59        17.87 o
  -8  12   6         47.83         55.60        18.99 o
  -7  12   6         21.64         13.13        32.71 o
  -6  12   6         17.23        -14.80        39.40 o
  -5  12   6         55.69         76.23        28.12 o
  -4  12   6         26.38         19.27        21.85 o
  -3  12   6          7.27         16.51        28.99 o
  -1   1   7          3.06         11.53        13.74 o
   0   1   7          5.13          8.73        14.38 o
   1   1   7          5.51         26.71        15.52 o
  -3   2   7         42.50         23.69        16.28 o
  -2   2   7         34.04         21.68        16.27 o
  -1   2   7          2.01        -12.45        12.71 o
   0   2   7         10.29        -16.55        21.39 o
   1   2   7         11.01          2.98        21.05 o
   2   2   7         17.26         -0.71        13.58 o
  -3   3   7         43.42         34.28        16.41 o
  -2   3   7         15.27         20.12        15.33 o
  -1   3   7          7.33          7.31        15.29 o
   0   3   7         75.65         54.98        17.78 o
  -2   4   7         28.66         11.71        14.83 o
                                                
